# Supplementary material for: HNF1B Alters an Evolutionarily Conserved Nephrogenic Program of Target Genes
Source: J Am Soc Nephrol. 2022 Dec 15;34(3):412–32. doi: 10.1681/ASN.2022010076 (PMC10103355; doi:10.1681/ASN.2022010076)
Supplement: Supplementary file 2 [file jasn-34-412-s002.xlsx]

## Sheet: SuppTable1
Supplementary Table 1. DESeq2 results from Mouse RNA sequencing
Sheet name	Comparison
file_iRECvsMEF	3TF + HNF1B WT vs MEFs
file_MutvsMEF	3TF + HNF1B R295C vs MEFs
file_MutvsiREC	3TF + HNF1B R295C vs 3TF + HNF1B WT
RawCounts_Mouse	Raw count values from featureCount per gene

## Sheet: file_iRECvsMEF
GeneID	Base mean	log2FC	StdErr	Wald-Stats	Pvalue	FDR Padj	Symbol
240725	8974.78852327357	-5.78936352522422	0.0912615794300536	-63.4370297049419	0	0	Sulf1
16008	3954.1890277784	-7.45262388955117	0.195115381415245	-38.1959835021438	0	0	Igfbp2
16560	2155.55187499233	-6.75528431854997	0.160875915875361	-41.9906502585734	0	0	Kif1a
226352	2087.37389569358	5.21278818497814	0.125647953236941	41.4872510907368	0	0	Epb41l5
11539	1813.25423907032	5.74787272395562	0.14704823170661	39.0883498376489	0	0	Adora1
16775	6149.18814414261	-9.84677032257899	0.246998734913811	-39.865671077283	0	0	Lama4
14598	24794.0964963719	9.28533223099504	0.226403730787444	41.0122757195747	0	0	Ggt1
70335	2484.83567087995	6.24877847591615	0.165602015959258	37.7337101829333	0	0	Reep6
17105	35018.0641762489	-10.2753648523837	0.157888569319955	-65.0798528141775	0	0	Lyz2
217328	2746.41892823956	7.92675427253254	0.20906975209445	37.9144003047917	0	0	Myo15b
52668	2670.05244432666	-5.20254075556451	0.124776809042679	-41.6947732153099	0	0	Ifi27
17263	12087.4499848579	-10.3567694591438	0.231979999969202	-44.645096389856	0	0	Meg3
14538	2263.69882630202	4.71643496493181	0.116399108106661	40.5195112028689	0	0	Gcnt2
22598	18587.8266263853	9.66395242006893	0.204164937996233	47.3340452817969	0	0	Slc6a18
22337	2098.55638456392	5.69833255502369	0.127664845170487	44.6350954909631	0	0	Vdr
17919	10403.2901248847	9.05269699181079	0.17515212566832	51.6847680681512	0	0	Myo5b
27411	8130.89650887724	6.05997576125221	0.112699528776126	53.7710834025769	0	0	Slc14a2
225913	9133.63928895135	4.39363480933918	0.0720108868940974	61.0134800283833	0	0	Tkfc
17476	8412.61757229599	-10.2626700172451	0.240601619415665	-42.6542017554554	0	0	Mpeg1
16420	4297.08363957879	8.68509744202867	0.206574835294018	42.0433468077909	0	0	Itgb6
14425	2856.73984398398	5.95191140936653	0.118644049043534	50.1661183797141	0	0	Galnt3
18619	23093.7617892865	-10.7079346628034	0.183528667391073	-58.3447524303454	0	0	Penk
16157	2003.11467806443	-4.38559433086626	0.115177199976371	-38.0769313003439	0	0	Il11ra1
230815	3396.84886008413	-6.33053188205219	0.163691860172784	-38.6734677910681	0	0	Man1c1
17150	5327.30607196871	-7.66970635250678	0.149052224302708	-51.4565038421062	0	0	Mfap2
69162	11543.3739199838	-1.90818641443265	0.0503285986344895	-37.9145548695051	0	0	Sec31a
13717	8671.93804346965	-10.1143325210379	0.236297789761489	-42.8033310478568	0	0	Eln
17294	20296.2484958128	-8.47771869265289	0.161581814232303	-52.4670349378839	0	0	Mest
232078	3015.97562596886	3.9852604939492	0.085366124653873	46.6843318717807	0	0	Thnsl2
269855	6092.77343609691	-7.31083927955021	0.159771255174152	-45.7581638923806	0	0	Ssc5d
20733	4444.56181826274	5.60510941537849	0.128000569861302	43.7897223539867	0	0	Spint2
11501	5792.8704091516	-7.74895080563202	0.204444597538957	-37.9024483841175	0	0	Adam8
50770	40305.3081430962	3.71109593697197	0.0948129557669657	39.1412324080817	0	0	Atp11a
59009	2389.52539306585	3.07873668770912	0.0805758692397905	38.2091650609058	0	0	Sh3rf1
12845	6641.73515996392	-9.43263734271843	0.224788974564756	-41.9621885859047	0	0	Comp
18032	5451.38542454949	-4.93306697656889	0.107702325590943	-45.8027897680207	0	0	Nfix
12556	14403.917210364	7.73814987684767	0.185898080732418	41.6257652922515	0	0	Cdh16
12955	9801.40550537332	3.24806270410402	0.0702690370927454	46.22324196384	0	0	Cryab
102866	8761.09851996515	-2.01365020225504	0.0515125858264899	-39.0904508082282	0	0	Pls3
16431	6979.54829522635	-7.01559641492917	0.175483756070677	-39.9786086873112	0	0	Itm2a
80884	7844.27059709846	-2.94175630983536	0.0759713643807771	-38.7219096802177	0	0	Maged2
14955	101303.879135088	-10.0067437086205	0.267270945719476	-37.4404471151288	8.59197308448861e-307	3.53518778269161e-304	H19
12814	11573.6538242898	-6.38980666352352	0.17095253161792	-37.377666203884	9.01143040144083e-306	3.62154718063486e-303	Col11a1
16456	3171.95538265427	4.76057700947894	0.128041110581836	37.18006652587	1.43295454416625e-302	5.62792897221296e-300	F11r
66905	7050.66294330136	1.54594118708757	0.0422589860729024	36.5825432825249	5.41995429587703e-293	2.08138289304558e-290	Plin3
56213	2092.51844959475	-7.2856102946015	0.200319346151246	-36.369978409877	1.27015320494366e-289	4.77163424665901e-287	Htra1
231238	4481.6253493348	7.29887345932927	0.200844618326835	36.3408963612448	3.65913527540164e-289	1.34539397221735e-286	Sel1l3
57278	15662.2750703483	7.96210935379958	0.220072717587868	36.1794475983629	1.28155893463658e-286	4.61387915613641e-284	Bcam
268663	6982.55560990482	9.81434563236246	0.271742444125412	36.1163515105246	1.25611803933783e-285	4.42999506893818e-283	Cdhr2
23991	3173.31691788464	2.7807728729327	0.0776906788146357	35.7928765118325	1.42547095378339e-280	4.92671271046615e-278	Cib1
20377	5120.41745582712	-9.89030571051347	0.277675573670371	-35.6182057347769	7.32234787849893e-278	2.48112732722235e-275	Sfrp1
67182	4050.03421944954	8.15439389795058	0.229204494587563	35.576937147868	3.18535865230987e-277	1.05858043981859e-274	Pdzk1ip1
231507	2586.897072505	7.22428977888211	0.204870562030822	35.2627029831414	2.19156230811023e-272	7.14573363140621e-270	Plac8
20911	5060.23737619452	2.71533574997697	0.0776865116735096	34.9524736210143	1.18757835872304e-267	3.80047066983201e-265	Stxbp2
13040	5365.70123208999	-10.3192609744873	0.299458332268315	-34.459755707319	3.21657980372031e-260	1.01064937432892e-257	Ctss
241035	9149.47070728122	8.72554982078204	0.25405919260422	34.3445546344585	1.69834907575087e-258	5.24092328179477e-256	Pkhd1
16177	2794.69757052864	-7.67312753430819	0.224338450231568	-34.2033544690524	2.1556391861227e-256	6.53536855708532e-254	Il1r1
52428	1776.629851594	7.713879264068	0.22767696899414	33.8808062060355	1.27740985619902e-251	3.80602064223711e-249	Rhpn2
14595	6199.98341146711	-1.74903305902047	0.0519287619038114	-33.681393410847	1.08258915770268e-248	3.17088529394239e-246	B4galt1
319565	10710.6641702494	4.49048944910921	0.133341184814024	33.6766877793404	1.26867895909765e-248	3.65400684869441e-246	Syne2
74760	1697.02767373836	-3.15196096820883	0.0936278335050911	-33.6647858890961	1.89472638752307e-248	5.36766667258791e-246	Rab3il1
15185	9740.22922961797	3.50993040546342	0.104656231719923	33.5377105384087	1.36011581549993e-246	3.79099377542812e-244	Hdac6
68861	3877.80732693477	-6.52776868206994	0.19474186059616	-33.5201104790032	2.45519125748892e-246	6.7346285905819e-244	Dipk2a
329628	13566.0040544952	-8.43530551367598	0.252397219988363	-33.420754452307	6.84878969461555e-245	1.84928022988518e-242	Fat4
13610	2790.33190384065	-8.62304103191213	0.258281996618625	-33.3861482596667	2.17817481891768e-244	5.79092908395638e-242	S1pr3
20522	3881.33576198792	8.07963360806389	0.242194070405313	33.3601627593218	5.18869735306811e-244	1.35857392361167e-241	Slc23a1
19263	3893.29065268138	6.84577370725228	0.205652912584515	33.2879978271104	5.7597221953784e-243	1.48557849639305e-240	Ptprb
230073	3337.49344852295	-2.62269823636227	0.0797083731496496	-32.9036728856359	1.94745848251187e-237	4.94912206415995e-235	Ddx58
170833	3196.7019333145	3.03912600932074	0.0928127277675525	32.7447116620919	3.61092014607396e-235	9.04352333975421e-233	Hook2
27999	2257.01026496036	-2.42503145053928	0.0741363423690915	-32.7104274778777	1.11011229280474e-234	2.7405500759941e-232	Fam3c
74186	2645.24771225328	-9.04116298849258	0.277271837108175	-32.6075777575825	3.20268234318902e-233	7.79514839051401e-231	Ccdc3
65969	23388.2116686743	8.04005979851325	0.24772187059616	32.4559950204005	4.45811710142284e-231	1.07001002263456e-228	Cubn
98496	1266.77130479805	-6.85988467251329	0.211913426042414	-32.371165907819	6.98921889793864e-230	1.65453002431887e-227	Pid1
16002	60734.5413176358	-10.0074116003157	0.309349039888751	-32.3499035391044	1.39166535878655e-229	3.24991473853923e-227	Igf2
17022	3594.1796361249	-9.73808789665915	0.302175766265008	-32.2265680568139	7.49333313600855e-228	1.72656386564485e-225	Lum
56857	1339.65548416254	-6.1266491566513	0.190549046666774	-32.1526098598928	8.12061381896039e-227	1.84647799217703e-224	Slc37a2
53331	6702.24366631081	2.05728390955816	0.0641972699215679	32.0462834645714	2.47331665325623e-225	5.55082923180792e-223	Stx7
77411	1724.94473128879	5.85899033216848	0.182842688610653	32.0438863412509	2.67099404486639e-225	5.91762154991489e-223	Esrp2
22021	1803.72754410676	-3.36085163772508	0.105275074610528	-31.9244764267208	1.22168985820622e-223	2.67240790375465e-221	Tpst1
58220	2893.52003021958	5.73730274182618	0.180118115437915	31.8530022806272	1.19614911584103e-222	2.5838316088561e-220	Pard6b
67016	4535.9988260187	-3.77162036234307	0.118709784466612	-31.7717733149778	1.5890843098691e-221	3.39024271096888e-219	Tbc1d2b
109294	3246.80401926392	5.18218774273646	0.163774658946423	31.642183082987	9.71398448985608e-220	2.04716299962443e-217	Prex2
68066	8480.85336054454	1.89479241611991	0.0599315188793125	31.6159585398721	2.22836217272819e-219	4.63955743456818e-217	Slc25a39
192187	6469.03197765148	-9.13813458247808	0.289789615668793	-31.5336854337882	3.001286126399e-218	6.17443161313108e-216	Stab1
58859	12920.2962145211	-2.65275536676055	0.0842604298677558	-31.4828131179009	1.4932646420844e-217	3.03589485645418e-215	Efemp2
12552	26089.5296051318	-6.04621629109149	0.192281039619072	-31.4446827574349	4.96244347243118e-217	9.97162623803294e-215	Cdh11
14160	2878.07905977815	-9.30205474241581	0.298629290884028	-31.149170648596	5.20490676356505e-213	1.03386199748468e-210	Lgr5
117150	5759.27037958809	1.71765765086595	0.0555551869690648	30.9180428430994	6.83467037543109e-210	1.34215839497528e-207	Pip4k2c
57915	3692.42498886584	2.58462328154868	0.0842250165351534	30.6871210938846	8.45468070851705e-207	1.64163300363914e-204	Tbc1d1
382207	1099.80540694342	3.60979844829605	0.118795896294186	30.3865584662684	8.26834488198165e-203	1.58761408783917e-200	Jade3
68427	2540.27690067031	-1.91406590665678	0.0631481179549601	-30.3107355950335	8.27686121252869e-202	1.57178503971108e-199	Slc39a13
14127	1805.20803301341	-8.27086264251043	0.273015936427843	-30.2944317124008	1.3572564700249e-201	2.54942924548916e-199	Fcer1g
23959	6499.49446209489	6.08640347413504	0.201057176861208	30.2720030647628	2.67892607555026e-201	4.97790553888001e-199	Nt5e
74559	1805.42058444228	4.57233602095021	0.151422979327222	30.195786935809	2.69031084431562e-200	4.94587890432109e-198	Elovl7
20224	6803.74196628934	-1.44562807171823	0.0480304410632089	-30.0981635753825	5.12101081025601e-199	9.31538819074044e-197	Sar1a
93835	9101.82790040761	9.26167350952146	0.307766503133991	30.09318238083	5.9502271437714e-199	1.0711028674116e-196	Amn
26968	3907.41160352179	-10.2415451812747	0.342327704237924	-29.9173717303248	1.16972396011641e-196	2.08391750049192e-194	Islr
242669	1083.1200711096	-3.38288168723377	0.113217604695528	-29.8794670345768	3.63759679158907e-196	6.41441940361743e-194	Azin2
13180	1495.78809847922	6.4315177351229	0.215580648323909	29.8334650402367	1.43868926201932e-195	2.51131203403594e-193	Pcbd1
16009	21440.1184938875	-9.99830034256374	0.335621974494178	-29.7903626770338	5.2077035336175e-195	8.9994324764444e-193	Igfbp3
74136	4645.93880017516	-1.97864961311914	0.066644208142571	-29.6897460149311	1.04152854684631e-193	1.78204503149021e-191	Sec14l1
16541	18211.5206777316	9.38087289337754	0.316106512262425	29.6763038073374	1.55293487731591e-193	2.63100662891139e-191	Napsa
12492	3341.79475650952	-1.65026851214247	0.0556988153099096	-29.6284311068438	6.43206945038321e-193	1.07915138031138e-190	Scarb2
12321	29708.6450047996	-1.63411051363871	0.0551807449039454	-29.6137813377338	9.93170482296009e-193	1.65028645236128e-190	Calu
13038	1833.62685206205	-8.65820343521139	0.293807161156064	-29.4690006912812	7.18843463198671e-191	1.18307941786059e-188	Ctsk
28035	4347.63275389257	2.03246661077418	0.069196665250916	29.3723202325459	1.23984304167974e-189	2.02129505691203e-187	Usp39
12825	212999.45327408	-9.88161605096929	0.336665137834381	-29.3514680924001	2.28862605898863e-189	3.69623803040958e-187	Col3a1
107503	4079.96936734635	-2.137109286463	0.0729309629276772	-29.3031820871786	9.44696646166082e-189	1.51160210577741e-186	Atf5
13056	1384.83863751072	4.44044367562431	0.151788449051959	29.2541606647835	3.97514460439459e-188	6.30224531271035e-186	Cyb561
16792	3749.08040824945	-10.3373722272323	0.353783206466923	-29.2195108141709	1.09604737243483e-187	1.72189042209511e-185	Laptm5
15529	3786.57117189384	-4.84374261476221	0.166293203167681	-29.1277245401186	1.5999971457527e-186	2.49095051132905e-184	Sdc2
17346	1031.59321720978	-2.71908808684196	0.0938193437453761	-28.9821691166537	1.10399411894526e-184	1.70340378299045e-182	Mknk1
244745	1789.41991648647	-2.65629636627917	0.091667737904723	-28.977439904103	1.26636308501545e-184	1.93663897983645e-182	Dpy19l1
13733	3484.88257498999	-10.2352599974996	0.353905608740788	-28.9208753540729	6.52469655504697e-184	9.8906386989269e-182	Adgre1
19735	2053.36110454432	-8.98339333746158	0.31112798522512	-28.8736268161849	2.55996446488487e-183	3.84684747110221e-181	Rgs2
18846	1930.14915556641	-2.44179642216076	0.084855545067299	-28.7759205391253	4.29371001015075e-182	6.39651747288061e-180	Plxna3
225608	7089.30292648891	8.382214568812	0.294076258612572	28.5035405726345	1.05885403539425e-178	1.5639364603118e-176	Sh3tc2
69697	2571.56922840603	6.67636263467893	0.234580645410775	28.4608417842313	3.57812079785918e-178	5.24012758540716e-176	Camsap3
13179	3019.93569867	-9.94318689769306	0.349637458928394	-28.4385629851218	6.74933594197506e-178	9.80128356414042e-176	Dcn
21824	3513.73980077259	-10.3293665226924	0.363735133482966	-28.3980445435197	2.1377346366558e-177	3.0785160213374e-175	Thbd
12695	2664.94677419549	3.29072004555089	0.115996041906128	28.3692442558856	4.84630222227664e-177	6.92140071926964e-175	Patj
17922	1896.08768153389	8.55291333220513	0.301841393224848	28.3357866885868	1.25284156819715e-176	1.77461927377171e-174	Myo7b
23962	2922.31672790796	-7.00776943469452	0.247431754643137	-28.3220294210079	1.85081673116268e-176	2.60032227083107e-174	Oasl2
216616	3037.23308446996	-9.72141110807604	0.344363324188892	-28.2301000868014	2.4984856004691e-175	3.48196206949246e-173	Efemp1
20541	1208.90655482268	-6.94171428716659	0.246303698808345	-28.1835568071112	9.30143829694782e-175	1.28590524167644e-172	Slc8a1
20502	2813.7874872409	-7.6469287879974	0.271779452849142	-28.1365228601075	3.50337862171681e-174	4.80491158427683e-172	Slc16a2
74270	5015.78405344729	3.38824886276337	0.120427068501737	28.1352764367465	3.62857951987631e-174	4.9374395813372e-172	Usp20
69590	2723.83650609007	-2.27174136844527	0.0810012420433747	-28.0457596838922	4.49968244166498e-173	6.07492283393847e-171	Gpx8
108101	736.210649887986	-6.22335335712775	0.222304661968816	-27.994704663462	1.88478305518423e-172	2.52487875787897e-170	Fermt3
12738	13889.2136918391	9.1665323587532	0.328445096336219	27.9088726274351	2.08225089581881e-171	2.76795213312652e-169	Cldn2
69821	5153.53651908595	-3.71432558243811	0.133093289598548	-27.9076848550495	2.15252291739675e-171	2.839522788972e-169	Mterf4
11982	1811.68911508964	2.1174142215868	0.076116540512464	27.8180564609355	2.62365504343883e-170	3.434801727702e-168	Atp10a
56615	515.665548151381	-4.53227525239151	0.162955530062258	-27.8129576250645	3.02399239584406e-170	3.92914380395347e-168	Mgst1
67775	1311.27690010969	-7.53306505641653	0.271617814216582	-27.7340611039961	2.71301215106036e-169	3.49877335690105e-167	Rtp4
71685	1543.14217796154	3.75867536440185	0.136004044227911	27.6364970302146	4.05551603399913e-168	5.19136093211399e-166	Galnt14
15378	5489.71540198865	9.85207316998107	0.358029739628601	27.5174715379818	1.08499646352954e-166	1.37866352104808e-164	Hnf4a
268970	1664.13965721222	-2.33678102871937	0.0849561129318177	-27.5057432370378	1.49880230091418e-166	1.89056953008014e-164	Arhgap28
73914	558.659519268857	-4.66864568498772	0.169780186505204	-27.4981773850544	1.84599137476729e-166	2.31163601067779e-164	Irak3
216725	3400.68991117842	-10.2707734538501	0.374738646899762	-27.4078308677818	2.21222094026627e-165	2.75031583228355e-163	Adamts2
230837	1400.15231292186	-5.12916130223642	0.187453162517476	-27.3623620607534	7.69692253459475e-165	9.50075130859513e-163	Asap3
66985	1086.34938373471	3.30251675846242	0.120824289509256	27.3332189402978	1.70966638542437e-164	2.09537197209351e-162	Rassf7
12259	3751.80322498085	-10.5078703133705	0.384921164718982	-27.2987595292194	4.38789366598709e-164	5.33994298886781e-162	C1qa
12262	3795.07447151677	-10.6213574262741	0.391557474750186	-27.1259217642328	4.87116773697462e-162	5.88661885752856e-160	C1qc
230972	1277.58866883086	7.75805626073442	0.28618447380058	27.1085854438784	7.79969529509641e-162	9.3601759996223e-160	Arhgef16
17311	1396.17382789677	-8.49415490252545	0.313438667811537	-27.0998947316633	9.8745386617681e-162	1.17684070768286e-159	Kitl
24110	716.136173721647	-6.19269804525608	0.228635405714498	-27.0854727241548	1.46029178358457e-161	1.72844536384418e-159	Usp18
26433	6400.37314706108	-1.7511897685839	0.0646976998517108	-27.0672647188028	2.39243955707302e-161	2.81249986297815e-159	Plod3
57435	1152.39394111312	-3.677692371488	0.135988350409866	-27.0441722427217	4.47250346790041e-161	5.22225219113425e-159	Plin4
14451	25019.4116610736	-8.71898833477776	0.322812659235211	-27.0094374719823	1.14501162695636e-160	1.32798294801563e-158	Gas1
330119	2016.56614660499	-8.11924408872707	0.300876164594791	-26.9853349788003	2.19681689604262e-160	2.53087951870084e-158	Adamts3
11810	1100.75130773174	-5.84642480206596	0.21680338313184	-26.9664832605989	3.65555749837695e-160	4.18355557148689e-158	Apobec1
56349	3739.43229256543	3.44255288067304	0.127892367536025	26.9175787968999	1.36760263318235e-159	1.55483823052791e-157	Net1
21410	8122.89907151938	7.73985218733512	0.287568789843658	26.9147851251279	1.47455727014691e-159	1.66547870492867e-157	Hnf1b
50784	3440.04876830805	2.02520584822223	0.0752979518871919	26.8958955385175	2.4529434085255e-159	2.75255292485254e-157	Plpp2
93692	565.623210553902	-3.66937150795006	0.136463467098223	-26.8890391397496	2.950363639815e-159	3.28936993933181e-157	Glrx
224796	2264.07646483049	6.39279577112219	0.238304607637168	26.8261526057254	1.60104971824161e-158	1.77357308852136e-156	Clic5
26568	1334.56531949277	-3.76516816193748	0.140422505278506	-26.8131390653503	2.27086749810131e-158	2.49954530157253e-156	Slc27a3
71817	2736.66159808607	-1.92816265370879	0.0720321387868563	-26.7680883308802	7.60476993658014e-158	8.3175967894963e-156	Tmem50a
104009	10272.9436668447	-4.37492124233081	0.163571441603516	-26.7462412719652	1.36556759838043e-157	1.48417444450391e-155	Qsox1
68428	3347.68410244551	-6.39955322554191	0.239308793565927	-26.7418222714783	1.53712967350612e-157	1.6601961179912e-155	Steap3
21426	2356.92810011536	6.57678530396146	0.246265047358674	26.706125674354	3.99564012785924e-157	4.28873646270407e-155	Tfec
17133	2017.7749910386	3.61658001865058	0.135474655287732	26.6956207489098	5.29142092166475e-157	5.64450894736349e-155	Maff
320560	1561.93140282507	3.70153663560163	0.139420371393537	26.5494676179956	2.60480878790431e-155	2.76157672783892e-153	Dennd5b
76293	7679.23985033374	-8.16008730252182	0.308087238387803	-26.4862879268318	1.39450750511096e-154	1.46941976803796e-152	Mfap4
22378	5792.52441341934	1.45326445686886	0.0550510593706519	26.398483035253	1.42623512221682e-153	1.49374358466842e-151	Wbp2
21873	2477.98991998064	3.37500569974637	0.128155136850101	26.335313454458	7.56107252702856e-153	7.87125869515545e-151	Tjp2
11480	1594.85345889064	-1.9134343813333	0.0728763626166524	-26.2558985195027	6.12086366356625e-152	6.3338110760532e-150	Acvr2a
68588	2202.64208505715	-9.57011831710575	0.366511576966415	-26.111367057807	2.70850191987823e-150	2.78604890936999e-148	Cthrc1
16414	1347.4554544878	-8.49938586535301	0.325705293948243	-26.0953261223431	4.11949469424985e-150	4.21236614268234e-148	Itgb2
66270	3580.98593826716	3.11064760917008	0.119386837251354	26.0551973801016	1.17474057763349e-149	1.1941583483579e-147	Retreg1
213391	861.366749615386	-7.15942735998686	0.275289505256412	-26.006902636257	4.13736896247718e-149	4.18116216611509e-147	Rassf4
72780	2197.58473234551	-9.55304365349156	0.36837175408226	-25.9331600417938	2.81624274201971e-148	2.8295052805141e-146	Rspo3
18260	1527.05388381896	8.63400909742653	0.333055079931464	25.9236673381569	3.6034777232267e-148	3.59952014653645e-146	Ocln
26403	2556.07637783439	1.53578182127392	0.0593781263513735	25.8644372202962	1.67414522157943e-147	1.66269560770771e-145	Map3k11
54135	1775.58655506392	6.46245159862727	0.250092592282988	25.8402359687438	3.13269912791702e-147	3.09349563597337e-145	Lsr
80861	672.524986736525	-6.48329555401646	0.251076494866529	-25.8219932433856	5.02200387896388e-147	4.93098005865766e-145	Dhx58
329777	3119.64222864152	-1.66708305861244	0.0645996409673257	-25.8063827236384	7.51878720679366e-147	7.34080009720911e-145	Pigk
93735	1498.24229082064	-8.79222557311818	0.340762421487571	-25.801628990475	8.50159576581084e-147	8.2537121589313e-145	Wnt16
14276	1771.73818499301	-6.14396168977485	0.238187405002017	-25.7946539604931	1.01804198849469e-146	9.82837072803173e-145	Folr2
544817	1608.59028989122	4.07871157569662	0.158407968000155	25.7481465559398	3.38123599211602e-146	3.24617439887539e-144	Arhgap27
280645	771.967698461604	5.08900295354091	0.197802778758412	25.7276615904189	5.73320619634447e-146	5.47378653475297e-144	B3gat2
19411	2487.18756376427	-2.16144326269031	0.0844475291736911	-25.5951036559598	1.72957326100852e-144	1.64223931447738e-142	Rarg
66168	15909.8733219045	1.13055826530946	0.0442061001145454	25.5747116886581	2.91653399471697e-144	2.75413245697836e-142	Grina
381511	1010.25729835884	-2.85022727191934	0.111499654442918	-25.5626556526998	3.97141707569605e-144	3.72989448288605e-142	Pdp1
12260	1733.11145311539	-9.22636970203452	0.361793131754482	-25.5017823508481	1.8835254802017e-143	1.75941642288463e-141	C1qb
17389	1596.26072670962	-7.97545149921053	0.313696029647935	-25.4241391201587	1.36427976853771e-142	1.26753326237097e-140	Mmp16
140792	8694.15817645149	-3.80621535977169	0.149797218253193	-25.409119102187	1.99965368921755e-142	1.84791526221222e-140	Colec12
54120	1352.58305774385	8.458020074052	0.333306679955584	25.3760892976375	4.63197584311866e-142	4.25772205026242e-140	Gipc2
208431	2501.22309815437	3.455095305311	0.136203885032871	25.3670833579906	5.82309767962801e-142	5.32428312178051e-140	Shroom4
12193	6734.48284647451	-2.40620681010371	0.0948859657189938	-25.3589326079025	7.16265182701353e-142	6.51462032750636e-140	Zfp36l2
19128	6196.01861416118	-3.28233454559221	0.129503908380582	-25.345447767848	1.00873359124484e-141	9.12666240329953e-140	Pros1
229011	667.651521330219	3.86701231096511	0.152584614896212	25.3433959485066	1.06266356799248e-141	9.56452558254068e-140	Samd10
11532	5412.15358619504	1.42149291655087	0.0561211160415774	25.3290208180777	1.53044030838142e-141	1.37033880669115e-139	Adh5
242050	14219.0640087067	-9.69278801917407	0.383218212385248	-25.2931298824335	3.80154382785491e-141	3.38631334480209e-139	Igsf10
56193	1496.52647719317	-9.01970313266203	0.357722456121509	-25.2142491429117	2.79537336906862e-140	2.47727421491665e-138	Plek
78560	4417.62970026537	-5.35792140947196	0.213125641208693	-25.1397315643756	1.83026255822631e-139	1.61371261575045e-137	Adgra2
22361	1380.15084877156	3.35700966342566	0.133544334897552	25.1377916255375	1.92188027721263e-139	1.68588898835084e-137	Vnn1
72148	1005.54822671589	4.69745030939256	0.186990012980098	25.1213967769099	2.90359688268351e-139	2.534194834831e-137	Tdrp
12267	2866.4398054328	-10.4329402614514	0.415509007020362	-25.108818545876	3.98426616989316e-139	3.45990470763436e-137	C3ar1
71683	520.816112091024	-4.33188502104848	0.172562219445421	-25.1033223550918	4.57478237757567e-139	3.95284071334426e-137	Gypc
215708	980.285109153222	2.27868919584243	0.0909273026746772	25.0605607866232	1.33939322784877e-138	1.15154499355495e-136	Miga1
94249	1201.87221312041	-4.30610217868437	0.172042163354006	-25.029342195749	2.93095219000667e-138	2.5074150888864e-136	Slc24a3
73068	1014.5426515675	-3.60375276169521	0.143984136236781	-25.0288181454161	2.96971122929929e-138	2.52805811593699e-136	Fut11
75146	1053.45769405708	3.13100491948622	0.125497009450619	24.9488408783017	2.19813279922603e-137	1.86205553448162e-135	Mfsd13a
233979	1110.51936204519	-2.40456585343876	0.0964808184463789	-24.9227348208613	4.21912167717128e-137	3.55661666844863e-135	Tpcn2
11732	1922.84078648506	-2.4235449477032	0.0972730713616517	-24.9148599276022	5.13548790740305e-137	4.30807604504039e-135	Ank
14725	42945.1816573543	9.337265367928	0.375431344085752	24.8707666928185	1.54181466469172e-136	1.28715455171679e-134	Lrp2
333433	1759.54135455795	1.57350262092734	0.0632800027354948	24.865716702075	1.74848008060855e-136	1.45266751312483e-134	Gpd1l
18164	1252.85457547353	-8.60068002318471	0.346036396623735	-24.8548421700758	2.29223382417197e-136	1.89531544093377e-134	Nptx1
96875	989.947436523876	-7.92940772103388	0.320728724873877	-24.7230980765818	6.03779932274465e-135	4.96853381411192e-133	Prg4
235442	1589.92331151572	-1.89658290535853	0.0768610227598993	-24.6754835839634	1.96093265082644e-134	1.60601313454652e-132	Rab8b
16516	4466.91800920088	4.46679770878829	0.181201683584627	24.6509724436537	3.5928100390191e-134	2.92864859831552e-132	Kcnj15
18029	5345.65303894577	-3.29641852275604	0.133773012551486	-24.6418800016733	4.49694621676481e-134	3.64843791417431e-132	Nfic
16409	2122.06645365008	-9.88976804424895	0.401717696616053	-24.6187014601481	7.96638445546381e-134	6.43304157826496e-132	Itgam
114249	50588.0418485081	7.12123820450888	0.289295174859505	24.6158208755721	8.55280654752174e-134	6.87446743942899e-132	Npnt
20612	1884.41899348444	-9.08891519988965	0.369781216342426	-24.5791695148547	2.11000689626899e-133	1.68810320251965e-131	Siglec1
12721	925.384359776303	-7.96383840935017	0.324125269221077	-24.5702484983306	2.62816116480196e-133	2.09296097184067e-131	Coro1a
16658	2066.90614672032	-9.85118418982074	0.400982019873976	-24.5676456837562	2.80201395816087e-133	2.22117445921918e-131	Mafb
236920	420.535177173886	-4.08456166714227	0.166291288566248	-24.5626917823482	3.16525257240231e-133	2.49765889057919e-131	Stard8
270672	1149.43346754747	4.67597728219429	0.190398955869271	24.5588388909277	3.47995433689156e-133	2.73350413162832e-131	Map3k15
217325	3319.09158265667	4.81721340370107	0.196176822688189	24.5554665311189	3.7809360158547e-133	2.9564866647052e-131	Llgl2
56190	1762.72176995104	4.38202644058985	0.178500992461436	24.5490312415857	4.4292650879265e-133	3.4478436929936e-131	Rbm38
225994	1747.8121847253	3.46482072885851	0.141439559350305	24.4968292094092	1.59666496656846e-132	1.23730795010177e-130	Nmrk1
27059	5887.21592213341	2.0351855330304	0.0835027082931928	24.3726889178792	3.33253638474663e-131	2.57096255646458e-129	Sh3d19
244867	1963.72314433877	-9.56277413966436	0.392405571452868	-24.3696186684061	3.59191243159739e-131	2.75874838801931e-129	Arhgap20
16147	2069.8657457399	9.24155615977641	0.379856062754144	24.329100061667	9.64987897604429e-131	7.37874153031068e-129	Ihh
14422	7335.76598468728	8.2483242610044	0.339337048878812	24.3071727306444	1.64623484773319e-130	1.25324160368622e-128	B4galnt2
20504	6332.89871048958	9.67457437014885	0.399885142890808	24.1933828804202	2.6117425749141e-129	1.97954050162678e-127	Slc17a1
20583	1935.81295943504	-5.16986182268217	0.213722939956914	-24.1895503764097	2.86592004601967e-129	2.16270586529546e-127	Snai2
243983	1640.99813132542	1.94423965957266	0.080394633347837	24.1836995656249	3.30237491394447e-129	2.48123221251628e-127	Zdhhc13
56264	5230.64051678124	-8.3033153999963	0.344476151649584	-24.1041806819846	2.25971406503624e-128	1.69048133151045e-126	Cpxm1
14370	2473.53623648741	-3.19395023022281	0.132561956234709	-24.0940185324946	2.88797966578459e-128	2.15117140536308e-126	Fzd8
72429	672.282728446034	-2.6884059156463	0.11159337848944	-24.0910881276052	3.09961940622172e-128	2.29890656476041e-126	Dnajc25
76257	2894.2710822372	7.64591804183579	0.31755116612405	24.0777514224241	4.27608552013341e-128	3.15790743048827e-126	Slc38a3
277360	708.366731413703	-6.87008048623853	0.285366494729798	-24.0745869368565	4.61521137979211e-128	3.39384969592287e-126	Prex1
269437	626.904304976949	6.44049972299021	0.267542523788948	24.0728076859693	4.81754505004199e-128	3.52762694956676e-126	Plch1
235633	2258.31894425928	3.78698156564408	0.157732577481273	24.0088739188561	2.24644991745154e-127	1.63801270141266e-125	Als2cl
18082	2558.94514843664	3.05348592338051	0.127695517294173	23.9122405240442	2.28456388136479e-126	1.65880455604475e-124	Nipsnap1
13644	434.502519900466	-5.75112651241538	0.240639171481973	-23.8993779649304	3.10868937349287e-126	2.24775150892595e-124	Efs
14962	1454.93386640868	4.11180494813521	0.172083568682867	23.8942333635169	3.51611009129241e-126	2.53174577031767e-124	Cfb
18510	4766.02765868507	8.00722901642797	0.335613778950316	23.8584632653398	8.27225830298721e-126	5.93165542464406e-124	Pax8
22350	18710.0039163226	4.46807818840197	0.18731592168478	23.8531682102335	9.38813436107207e-126	6.70398140056556e-124	Ezr
26944	1524.19081640179	7.03467885033272	0.295016311102813	23.8450505466497	1.13973950634669e-125	8.10528329595768e-124	Tinag
329278	2728.11667914577	-10.4717633530348	0.44078329404297	-23.7571693268711	9.26412769218038e-125	6.56120453477743e-123	Tnn
110173	5882.98967646976	2.31226721306402	0.0973681086909218	23.7476853987574	1.16093858678892e-124	8.18864478297934e-123	Manba
59036	549.849266901286	-6.0715522284021	0.255777178330637	-23.7376620855265	1.47348411125676e-124	1.03509263929383e-122	Dact1
244668	932.049406538434	-4.45584184558714	0.188099706800182	-23.6887229724423	4.71236011439773e-124	3.29693502578571e-122	Sipa1l2
223272	2374.0147978917	-10.2834846291127	0.434431464333356	-23.6711322115974	7.15260796552689e-124	4.98404105855928e-122	Itgbl1
15951	544.525270038692	-6.3853379602316	0.269971663039158	-23.6518821581116	1.12883700745494e-123	7.83431017101559e-122	Ifi204
14786	2105.69361518367	9.05833734102306	0.38305127043328	23.6478457068604	1.24211987826369e-123	8.58602944650996e-122	Grb7
240354	1257.45572031598	2.5132317007141	0.106393355240131	23.6220739071694	2.28649822946137e-123	1.57422214754271e-121	Malt1
100201	1932.88541860582	-1.84018904115799	0.0779503318369656	-23.607199581995	3.25079933042252e-123	2.22924854083459e-121	Tmem64
30938	3366.67303267711	3.21715197338284	0.136322093701687	23.599637344354	3.88729996763859e-123	2.65519489093923e-121	Fgd3
53614	1932.46470592803	-2.32302138792753	0.0984751651716287	-23.5899212139307	4.89089395169548e-123	3.32754088107282e-121	Reck
78914	765.49121257381	2.35194935641615	0.0997252099210673	23.5843008831741	5.5855331858188e-123	3.78523917584842e-121	Nadsyn1
21387	1383.99300083617	-9.17226659071095	0.389420032410313	-23.5536588447679	1.15153041103058e-122	7.77328009102319e-121	Tbx4
432777	1106.59126778912	8.67388421051024	0.36927003207527	23.4892719611274	5.25034226248889e-122	3.53039551120897e-120	Eprn
71973	1102.80200732347	2.70932169721034	0.115613638554245	23.4342741141146	1.91246098376709e-121	1.28097822715035e-119	Rbpms2
231549	3441.56566387424	2.86515822372319	0.122275121799846	23.43206190719	2.01440520176339e-121	1.3440515942731e-119	Lrrc8d
329910	490.527621231656	-5.02749682578331	0.215547609644556	-23.3242986738466	2.51340907313622e-120	1.67054700741796e-118	Acot11
60425	541.040455748909	3.25982066259384	0.139835874109752	23.3117623309977	3.36860434583091e-120	2.23037745978176e-118	Doc2g
19378	3323.83922997436	7.38929899058405	0.317132835721366	23.3003276805947	4.39946892560755e-120	2.90180238562687e-118	Aldh1a2
13058	1452.69553874515	-9.34838156075296	0.402637853338575	-23.2178407550071	3.00717933759183e-119	1.97593407349523e-117	Cybb
208795	1704.46838086981	-2.02529870715539	0.0873920129311288	-23.1748719273863	8.16264577212002e-119	5.34313187833356e-117	Tmem63a
66102	546.774648736825	-6.75461178735323	0.291555277833586	-23.1675167657525	9.68242598575382e-119	6.31403786640799e-117	Cxcl16
15111	586.614633135516	-7.06883160646238	0.305121073735341	-23.167300507712	9.73114850520274e-119	6.32195403452663e-117	Hand2
236539	2835.66694070999	1.64875531193654	0.0716468588788411	23.0122483767876	3.51475816897168e-117	2.27485153250935e-115	Phgdh
59020	8824.71387542449	6.5326867078258	0.284280887011381	22.9796901807341	7.44161962522702e-117	4.79845629640105e-115	Pdzk1
66355	3981.09151736523	3.95959864036054	0.172571915487025	22.9446293690717	1.6671182562452e-116	1.07098403666072e-114	Gmpr
170720	712.915324684077	6.41663545077951	0.279781317882452	22.9344671736639	2.10571282483336e-116	1.34773419725723e-114	Card14
74782	476.70106965255	-6.56061353085294	0.286227485503789	-22.9209767164939	2.87067061981445e-116	1.83055568195622e-114	Glt8d2
57875	717.509259094424	-7.07822669015444	0.309016402767615	-22.9056665819691	4.07967512695254e-116	2.5919435981201e-114	Angptl4
14275	2804.51418379823	8.35685617412275	0.365362398580202	22.872786599271	8.67153467466055e-116	5.4891132129234e-114	Folr1
11813	1094.62923708027	5.41813596772157	0.237109317890068	22.850793110685	1.43509289059219e-115	9.05103658478966e-114	Apoc2
14073	951.806162963469	8.20900217196404	0.359733736406132	22.8196617141747	2.92554335161712e-115	1.8384114421562e-113	Faah
14758	3396.18469554189	-6.70677691509331	0.294434393219681	-22.7785104917729	7.48939904135518e-115	4.68928640701662e-113	Gpm6b
54338	1906.74502402067	-1.87628703827776	0.0824118870855929	-22.7671893537525	9.69682362713987e-115	6.0494876931626e-113	Slc23a2
100039864	604.815813774843	-2.46326260391473	0.108197477315238	-22.7663589303279	9.88225544035713e-115	6.14299482966948e-113	Snhg12
24052	675.421888985231	-6.48550764851438	0.285037678159939	-22.7531591275286	1.33530235791148e-114	8.27073836812481e-113	Sgcd
56791	702.248950356494	-3.47869320528017	0.152908915434521	-22.7501005771623	1.43172308728225e-114	8.83628809690162e-113	Ube2l6
68339	1264.94637803577	7.64082890503832	0.335911876074234	22.7465280309106	1.55318012945124e-114	9.55178142955402e-113	Ccdc88c
235380	4915.36811549793	4.2183795839378	0.185686042655431	22.7178064846029	2.98758734228293e-114	1.83079776106352e-112	Dmxl2
235582	733.642017591141	3.28104095668747	0.144479413816881	22.7094010835759	3.61738627163358e-114	2.20890643675265e-112	Glyctk
56524	1578.97823525807	2.85665695100836	0.126303920278316	22.6173260870572	2.92689704447299e-113	1.78097562765978e-111	Mpp6
233571	479.749442327938	-5.76014893778533	0.2551689794924	-22.5738604639319	7.83021951692155e-113	4.74786047269899e-111	P2ry6
18807	10299.7801735846	-1.714604111024	0.0760001694713053	-22.5605301008094	1.05846818977957e-112	6.39559048516809e-111	Pld3
212070	3001.23908214027	9.33890420759488	0.414264640114265	22.5433293196807	1.56126019821152e-112	9.4007447683949e-111	Clrn3
21937	6474.16756902672	-1.36295389228802	0.0604825446931881	-22.5346651534245	1.89867797794583e-112	1.13927271308617e-110	Tnfrsf1a
13845	1603.27508742339	-5.93043523875493	0.264657884352429	-22.4079295928238	3.29400121553703e-111	1.96967595175417e-109	Ephb3
110877	691.848907412625	5.90445569077006	0.263583488036339	22.4007039847505	3.87408323490378e-111	2.30855284077146e-109	Slc18a1
104759	1065.09066256632	-8.79438957505219	0.392628270630686	-22.3987680788385	4.04612209885121e-111	2.40278474193291e-109	Pld4
13200	8072.48589998445	-1.84079212833366	0.0822287804992399	-22.3862267828559	5.36098490408321e-111	3.17271164820075e-109	Ddost
12289	579.491712785187	-6.56349650131835	0.293259737989276	-22.3811715386528	6.00461131552981e-111	3.54149106292391e-109	Cacna1d
80891	1923.71328874867	-10.1077144224101	0.452284611464971	-22.348128072876	1.259128495122e-110	7.40102024632764e-109	Fcrls
14421	3402.2661141528	1.63418704406039	0.0731991186346104	22.3252284254649	2.10211294294135e-110	1.23141063616845e-108	B4galnt1
207181	1087.40003923502	-5.45210812692302	0.244625417319036	-22.2875782356356	4.87667907051752e-110	2.8470909127572e-108	Rbms3
71602	7717.57304421529	-1.85085095913492	0.083121291921439	-22.266869490963	7.74249273505615e-110	4.50498373584193e-108	Myo1e
243912	755.425721236822	-2.1618271090783	0.0971835152895585	-22.2447922637613	1.26677417049723e-109	7.34601491287339e-108	Hspb6
21826	6495.97540001741	-9.21389553678929	0.414771541302824	-22.2143870041032	2.49361232868263e-109	1.44120784789179e-107	Thbs2
54712	890.49029241234	-8.44510682669256	0.38066230321633	-22.1852985056238	4.76261803176869e-109	2.74342674023316e-107	Plxnc1
23805	448.470778417789	-6.34045069064659	0.285849386883872	-22.1810889985307	5.22976755606244e-109	3.0025120643294e-107	Apc2
170761	1147.34055507082	8.24898456704672	0.372260034754311	22.1592000132139	8.50481217312996e-109	4.86661123059135e-107	Pdzd3
16876	586.489923932378	-6.94629616277229	0.313577584546791	-22.1517624507877	1.00316917880365e-108	5.72137510854978e-107	Lhx9
320080	1319.14252759647	1.96479343117614	0.0887040313271025	22.1499902741829	1.04341513230068e-108	5.93133450700267e-107	Zbtb39
17392	1774.99675342272	-9.9912467067079	0.451120384377917	-22.147628554816	1.09956493266167e-108	6.2300267545332e-107	Mmp3
320078	1234.71113454774	-8.54442717700657	0.385902274219562	-22.1414273711825	1.26177034668738e-108	7.12570371277926e-107	Olfml2b
12517	1497.40549860282	-9.61925447901867	0.434954193602849	-22.1155575012156	2.23925079208069e-108	1.26047208266926e-106	Cd72
18799	1155.35574267537	-2.8482081545906	0.129029347051989	-22.0741111976874	5.60555899387799e-108	3.14511899263654e-106	Plcd1
96935	581.361560159044	4.80796344729783	0.218127973793891	22.0419387925039	1.14143473240686e-107	6.38353838534725e-106	Susd4
230163	7408.92181467909	9.640221973907	0.437459918506271	22.0368119822818	1.27827226826418e-107	7.1257493767333e-106	Aldob
16418	4774.84380231681	1.91905537145439	0.0870963111605389	22.0337158472432	1.36871653329162e-107	7.60539884624196e-106	Eif6
15163	596.325670394442	-7.04971978329845	0.319989810161623	-22.0310758637524	1.45086214018181e-107	8.03600918092368e-106	Hcls1
12268	697.251222004638	-7.32600780035001	0.332707637543974	-22.019355655404	1.87916594491115e-107	1.03750372824312e-105	C4b
72074	1888.3652536233	8.97211082905003	0.407748680410092	22.0040217420847	2.6354320601022e-107	1.45041087358682e-105	Anks4b
66625	3350.99379509746	-1.43896889062526	0.0654328822184888	-21.9915253896406	3.47121549452783e-107	1.9043198400297e-105	Pnisr
68655	1366.41708183847	-9.36791512221713	0.426627287600953	-21.9580776815651	7.25018815007385e-107	3.96488928548817e-105	Fndc1
67432	987.877007032682	4.55420093039058	0.207466658988677	21.9514834460179	8.38212562200979e-107	4.56944835564515e-105	Hoga1
21405	1247.1953280569	7.96831357586165	0.36352283455964	21.9197057745058	1.68543094446961e-106	9.15909816081113e-105	Hnf1a
667370	482.057981538244	-5.82727568767227	0.265918953916576	-21.9137282312731	1.92187452130035e-106	1.04112581826305e-104	Ifit3b
18707	448.4631485125	-6.42297179927086	0.293265434921067	-21.9015643660823	2.51013270671903e-106	1.35555010327536e-104	Pik3cd
12400	3242.96610925235	-1.39793426216142	0.0639307372582627	-21.8663873140419	5.42897402606394e-106	2.92268224748944e-104	Cbfb
68778	4996.37421471676	3.12120491224366	0.142921910195988	21.8385334198485	9.99110943001537e-106	5.3619988217421e-104	Gucd1
102632	1940.15188551552	1.83988096848914	0.0843486129821665	21.8128182958757	1.753359773232e-105	9.38074620471277e-104	Acad11
77996	1013.28650718627	7.33983106705616	0.337035220152186	21.7776381463691	3.78066757689846e-105	2.01647272828341e-103	Cutal
63958	4316.52208839967	-1.20321415894357	0.055294964304354	-21.759922880515	5.56418614766106e-105	2.9586061790071e-103	Ube4b
217718	8095.75885175675	-1.11117058850379	0.051138918663027	-21.7284725127979	1.104142455165e-104	5.85297109438844e-103	Nek9
17969	1051.38086604416	-8.88310278023919	0.408909567394532	-21.7238809960844	1.22022531765174e-104	6.4485363040794e-103	Ncf1
71228	4062.72069061056	-1.41729359479454	0.0652987513396146	-21.7047579887598	1.84994440262615e-104	9.7466125676166e-103	Dlg5
69640	530.14915851795	4.58757616203417	0.211413779549282	21.6995134934654	2.07344811471246e-104	1.08909595350596e-102	Fam83g
224912	1112.59801096032	8.76275179635498	0.403869932592534	21.696965010752	2.19159047034401e-104	1.14766287630348e-102	Crb3
20318	6655.26419612404	-1.64300824798824	0.0758989157670399	-21.6473217223709	6.44165171192265e-104	3.36308710675938e-102	Sdf4
100952	7869.4229315956	-7.47520787496683	0.345533607881533	-21.633808418224	8.63516074067771e-104	4.49470520360396e-102	Emilin1
16480	6592.02160527314	2.50175559338705	0.115724881838436	21.6181304629005	1.21291931185969e-103	6.29443202049471e-102	Jup
22017	3326.17314377691	4.07411756574106	0.188489460318404	21.6145643308591	1.31033277607924e-103	6.7795990130016e-102	Tpmt
22349	7921.11826872845	8.61974466330428	0.398853229682613	21.6113197081629	1.405729609162e-103	7.25146667938165e-102	Vil1
19332	575.565293497814	3.5600171561085	0.16488739051465	21.5905967399745	2.20151931198065e-103	1.13227545328386e-101	Rab20
18822	5559.05544094818	-2.3948940759847	0.110987781893858	-21.5779974616938	2.89121124118071e-103	1.48258223913483e-101	Plod1
15903	5145.33025991175	-2.82597599158914	0.131059377269476	-21.5625623321752	4.0362987596503e-103	2.06364730371352e-101	Id3
19294	4246.21153226262	2.75553834956896	0.1278446817198	21.5537972522654	4.87778946547243e-103	2.48652152663212e-101	Nectin2
14789	6118.98552192155	-5.32451354369281	0.247202853983237	-21.5390455971591	6.70745264678877e-103	3.4091614467399e-101	P3h3
21858	69101.6960970113	-5.54403182135082	0.258480149232422	-21.4485786928485	4.70819096499014e-102	2.38598967935468e-100	Timp2
12550	4364.12052378743	8.4732606734166	0.395781031586299	21.4089610092115	1.10243098149949e-101	5.57049993897445e-100	Cdh1
116838	501.101945540825	6.29930682828291	0.29445313577012	21.3932407675251	1.54446810539273e-101	7.78132750125123e-100	Rims2
230126	1091.4668251393	1.96130928225988	0.0917242589188868	21.3826669779289	1.93735482274763e-101	9.73239206159934e-100	Shb
56743	490.933105836729	-5.3737038312901	0.25139125032919	-21.3758586436616	2.24161770164731e-101	1.12282305803383e-99	Lat2
74337	2159.03086678327	4.31658909589426	0.202082588521382	21.36051961467	3.1132892368919e-101	1.55493500874939e-99	Palm3
103712	662.36692586518	-7.92869252266874	0.371599738937899	-21.336647182074	5.18845406558926e-101	2.58390993393222e-99	6330403K07Rik
672511	19140.4601137763	-2.54314777751122	0.119662570397009	-21.2526587810517	3.11516291762391e-100	1.54692903389249e-98	Rnf213
13867	3519.84581460043	8.09032366668011	0.38082996264025	21.2439263197434	3.75181797613088e-100	1.85774115889736e-98	Erbb3
17533	2804.4509158883	-11.1218246563396	0.524212543056657	-21.2162505526647	6.76050362494648e-100	3.33795037550572e-98	Mrc1
71721	570.122728483172	-7.46087836328048	0.351932647344265	-21.1997335841996	9.6038543025264e-100	4.72832496301877e-98	Fam13c
14165	491.109352422156	-6.71002661718498	0.316592340607062	-21.1945323892504	1.0725876872009e-99	5.26573517685192e-98	Fgf10
20730	2071.85447234683	8.96652178427492	0.423451044861323	21.1748722622975	1.62822751512636e-99	7.97093475606191e-98	Spink1
18718	666.125786061254	-2.17767079801033	0.102876110702051	-21.1678958618224	1.88800389178548e-99	9.21655233162284e-98	Pip4k2a
17116	638.11622356185	-7.61772300516899	0.360150985868021	-21.1514706444828	2.67472172419972e-99	1.30202439763086e-97	Mab21l1
208884	4449.31889653294	1.49713316401314	0.0708204971300877	21.1398285056246	3.42319412078352e-99	1.66169150565337e-97	Zdhhc9
20908	2424.66936325029	1.91578658527377	0.0906528560341639	21.1332181807022	3.93773118161574e-99	1.90610455320733e-97	Stx3
23965	2278.1708061872	-10.6453875844179	0.50433030562379	-21.107967270083	6.72014123956986e-99	3.2438759989108e-97	Tenm3
105732	1872.13380674397	2.03088561534154	0.0962175618220913	21.1072238464814	6.82666400168297e-99	3.28611645161792e-97	Fam83h
106861	465.35710248205	4.16416499300043	0.197292979261234	21.1065036809378	6.93146039094858e-99	3.32729352822173e-97	Abhd3
94242	5589.05857595959	4.78319640746411	0.226645978031205	21.1042633494496	7.26784089627835e-99	3.47910134428217e-97	Tinagl1
20850	1114.77528890152	-1.7420459274589	0.0826082783258856	-21.0880309184827	1.02437426066437e-98	4.89011370125442e-97	Stat5a
56508	555.43277227061	5.55044997548252	0.263482558669097	21.0657206439734	1.64109982091025e-98	7.81262975348486e-97	Rapgef4
54324	5989.10823319424	2.58280494392269	0.122677648108134	21.0535903137471	2.11996725934348e-98	1.0064602804592e-96	Arhgef5
207839	394.503364507948	-6.29455935337574	0.299470655640498	-21.0189520569658	4.40041848194912e-98	2.0833871722346e-96	Galnt6
68636	1076.76449190614	2.67494059047093	0.127468226989096	20.9851557023678	8.96290581539552e-98	4.23191189606147e-96	Fahd1
18010	10537.2755993568	2.65019188829317	0.126340568218375	20.9765709119846	1.07361669635466e-97	5.05535970836645e-96	Neu1
14862	8906.1035237145	4.1508001528608	0.198763166537444	20.8831456309027	7.62059552400697e-97	3.57857367528164e-95	Gstm1
11979	565.622217692312	7.33040358295361	0.351057602340458	20.8809139414236	7.98498666952404e-97	3.73952722590908e-95	Atp7b
56405	1333.62569138945	3.34490853862759	0.160352356969209	20.8597403982648	1.24344619602443e-96	5.79191205215583e-95	Dusp14
235627	1157.01335634532	2.18005539305127	0.104510008130324	20.8597763224049	1.24251261508238e-96	5.79191205215583e-95	Nbeal2
232146	1109.469561554	3.53971092027389	0.169828598458504	20.8428436223525	1.77005918697037e-96	8.22268623925673e-95	Eva1a
66952	808.96368201809	6.51192727796392	0.312525083907689	20.8364947752077	2.02106403796723e-96	9.36354092228196e-95	2310030G06Rik
18770	4529.1214842931	9.23050603605121	0.443004524370645	20.8361439404361	2.03592648507271e-96	9.40717796485069e-95	Pklr
14977	9409.12778835733	-0.981983540502866	0.047136749380854	-20.8326529385526	2.18988867879571e-96	1.0091591002205e-94	Slc39a7
269941	2721.01574033619	-3.07892456700024	0.148191370376665	-20.7766792302035	7.03602354909469e-96	3.23376390829535e-94	Chsy1
14733	2348.74741842001	-3.75520105738108	0.180948567946157	-20.7528641978447	1.15501511211802e-95	5.29438094231075e-94	Gpc1
22228	1371.87562136362	-5.99646654010913	0.289025614826524	-20.7471802930279	1.29995187471276e-95	5.94298104415641e-94	Ucp2
19663	3473.21566854478	4.99285618757856	0.240792523131292	20.7350964334395	1.67119706312532e-95	7.62004127912102e-94	Rbpms
209378	1458.02135626169	-9.8541520269905	0.475455234877584	-20.7257199082637	2.03067773091954e-95	9.23477417579487e-94	Itih5
16803	1242.57299999785	-5.55341075339552	0.268032035295469	-20.7192052519902	2.32491213029371e-95	1.05450935757495e-93	Lbp
19264	822.578710244058	-8.30799838730733	0.401394840209274	-20.6978205872697	3.62391430276666e-95	1.63939432110237e-93	Ptprc
70737	1690.43426524277	8.86652920944957	0.429022926996715	20.6667957619837	6.89442332833565e-95	3.11077100618717e-93	Cgn
16668	4012.72464659573	8.76009274161296	0.423890558306813	20.6659303207985	7.01913559768395e-95	3.1587938089473e-93	Krt18
74511	1217.22538711259	-9.44779479978104	0.457372551971636	-20.6566720260182	8.50262140200614e-95	3.81646234930047e-93	Lrrc17
234878	2517.26565964735	7.27013682276839	0.352815888010135	20.6060358102681	2.42280521070841e-94	1.0846760840998e-92	Map3k21
319604	2952.17135023811	-1.30946008062085	0.0636675814248759	-20.5671403140378	5.40612275073106e-94	2.4140363631882e-92	Fam168a
20288	818.437594625483	-8.63537507466716	0.420053618104518	-20.5577923923952	6.55482201142891e-94	2.91942987576039e-92	Msr1
17691	1818.3190858933	2.69628703849742	0.131337467711162	20.5294580859981	1.1747766087737e-93	5.21884693476048e-92	Sik1
97031	2042.56747001064	2.56341039365592	0.124866253184892	20.5292489225269	1.17984389917153e-93	5.22791856963673e-92	Tprn
56374	6304.88588790808	-1.70238547316089	0.0829568348212918	-20.5213407289252	1.38830506926657e-93	6.13588232787613e-92	Tmem59
17240	301.438503769411	-4.19323150896174	0.204413512994756	-20.5134751001971	1.63206731913696e-93	7.19483554643003e-92	Mdfi
77739	493.138451603892	-6.5945392989221	0.321545519635725	-20.5088825569486	1.79367902792677e-93	7.88716724722709e-92	Adamtsl1
219228	1009.34520325936	-4.77245025319293	0.233182216641147	-20.4666132861128	4.27303536592606e-93	1.87417066392305e-91	Pcdh17
207683	1936.26570619673	7.23917607815116	0.3541770876571	20.4394251645093	7.46127732577754e-93	3.26426160675346e-91	Igsf11
14756	1472.24021997753	1.73963857170749	0.0851264191870616	20.4359420767448	8.01313833903232e-93	3.49684453628327e-91	Gpld1
107321	422.668101657529	-4.50944826545124	0.22067193060815	-20.4350786845597	8.15611862060925e-93	3.55027420359568e-91	Lpxn
16518	398.064204486334	-6.5126044870733	0.319679589942765	-20.3722874151563	2.9459145230089e-92	1.27910424301801e-90	Kcnj2
74194	8106.446544509	-2.53624833593818	0.124509987654771	-20.3698384660549	3.09697752465612e-92	1.34132502765871e-90	Rnd3
17381	891.692953327925	-8.62122874502174	0.424080950787715	-20.3292053769643	7.09420186155465e-92	3.06487255923815e-90	Mmp12
16981	1032.89978891544	-9.21392050252725	0.453299314223989	-20.3263499709915	7.51921440716616e-92	3.24038763516804e-90	Lrrn3
433938	453.675924626768	-5.26490346646242	0.259026456926312	-20.3257363318689	7.61381656638799e-92	3.27299413143659e-90	Mn1
13123	423.376226565653	-6.97100137823908	0.343207510067122	-20.3113311153236	1.02099529081484e-91	4.37811901254871e-90	Cyp7b1
20317	10579.9084126392	-6.44384075982638	0.317675630885933	-20.2843407971075	1.76817212410744e-91	7.56331249423283e-90	Serpinf1
17965	3962.38120900353	-6.05396512581423	0.298979266148956	-20.2487791337278	3.6415344793537e-91	1.55381129228917e-89	Nbl1
11988	2351.83580366405	-6.86911134555065	0.339282576573067	-20.2459890953797	3.85369822237029e-91	1.6402896300685e-89	Slc7a2
72002	3763.4811502183	8.43734281383377	0.417150575531162	20.2261325016522	5.76513756476785e-91	2.44784624709467e-89	Slc39a5
93706	7097.01463625825	-5.21617874592761	0.257942345806643	-20.2222660634316	6.23522638861955e-91	2.640954588768e-89	Pcdhgc3
213539	2840.86079559548	2.96981359595054	0.146909257654472	20.2152923741232	7.18185435617675e-91	3.03446516208045e-89	Bag2
16773	1200.31497173363	-9.5763541791957	0.473769655746045	-20.2131015843887	7.50786041085779e-91	3.16447160390325e-89	Lama2
23880	672.277543497668	-8.23938233322027	0.407679950723194	-20.2104182916138	7.92733340787414e-91	3.33314473531565e-89	Fyb
13142	1389.99151251175	9.05301657350856	0.448075783720535	20.2042085344093	8.98992978604492e-91	3.77075186001559e-89	Dao
17356	6278.77312732766	1.75839154863239	0.0873412596052292	20.1324271779464	3.8373076518956e-90	1.60562986761278e-88	Afdn
58178	699.836242058035	-8.2969433727692	0.412785015369757	-20.0999141534659	7.3921373112407e-90	3.08559238829832e-88	Sorcs1
12660	2484.7492575451	1.90284858637789	0.0947859962990084	20.0752079492337	1.2157280390395e-89	5.06240873316663e-88	Chka
30937	874.091319692659	-7.82509135705524	0.39000424677718	-20.0641183313215	1.51961626896575e-89	6.31261748653775e-88	Lmcd1
70769	3794.82975168103	1.073371632908	0.0535223380792333	20.0546476747523	1.83841389946523e-89	7.61861645003805e-88	Nolc1
99681	474.787704393567	6.12336770606389	0.30539790122093	20.0504577195314	1.99996645659735e-89	8.26828237714327e-88	Tchh
74055	2233.35323069538	-4.60548855092196	0.22971944108244	-20.0483186325931	2.08782730783506e-89	8.6109173524338e-88	Plce1
212898	3552.23155789487	-2.53164020045464	0.126294863469908	-20.0454724040131	2.210731126234e-89	9.09610585534518e-88	Dse
105855	1858.70811227396	-10.5366386019504	0.525990889721629	-20.0319792753952	2.89903647607381e-89	1.18998216966821e-87	Nckap1l
65973	4821.3229572478	-3.03989384958394	0.151882946767579	-20.0147147147189	4.09976926163752e-89	1.6788652277336e-87	Asph
100861625	680.813836682012	8.26068303248746	0.413340664340142	19.9851690026067	7.41357821840105e-89	3.02870083196663e-87	NA
245050	402.255633676988	-6.37045986019943	0.319490576924704	-19.9394295804248	1.85164065829955e-88	7.54674580567795e-87	Gask1a
279572	1097.57913407028	-9.44683605164996	0.473924424250974	-19.9332120655745	2.09664149826209e-88	8.52519099563932e-87	Tlr13
54670	508.624599091122	-7.54026217999953	0.378696850875459	-19.9110770595747	3.26225643305242e-88	1.32335806149246e-86	Atp8b1
22339	6283.17138575978	1.55407679817467	0.0780991083802114	19.8987777249508	4.16973005859765e-88	1.68752002675939e-86	Vegfa
12808	2709.16001647618	4.94777297564573	0.249149293273803	19.8586675106815	9.27385160391529e-88	3.74442592446869e-86	Cobl
241639	1210.78176466063	8.77041491681019	0.442777475622167	19.807726001614	2.55359524445315e-87	1.02864054590664e-85	Fermt1
69608	4320.64913307938	-4.2401345602341	0.214257448429395	-19.7899050479515	3.63726347798376e-87	1.46175698053575e-85	Sec24d
23886	3447.04411480685	5.53362602877135	0.279842353467273	19.7740833730463	4.97791761509969e-87	1.99590242010528e-85	Gdf15
117167	488.029105452906	-7.3210776357216	0.370410526389017	-19.7647666957304	5.98745168522556e-87	2.39511927250886e-85	Steap4
12273	1290.81430387314	-9.83837747576853	0.497892848354486	-19.7600297097738	6.5766045154045e-87	2.62471830555901e-85	C5ar1
21922	785.337136527093	-8.69639355562697	0.440136752740636	-19.7583898674137	6.7937504747692e-87	2.70513368558725e-85	Clec3b
22169	364.510747610799	-4.66235651209034	0.236088918718069	-19.7483072793349	8.29519025531441e-87	3.29538351269169e-85	Cmpk2
93711	371.277434999715	-5.93721836066455	0.301221681323495	-19.7104615264673	1.75360327354991e-86	6.95046288307708e-85	Pcdhga3
269132	1384.85658844668	7.98672944612758	0.405652365997855	19.6886056031775	2.70020581408585e-86	1.06778619389514e-84	Colgalt2
16564	2905.76978631857	2.79521202385065	0.142268191897553	19.647483998837	6.07504662812041e-86	2.39686942421344e-84	Kif21a
53901	856.739935047832	-2.15073421586308	0.109521328958108	-19.6375832572826	7.38290195404061e-86	2.90623983297895e-84	Rcan2
54648	1394.90698727351	3.175259358623	0.161790411429594	19.6257573645195	9.31781454379456e-86	3.65957166207531e-84	Ccdc120
19329	850.096313480427	7.15501182958946	0.365110688406764	19.5968292815854	1.64563715426994e-85	6.44858405055304e-84	Rab17
360013	8060.65502634948	1.73281868812515	0.0884693708970627	19.5866509567627	2.00984093206662e-85	7.85793238620888e-84	Myo18a
13003	15094.7633187642	-7.98616521169207	0.408670916127903	-19.5417997624098	4.84435999612881e-85	1.88973781248537e-83	Vcan
320415	442.249227250042	5.77157006969511	0.295474589832971	19.5332196685939	5.73097512886769e-85	2.23056263968384e-83	Gchfr
217140	2098.78254459674	2.92237086211485	0.149693620259873	19.5223474256386	7.09046113118856e-85	2.75348896197909e-83	Scrn2
17135	1882.46972743572	1.82037655398924	0.0932583257431199	19.5197215850032	7.4643870684449e-85	2.89219894461427e-83	Mafk
14265	5169.92956819633	-2.50080405196877	0.128201436264459	-19.506833346313	9.60508032420091e-85	3.71331975576098e-83	Fmr1
94176	976.966043681363	-9.27882814076696	0.475712338814563	-19.5051239660696	9.93160873440061e-85	3.83098505667806e-83	Dock2
243961	639.456259372367	-7.29937767671744	0.375246456684003	-19.4522227903787	2.79067589824623e-84	1.07406837856555e-82	Shank1
18595	4375.09901031663	-8.39382802952494	0.431748673540553	-19.4414680204837	3.44175088067514e-84	1.32170882153216e-82	Pdgfra
11443	1176.35955847786	3.67537437458608	0.189693422759232	19.3753390134725	1.24637964132882e-83	4.77576199153066e-82	Chrnb1
13400	2649.7859564937	-4.08481600031125	0.211357291028162	-19.3265913867479	3.20933112973851e-83	1.22700113391618e-81	Dmpk
71764	1944.87591378843	2.03839828856565	0.105646915552055	19.2944420375556	5.98070910347812e-83	2.28151509971756e-81	C2cd2l
22368	398.270173299936	-6.72686986074086	0.348722609341948	-19.2900307595045	6.51345477059295e-83	2.47927338966116e-81	Trpv2
20320	7536.30208518821	-1.34891271886972	0.0699458625692649	-19.2850966350431	7.16559932354568e-83	2.72151037165259e-81	Nptn
69772	2082.64833041632	3.71084541987702	0.192449743564709	19.2821531021126	7.58524962502635e-83	2.87457672741404e-81	Bdh2
93961	1201.49432516941	8.45270095102929	0.438800227720977	19.2632100373571	1.09382612834723e-82	4.13619460043074e-81	B3galt5
14228	7518.63325657758	1.52482506516556	0.0792679425986921	19.2363396245221	1.83734134186521e-82	6.93255365257044e-81	Fkbp4
73690	393.198485090438	-7.08591907105244	0.369679894358817	-19.1677155809148	6.88672090848671e-82	2.59279790892285e-80	Glipr1
70155	391.811549741985	-3.55640766130028	0.18568571153721	-19.1528342803458	9.16596677777785e-82	3.44341460623433e-80	Ogfrl1
14544	637.687675612887	-8.38881774397096	0.438283748289651	-19.1401524165733	1.16927544973581e-81	4.38313428348905e-80	Gda
211652	5923.75522367289	4.45861999006795	0.233076881612602	19.1293960997755	1.43729529783756e-81	5.37616884024479e-80	Wwc1
21413	3851.8766808652	-2.57403623905227	0.134594116619646	-19.1244335465741	1.58081331189539e-81	5.90022350817801e-80	Tcf4
17118	12963.0118164841	-2.84118827290475	0.148879834355974	-19.083768363897	3.4450152358539e-81	1.28304543730153e-79	Marcks
80288	4199.70081422569	-2.67416051360602	0.140209900504929	-19.0725512533404	4.26957770066311e-81	1.58672198376686e-79	Bcl9l
233335	770.101548525178	-3.92112194349171	0.20584075941156	-19.0492978878482	6.65893054958237e-81	2.46937722805436e-79	Synm
11568	44769.7103807533	-5.12918363384599	0.269338172839333	-19.0436564552834	7.41646769650406e-81	2.74441066944939e-79	Aebp1
226777	3739.39623452602	8.45247911556697	0.444005831990233	19.0368650737743	8.4432500475252e-81	3.11768812118126e-79	C130074G19Rik
11496	317.933036079715	-4.67943951574192	0.245921568977062	-19.028178517267	9.96569113386901e-81	3.67200657749233e-79	Adam22
12476	4407.91838709223	2.18550550792462	0.114950501879496	19.0125790856982	1.34189927848251e-80	4.93390668754389e-79	Cd151
20308	1027.20011903943	-9.50767556735573	0.501096394552934	-18.9737457118171	2.81141516984421e-80	1.03150882271927e-78	Ccl9
11486	290.350718344628	-4.30416268886477	0.226917963220515	-18.9679240364152	3.14066704272611e-80	1.1498700670625e-78	Ada
78785	319.015758141383	-6.3676859066487	0.335748820312232	-18.9656240660117	3.28110031639233e-80	1.19874618536101e-78	Clip4
232670	837.399157839565	5.94280600185429	0.313740899521513	18.9417637640412	5.16379435526297e-80	1.88260612348733e-78	Tspan33
67800	2379.10207408401	3.7467513204381	0.19791998816767	18.9306363400952	6.37871821026438e-80	2.32064482929639e-78	Dgat2
76338	755.432169550103	-2.06149679252798	0.10905659408078	-18.9029999506585	1.07748273483212e-79	3.91176032366258e-78	Rab2b
195046	958.497877153786	4.98797032302926	0.264061536225067	18.8894240120525	1.39357977182228e-79	5.04873208319935e-78	Nlrp1a
11847	574.659016723379	6.98951312788511	0.370078881359754	18.886549543719	1.47155560418314e-79	5.32007372298929e-78	Arg2
66522	5519.38286991236	2.43203913556259	0.12895654856591	18.8593690092409	2.46139781133803e-79	8.88004500578965e-78	Pgpep1
57266	990.055993070843	-9.45313680503404	0.501429436647486	-18.8523770527652	2.80930634767702e-79	1.0114088123793e-77	Cxcl14
69917	1854.08874405775	1.26050598385563	0.0669452373052793	18.8289120271178	4.37660073738898e-79	1.57239162874883e-77	Nabp2
107094	1491.40578438795	1.63865904025737	0.0871488032355252	18.8030010673674	7.13620577377969e-79	2.55852224018022e-77	Rrp12
22032	4211.2670819062	1.42581430693678	0.0758652606892991	18.794034238887	8.45044116397758e-79	3.01719160650199e-77	Traf4
107371	2496.89803935901	4.95571630026541	0.263685264816202	18.7940585292838	8.44657343673155e-79	3.01719160650199e-77	Exoc6
14645	6474.98033421538	3.25284737209948	0.173092526583456	18.7925350464576	8.69260553827001e-79	3.09725600632668e-77	Glul
239652	564.037098543802	5.0751895447386	0.270268024594086	18.7783573449394	1.13538588687162e-78	4.03716121626101e-77	Zfp641
226243	3051.35703769809	9.19372324842795	0.489668984877778	18.775384049947	1.20076544014452e-78	4.26086808442248e-77	Habp2
17916	1650.98617817986	-10.5653285251466	0.563603675707432	-18.7460248762307	2.08613727519526e-78	7.38740537964125e-77	Myo1f
241230	733.764359854038	8.1747498629006	0.436783156546076	18.7158083831428	3.67995636971901e-78	1.30047701482851e-76	St8sia6
319446	236.008531634407	-5.22852653694703	0.279511516729353	-18.7059431329613	4.42828618494812e-78	1.56173905228752e-76	Dpep2
20446	690.14555988162	2.50202121787759	0.133925341780078	18.6822089428468	6.90995996826505e-78	2.43199629758836e-76	St6galnac2
75234	1242.64571000195	-1.52655907959297	0.0817798667798299	-18.6666858201521	9.24124051534942e-78	3.24589181597059e-76	Rnf19b
74596	1620.9466725608	3.66291327090153	0.196252884953643	18.6642518491728	9.67201827354991e-78	3.39030725730661e-76	Cds1
19159	3417.67993410847	-2.11007717373844	0.113131766952972	-18.6515001981325	1.22783224069698e-77	4.29517590111024e-76	Cyth3
81877	709.720453808654	-8.53671334282688	0.457896333521546	-18.6433319462804	1.43046927126175e-77	4.9939271670049e-76	Tnxb
70355	9248.7821521251	3.98374091066844	0.213820098537653	18.6312743185221	1.79206306272354e-77	6.24367777962208e-76	Gprc5c
21384	4022.73254991402	-5.32517488082901	0.286417702099019	-18.5923385384469	3.70659176861738e-77	1.28880507753475e-75	Tbx15
71145	915.421992880334	-9.34354469125525	0.502728030683365	-18.5856847459937	4.1961025026728e-77	1.45608127206202e-75	Scara5
83814	3916.06894742282	3.05989932393593	0.164669241788112	18.5820939642951	4.48652708949951e-77	1.55374097462206e-75	Nedd4l
101490	4312.44624291958	2.84985704226987	0.153662967329023	18.5461539094696	8.76003129898403e-77	3.02764201755486e-75	Inpp5f
78896	647.267049811266	-8.54911196433308	0.461175930092847	-18.5376369547559	1.02633229672656e-76	3.54012942509616e-75	Ecrg4
11609	1154.38946025901	-9.84935985544586	0.531918718625239	-18.5166633746258	1.51542781120993e-76	5.21675458277265e-75	Agtr2
16956	8223.01588149388	-2.89912833313065	0.156602250738198	-18.5126862447035	1.63157633490827e-76	5.60542159911526e-75	Lpl
14629	5130.71526238187	3.22293825269551	0.174577424761201	18.4613689719851	4.22496216245878e-76	1.44864228431449e-74	Gclc
68667	565.749409281825	-2.65692688996905	0.143955431847376	-18.4565935155957	4.61548786260111e-76	1.57941080700217e-74	Trpm4
20128	802.489224122042	-5.99128764104544	0.324702291213223	-18.4516333982723	5.05925565084682e-76	1.72784578858269e-74	Trim30a
67484	271.808799378276	-4.61402478030513	0.250070011076888	-18.4509320427329	5.12534617131147e-76	1.74696463878567e-74	Eepd1
93887	228.00162788911	-4.48646155828695	0.243337928318352	-18.4371650950256	6.61181640190714e-76	2.24918896144404e-74	Pcdhb16
15507	1267.60306422995	3.99556741390803	0.216785369134789	18.4309828188808	7.41241557439355e-76	2.51658061966788e-74	Hspb1
216019	1053.31015209916	7.99903401816286	0.434168855351702	18.4237858601884	8.46691138918833e-76	2.86895481797184e-74	Hkdc1
26897	1608.83943502502	5.34285790602578	0.290041565387841	18.4210076886096	8.91286997192255e-76	3.01415471594508e-74	Acot1
56036	1683.52855558352	-1.26237291386642	0.0685633723287935	-18.411768134927	1.05714216376034e-75	3.56806127577002e-74	Ccnl2
20311	1481.26382380808	-7.54361290949608	0.410139110708568	-18.3928152973841	1.49985548960732e-75	5.0524371765895e-74	Cxcl5
72022	967.169326082848	7.89205904848106	0.429125780052437	18.3910159103391	1.55047324478132e-75	5.21278757647198e-74	Slc35f2
209195	2598.55180384626	9.91209509784855	0.539581657428919	18.3699630285418	2.28567454461687e-75	7.6696586030144e-74	Clic6
14728	1075.12387563677	-9.75072156281031	0.530828893637579	-18.3688598711953	2.33260400152511e-75	7.81196312991385e-74	Lilrb4a
72630	594.541031346242	-3.92510435545693	0.213972956440978	-18.3439272922306	3.69140734280016e-75	1.2338725394764e-73	Hspa12b
65963	32380.9890155365	3.5299518509335	0.192480482822223	18.3392715935454	4.02149243056331e-75	1.3416102450302e-73	Tmem176b
20963	583.773413226452	-4.71570080454427	0.257172678497462	-18.3367099183937	4.21549884293979e-75	1.40362303477539e-73	Syk
110213	22789.5157991619	1.1787140885419	0.0643248004223343	18.32441112608	5.28503213660967e-75	1.75635846832215e-73	Tmbim6
24058	892.037762262896	7.82034559650715	0.426941833469892	18.3171218733679	6.04250661947553e-75	2.00423333764216e-73	Sigirr
223433	406.621000021566	-7.51469102480326	0.410731946850548	-18.2958522764668	8.92936745381735e-75	2.95609959711528e-73	Otulinl
338355	2018.85203485859	-1.61533457489302	0.0883900459783896	-18.2750733638938	1.307140809271e-74	4.31906315965817e-73	Fkbp15
73649	340.876197297522	-6.80109171965934	0.372783831431879	-18.2440630365755	2.30657933153402e-74	7.60686973821362e-73	Cybrd1
67116	3489.93958053434	1.04989825553208	0.0575538290291054	18.2420226984575	2.39431882197619e-74	7.88118544048963e-73	Cuedc2
246154	7376.33252931795	-3.3073731598586	0.181315289680832	-18.2410052990045	2.43930490473885e-74	8.01399772980839e-73	Vasn
72042	7941.75837830324	1.88409265330678	0.10333671128508	18.2325586897094	2.84684827798965e-74	9.33517743680059e-73	Cotl1
74762	430.098962732919	-5.51802610956616	0.302760547401749	-18.2257105720053	3.22657504053318e-74	1.05603112264117e-72	Mdga1
16525	1151.69004481621	6.62755802239937	0.364130413134838	18.2010559495484	5.06224933497002e-74	1.65370001432168e-72	Kcnk1
12813	422.658995299467	-7.56136159196342	0.415767584763217	-18.1865106108974	6.60112682020656e-74	2.15234099207527e-72	Col10a1
12972	4138.48883483236	2.85216722172732	0.157199748220199	18.1435864498467	1.44299907605187e-73	4.69613315127164e-72	Cryz
83433	1457.60986114571	-10.3874451250606	0.572642915166419	-18.1394807303987	1.55493329548583e-73	5.0509026840772e-72	Trem2
74080	486.408140480282	2.13897844214329	0.118021913131667	18.1235703216996	2.07670991593421e-73	6.73313772181223e-72	Nmnat3
231470	4748.91640468109	4.27311743323116	0.235846287736626	18.118230624868	2.28836568390914e-73	7.40547703813367e-72	Fras1
14766	13911.1679933367	6.84463073934642	0.378769356998692	18.0707087647802	5.42127627311858e-73	1.7511229023507e-71	Adgrg1
71911	1093.25795740785	5.41211028395373	0.299951227303419	18.0433010146648	8.90614791952924e-73	2.87140190666763e-71	Bdh1
14658	212.539372221498	-5.19876088601682	0.288465536011022	-18.0221213178762	1.30636892786668e-72	4.20397792224657e-71	Glrb
231440	3481.15008482506	4.93401329578887	0.274019429641958	18.0060709645144	1.74589909982972e-72	5.60797069594005e-71	Parm1
225288	6559.72256412589	7.16489896505608	0.398147141688369	17.9956056815399	2.109036855152e-72	6.76183040702816e-71	Fhod3
211945	794.240232631038	5.93043085075265	0.330027061780123	17.9695289797287	3.37568646216587e-72	1.08028218060534e-70	Plekhh1
22626	1768.91198177065	7.96531278525653	0.443426678118676	17.9630887772719	3.79112056507974e-72	1.21098621968841e-70	Slc23a3
242700	417.517917863463	4.47432448454486	0.249168608161653	17.9570152016985	4.22948179495191e-72	1.34851798705837e-70	Ifnlr1
18591	2326.89756372151	2.99321200515445	0.166734880186949	17.9519246470706	4.63557145092123e-72	1.47527274849668e-70	Pdgfb
81879	4775.71517146471	6.78796979693887	0.378125974378974	17.9516094023619	4.6619608117344e-72	1.48094383800702e-70	Tfcp2l1
72778	993.331486051486	7.46071218001176	0.415666142929951	17.9488089345517	4.90306331961841e-72	1.55467591240965e-70	Dnajc22
233115	1636.80541853675	-1.43273996695361	0.079849778167092	-17.94294235803	5.44918433607404e-72	1.72467682255852e-70	Dpy19l3
23853	602.188526172618	-5.46484123756816	0.304593133151211	-17.9414459578615	5.59793358874666e-72	1.7685171909896e-70	Def6
63857	845.373663597738	8.53497941228636	0.475771229651683	17.9392508002951	5.82349751609433e-72	1.83642081342383e-70	Bco1
18295	11705.6556632131	-9.60694817755842	0.536137359751686	-17.9188187557157	8.40948714801457e-72	2.64707372322112e-70	Ogn
246728	449.251115777134	-7.77427077088846	0.433885312510827	-17.9178011947442	8.56470684708028e-72	2.69103089135263e-70	Oas2
15254	6530.09983447935	1.70837890406106	0.0954884557554067	17.8909470317236	1.38730420613854e-71	4.35099890858079e-70	Hint1
11287	13536.8208802163	9.53077329284007	0.533102802819756	17.8779275637432	1.75230453345517e-71	5.48579250772442e-70	Pzp
241447	2829.70683102004	1.56982549242838	0.0878558760787803	17.8681900687067	2.08655018860327e-71	6.52037501071486e-70	Cers6
17183	368.279373699752	-7.08277141669833	0.396525188427817	-17.8620970959772	2.32728617410544e-71	7.25953652973216e-70	Matn4
11600	1367.00305695562	-8.22709460180602	0.46124144394507	-17.8368503303571	3.65739088312307e-71	1.13879949281531e-69	Angpt1
235587	3583.6567774388	-1.40373248163147	0.078732738092309	-17.829082483905	4.20261376356792e-71	1.30621166273772e-69	Parp3
16498	401.602168129183	-7.49312270120055	0.420802898605022	-17.8067278672284	6.26680045443413e-71	1.94428327922937e-69	Kcnab2
16504	254.552169466379	4.42842287972438	0.24873515234722	17.8037677342145	6.60704860648253e-71	2.0461721678965e-69	Kcnc3
11535	1395.81592075487	-6.68689024179096	0.375634562483101	-17.801584065076	6.86979386907575e-71	2.12373717086759e-69	Adm
58245	1384.74072306921	-2.49148267178657	0.140114852283711	-17.7817171497401	9.79340317879408e-71	3.02213929165608e-69	Gpr180
216148	422.241004017582	-4.56789982149576	0.25696009786831	-17.7766892968603	1.0712178422381e-70	3.29977103952168e-69	Shc2
18028	3724.70219259916	-3.18498658152958	0.179266356265935	-17.7667837282572	1.27811869789513e-70	3.93010128439959e-69	Nfib
211949	785.753148903356	5.31757989546247	0.29947196439961	17.756519900363	1.53459426655658e-70	4.71035941747145e-69	Spsb4
18442	936.213490392774	2.71016641213649	0.152850104516022	17.7308770623209	2.42225991439175e-70	7.42182155684465e-69	P2ry2
668253	245.273692933129	-3.77668079415259	0.213274028919689	-17.7081138912359	3.63035138869228e-70	1.1103734928848e-68	Dleu2
76192	3458.30000342235	-1.37110469270619	0.0775072116354872	-17.6900273377713	5.00511356185099e-70	1.5281513685927e-68	Abhd12
16763	2300.0614247398	8.46314740590313	0.478518655968627	17.6861388795216	5.36264823330922e-70	1.6344254694853e-68	Lad1
13010	12377.2402985571	-2.72504094050907	0.154286077157614	-17.6622608514782	8.18927574635894e-70	2.49152947487375e-68	Cst3
69309	2103.37968637345	5.87262169107905	0.332730816071304	17.6497679428062	1.02175164032895e-69	3.10314412944193e-68	Slc16a13
15976	1543.56847821311	-1.81758478921287	0.103212310806742	-17.6101549806029	2.05880584392264e-69	6.24179364716264e-68	Ifnar2
14190	332.069482266682	-7.02552267638471	0.398981883658046	-17.6086257650887	2.11518223072958e-69	6.40148233436742e-68	Fgl2
231147	2806.29292843503	4.4073715163374	0.250317008093333	17.6071596169529	2.17067783858607e-69	6.55795170080521e-68	Sh3tc1
94212	899.156645495752	-5.04212314508924	0.286420871179393	-17.6038957088823	2.29948808015107e-69	6.93498316109784e-68	Pag1
67305	909.103418475725	-6.91176308972909	0.392775674984586	-17.5972279597007	2.58679352136363e-69	7.78787087851653e-68	Gpx7
13385	1437.32045997879	-1.95824369435443	0.111318355221312	-17.5913818566691	2.86797832433255e-69	8.61939711700709e-68	Dlg4
67313	1843.1912661347	6.44133565445606	0.366306396456668	17.5845568539452	3.23500632751539e-69	9.70558061558915e-68	Inava
67338	957.832495054267	2.21224302178339	0.125875656075929	17.5748281339558	3.84052344694595e-69	1.15022678833055e-67	Rffl
71720	4346.56821984167	2.75135359884397	0.156556565320747	17.5741821699212	3.88451326934343e-69	1.16138882019938e-67	Osbpl3
63873	3863.54331702056	4.67505455534106	0.266246865355898	17.5590970774128	5.06748851498137e-69	1.51245715073218e-67	Trpv4
171282	429.295621076047	6.53770216198061	0.372328964412292	17.558940579066	5.0814779085375e-69	1.51401758167994e-67	Acot4
13386	1166.2242921191	-5.85628988421376	0.333721552653669	-17.5484317319215	6.11451831853325e-69	1.81867454496683e-67	Dlk1
12667	936.718383958743	-3.72221009145853	0.212178285435397	-17.5428417843062	6.74675564183232e-69	2.00327636162379e-67	Chrd
78088	432.688501402098	7.06775314792738	0.402943316711865	17.540316106003	7.05339591148801e-69	2.09073301451843e-67	Sowahb
99899	797.632412081255	-9.32362005930997	0.531998657149076	-17.5256458527062	9.12989166271457e-69	2.70160372985224e-67	Ifi44
14114	2874.10073643794	-5.26786630538464	0.300586820196186	-17.5252737360422	9.18982083885023e-69	2.71005621017356e-67	Fbln1
20515	7563.78690098105	2.46346422868788	0.14056596187833	17.5253254469968	9.1814694188792e-69	2.71005621017356e-67	Slc20a1
211770	1249.09560060169	1.86027415319265	0.106309733124566	17.4986249943166	1.46769734956273e-68	4.32083098769907e-67	Trib1
237360	535.454128904957	-8.25274252691274	0.471945767451138	-17.4866332025473	1.81147935420455e-68	5.32383923809674e-67	Adamts14
68567	4073.13904149966	3.45240315624094	0.197492447222885	17.4811908241972	1.99293250293633e-68	5.84717599036378e-67	Cgref1
14131	1023.08168812777	-9.88193164779364	0.565462466114458	-17.4758401131321	2.18897592072406e-68	6.41147337051399e-67	Fcgr3
14854	7308.18528380907	3.78226229629928	0.216509376317453	17.4692771307678	2.45586516283005e-68	7.1810162231584e-67	Gss
224109	686.889303117974	-4.24435308255193	0.242991376275187	-17.4670934730837	2.55166948812037e-68	7.44854736895408e-67	Nrros
16012	257.13669769859	-6.2430018208145	0.35765687174979	-17.4552827414483	3.13819968302997e-68	9.14523249956846e-67	Igfbp6
381560	348.782705573022	-2.63000673328698	0.151109685050596	-17.4046205735018	7.61086030240989e-68	2.21419658057147e-66	Xkr8
319622	5113.43711210712	-2.90629691077919	0.16700832347583	-17.4021081721702	7.95216226974125e-68	2.30960195266216e-66	Itpripl2
66790	1276.65508759107	5.56717143239003	0.320035469567473	17.3954825692104	8.92717252488169e-68	2.58843067789397e-66	Grtp1
229055	1079.63660740516	2.07356951000043	0.119271570258849	17.3852788682187	1.06667229378653e-67	3.08763214554859e-66	Zbtb10
67074	4530.14873595701	-1.06061901524824	0.0610102943471087	-17.3842632066978	1.08573685080888e-67	3.13756162522211e-66	Mon2
225898	1573.58035921795	-1.28991563876417	0.0742819013138307	-17.3651403094067	1.5152901857988e-67	4.37157424053241e-66	Eml3
21827	2842.82686200118	-4.20895394330669	0.242435010021745	-17.3611638967869	1.62397612343505e-67	4.67732189818018e-66	Thbs3
24051	1195.57101398586	-4.32357441416915	0.249072926161124	-17.3586687272958	1.69610808737341e-67	4.8769457334276e-66	Sgcb
13528	1768.57343814812	2.14838942822693	0.123997551691425	17.3260632885181	2.99115476975879e-67	8.58640291963482e-66	Dtnb
93715	590.235956866127	-8.55153263082331	0.493645297980828	-17.3232332320431	3.14197486456413e-67	9.00438932579316e-66	Pcdhga7
209039	3851.13761671143	-2.12585272073551	0.122736939064111	-17.3203987075569	3.30062953171778e-67	9.44340710887665e-66	Tns2
227545	453.856696043372	7.30398615270498	0.421725949635702	17.3192713396327	3.36592801006713e-67	9.61431437057357e-66	Proser2
67865	375.784660892439	-7.27652112345437	0.420885286033589	-17.2886089509759	5.73188354133902e-67	1.63453266465148e-65	Rgs10
320452	2079.63450226935	-8.24307129177648	0.476971515896132	-17.2821038931212	6.4164197546973e-67	1.82672404910913e-65	P4ha3
56358	2102.4392486104	-2.97037630022978	0.1718892219596	-17.2807594703519	6.56774879818967e-67	1.86366612449123e-65	Copz2
225724	1046.27851226587	6.46166744951546	0.373921981735195	17.2807905529648	6.56421027061173e-67	1.86366612449123e-65	Mapk4
94280	3281.75416037857	-0.971550450548169	0.0562465142921485	-17.2730783902779	7.50311433396802e-67	2.12559539025084e-65	Sfxn3
242109	1659.62380226532	4.04821382909827	0.234622397520503	17.2541661490119	1.04113882805971e-66	2.94466777212765e-65	Zfp697
667742	758.24159121537	-8.05325157921178	0.467029853134211	-17.2435477628825	1.25117322810973e-66	3.53292884885037e-65	Piezo2
13107	455.444793981495	-8.04094818547447	0.466453871721899	-17.2384638073462	1.36619175019121e-66	3.85141266477231e-65	Cyp2f2
66875	807.295037572806	1.60728736341713	0.0932690515210604	17.2328048501083	1.50665053338113e-66	4.24046056471649e-65	Swt1
70762	493.287946220107	2.7617739418252	0.160286033071814	17.2302844414886	1.5737555436685e-66	4.42212513010331e-65	Dclk2
100038541	220.077791894431	-4.09060188290579	0.237544666163744	-17.2203482779363	1.86860357431666e-66	5.24210038437762e-65	Gm10554
11936	3828.39627535941	5.15365200331913	0.299430890861638	17.2114907332675	2.17753446837383e-66	6.09886112608883e-65	Fxyd2
74048	437.907271161269	-7.98449832057357	0.464298133444682	-17.1969209984448	2.80021225245934e-66	7.83017280497571e-65	Vsir
433926	653.153250981517	2.35343682476266	0.136951378812984	17.1844697378069	3.47106175606263e-66	9.69037450832283e-65	Lrrc8b
194590	473.240395154512	-8.24124889273892	0.480097493444493	-17.1657819615168	4.78988429449109e-66	1.33506436279194e-64	Reps2
12725	3292.1845513297	3.30860640562212	0.192857459063464	17.1557087897406	5.69707257872968e-66	1.58536411003265e-64	Clcn3
53412	300.900908312123	-6.98215379013946	0.406997657838661	-17.1552677408952	5.74048904179949e-66	1.59487767092182e-64	Ppp1r3c
100038882	2135.62199484125	-6.29281995936089	0.366995687536141	-17.146849876107	6.63532218672237e-66	1.8405297385032e-64	Isg15
109082	1019.54512882908	-1.58328427154806	0.0923378165795173	-17.1466505295218	6.65811838264655e-66	1.84389332965569e-64	Fbxw17
668212	399.126487345855	-5.65004757296252	0.329566413057462	-17.1438816247862	6.98294637280595e-66	1.93075674029536e-64	Efr3b
18230	2575.0867514738	-2.31464364689545	0.135047389792226	-17.1394919254389	7.53058075693911e-66	2.07884929809369e-64	Nxn
72713	681.249751776035	-9.09977757966133	0.532159014646903	-17.0997339689889	1.49083248318075e-65	4.10894356329292e-64	Angptl1
26427	1779.2768792911	-4.75486683644418	0.27833417217311	-17.0833024178105	1.97610897581967e-65	5.43776102088211e-64	Creb3l1
93714	250.118569632094	-6.18560048071255	0.362235969326689	-17.0761630663297	2.23330632915811e-65	6.13573397045808e-64	Pcdhga6
100434	1570.01393261197	-2.52785075313719	0.148090070127061	-17.0696843547193	2.49545382894252e-65	6.84506946316757e-64	Slc44a1
93838	1103.04392157688	6.44596158443225	0.378230948398121	17.0423959534039	3.98083576227364e-65	1.09021906193107e-63	Dqx1
269378	530.02459944546	2.21742362030278	0.130229998129591	17.0269803589818	5.18096044062358e-65	1.41664837617747e-63	Ahcy
106840	2913.17090963372	1.39206098428516	0.0817659762619156	17.0249417658277	5.36458157914373e-65	1.46453924595866e-63	Unc119b
239393	1212.06179452244	-3.45051226841208	0.202866074832317	-17.0088186073703	7.06480407866172e-65	1.92566055651976e-63	Lrp12
69582	1673.5594122009	-1.3120747531187	0.0771824870935345	-16.9996433456291	8.2621056143906e-65	2.2484637342092e-63	Plekhm2
78885	2803.18115062844	2.00807295939331	0.118244490213343	16.982380792291	1.1089478613253e-64	3.01316477854757e-63	Coro7
20815	3717.80708967533	1.72186995664344	0.101752501293502	16.9221388639554	3.0900208208054e-64	8.3828335642603e-63	Srpk1
13030	70004.9602142522	-2.65553558954271	0.156968918838875	-16.9175885849641	3.33821093022672e-64	9.04194719204512e-63	Ctsb
68521	1114.17926683815	-3.11545719311287	0.184200706036038	-16.913383559471	3.58519170318665e-64	9.69572735880572e-63	Fam189b
21825	107176.671799461	-1.98617067931126	0.117497541462682	-16.9039339426696	4.20867264575627e-64	1.13640737486428e-62	Thbs1
67434	1122.74846726352	6.19284273116802	0.366456418853395	16.8992611742067	4.5557908153511e-64	1.22821561747398e-62	Ankrd33b
208967	596.972407796468	2.60407042772524	0.154423347331697	16.8631911736233	8.39324254522199e-64	2.25924648635485e-62	Thnsl1
22359	6160.08398970977	3.35084049292293	0.198807110130288	16.8547316578716	9.68466671793051e-64	2.6028106617816e-62	Vldlr
69017	445.126067715801	-3.90078165851181	0.231505658093968	-16.8496169408028	1.05596421646622e-63	2.83355863738397e-62	Prrt2
66853	1709.56647713027	1.53240386951491	0.0909794590049891	16.8434049429869	1.17289021853372e-63	3.1424365684467e-62	Pnpla2
69537	540.409963665469	-1.83925546705605	0.109226577808215	-16.8389004211547	1.26566532472846e-63	3.38575270536107e-62	Dnase1l1
234740	2042.36444290853	2.35988397395738	0.140178421906863	16.8348590450343	1.35510706077612e-63	3.61941346480249e-62	Tmem231
15959	1842.31484433183	-5.7486912110612	0.341843659083018	-16.8167261796864	1.84052433419202e-63	4.90834892271178e-62	Ifit3
16552	1937.71375514566	8.52241083016245	0.506964995371172	16.810649468851	2.03924841502998e-63	5.42993094917306e-62	Kif12
216134	11289.2641384586	3.04831489008901	0.181374939093989	16.8067038661244	2.17958562733249e-63	5.79467988091273e-62	Pdxk
11421	7467.35638140701	5.61476435584915	0.334273299543653	16.7969274348696	2.57017603223719e-63	6.82261321245636e-62	Ace
14773	318.427627267541	-3.64340378575733	0.217114886803266	-16.780994796818	3.36157364172797e-63	8.90971688691735e-62	Grk5
23923	2679.1917688357	7.81596559286615	0.466387804439457	16.7585119474983	4.90753783955215e-63	1.29873141508883e-61	Aadat
20309	831.319392659523	-9.58483685026002	0.572787072394017	-16.7336822219107	7.44874587722529e-63	1.96822289761973e-61	Cxcl15
93703	246.680166201048	-6.09503426006122	0.3643202042732	-16.729882637776	7.93945782077987e-63	2.09468352062438e-61	Pcdhgb6
105844	1887.14872452823	4.53679721246827	0.271211565321481	16.7278899301015	8.20955770903501e-63	2.16264278612552e-61	Card10
16348	877.586554100412	-1.39410464519592	0.0834919079975901	-16.697482170801	1.36713311852075e-62	3.59595546745161e-61	Invs
14186	1183.52852745695	8.68863158850204	0.520383555553621	16.6965913810602	1.3876927227047e-62	3.64448600927961e-61	Fgfr4
20510	1580.73676913941	7.28497561110968	0.436740491113173	16.6803302174744	1.82208922412929e-62	4.77807646163556e-61	Slc1a1
233651	2936.26590669507	-8.82259537749972	0.529188165787701	-16.6719438337537	2.09663902017099e-62	5.48969983448103e-61	Dchs1
170706	2050.52809963289	3.06781434861306	0.184286293340786	16.6470022973439	3.18144338780851e-62	8.31747703248395e-61	Tmem37
18439	171.528393222158	-4.72128920658822	0.2837453014252	-16.6391802185765	3.62547464324969e-62	9.46402225226554e-61	P2rx7
213436	758.016778284014	-9.45375776410721	0.568288762670409	-16.635482496053	3.85636923303412e-62	1.00515711487274e-60	Rtl3
110751	627.683195545266	-8.98132478948743	0.539925543034251	-16.6343765457262	3.92823236548868e-62	1.02234613716882e-60	Adam33
22177	1634.64398519878	-11.0602931725617	0.665612963783113	-16.6167033612129	5.27548827120047e-62	1.37091297465587e-60	Tyrobp
224090	222.634459947465	-4.32019134125026	0.260121217138216	-16.6083773895103	6.06105815195096e-62	1.5726898787367e-60	Tmem44
19206	906.830618570879	2.20115331249262	0.132669900711918	16.5912034356026	8.06872635383046e-62	2.09048965697967e-60	Ptch1
20416	4876.48913325751	-1.76820200713592	0.10665819711568	-16.5782101606138	1.00167947015698e-61	2.59132079697347e-60	Shc1
77521	217.305564949083	-6.0605641238199	0.365621196134541	-16.5760743301921	1.03791298000865e-61	2.68104248244088e-60	Mtus2
66058	15203.9857955102	3.58216897192119	0.216151977907461	16.5724552076724	1.10231557804106e-61	2.84315156778022e-60	Tmem176a
78070	1951.94257609271	-5.3939832331873	0.325589874174803	-16.5668027817455	1.21095624123698e-61	3.11870861472672e-60	Cpt1c
107765	949.186413141232	5.10618209943461	0.308455378599039	16.5540381322776	1.49715039250468e-61	3.850038085249e-60	Ankrd1
14739	2043.39453645395	-2.57108789142677	0.15533675021801	-16.5517038808803	1.55634812606586e-61	3.99632272905559e-60	S1pr2
20411	2948.73908593846	2.98365003546698	0.180508301185306	16.529156918961	2.26286552474418e-61	5.80186634022317e-60	Sorbs1
93708	339.000998965636	-7.47576795929255	0.452679054311438	-16.5144993745377	2.88545370140927e-61	7.38718895023017e-60	Pcdhgc5
13051	988.210587208091	-10.0699322351886	0.60977077262515	-16.5142914145197	2.89541654714456e-61	7.40172978568124e-60	Cx3cr1
14727	727.719106505174	-9.39762252795517	0.569696969336815	-16.4958267882221	3.93141492481612e-61	1.00352705045417e-59	Lilr4b
67847	445.544402281282	-8.13609486883794	0.493417194315461	-16.4892812057867	4.38130567688275e-61	1.11671597938364e-59	Sncaip
241116	699.122980886997	8.78071365368036	0.533282523013851	16.4654067492332	6.50240986816163e-61	1.65490640547424e-59	Cfap65
194126	2871.62655347159	2.18861703564	0.133024262619836	16.4527657777344	8.01243053938174e-61	2.03621782575082e-59	Mtmr11
242297	574.838713792658	-4.00266903394227	0.243408846141689	-16.4442217174486	9.22619524998434e-61	2.34123171975006e-59	Fam110b
23821	4579.6361707072	-1.96594401565597	0.119600775017966	-16.4375524770693	1.02995239766277e-60	2.60976647859389e-59	Bace1
106042	500.028636469856	-4.54709409661587	0.276687900159836	-16.4340185963648	1.09177863203266e-60	2.76237577454706e-59	Prickle1
19171	742.040267713443	-2.0553925749591	0.125152728990375	-16.4230743631421	1.30769665020482e-60	3.30384587897508e-59	Psmb10
327978	881.156084799187	-7.30054762269526	0.444648386916596	-16.4186980938371	1.40550137961226e-60	3.54576194760283e-59	Slfn5
14455	4576.16354719955	-1.39695385009258	0.0851730671593437	-16.4013566340064	1.87014688645601e-60	4.71107993365106e-59	Gas5
54563	661.624632321667	5.86013799210388	0.357417436892882	16.3957809194971	2.04989432654749e-60	5.1563644624552e-59	Nup210
103172	724.367775214947	3.87244093622282	0.236404543643009	16.3805689880078	2.63268826341717e-60	6.61271597094652e-59	Chchd10
93710	255.699071420064	-6.39111999176478	0.390427313259836	-16.3695514496738	3.15530836022977e-60	7.90244692364214e-59	Pcdhga2
13617	692.29094030998	-9.32539986425717	0.569679179642736	-16.3695641292445	3.15465109002014e-60	7.90244692364214e-59	Ednra
93713	232.508476917328	-6.03991742455045	0.369101928529888	-16.3638197410864	3.46683799939023e-60	8.67010527749097e-59	Pcdhga5
209645	976.373310899241	8.13638799442786	0.497945587343367	16.33991384046	5.1325379980351e-60	1.28172527664804e-58	Bend7
13175	4076.30118625263	-6.11803436492785	0.374467677409805	-16.3379504667701	5.30048849052721e-60	1.32175673311401e-58	Dclk1
194231	493.27372230466	4.33924669935939	0.265983619003479	16.3139621741241	7.8529504371255e-60	1.95542992080642e-58	Cnksr1
73102	1468.00550816409	5.83590890358637	0.358027781586789	16.3001565904228	9.84396066959666e-60	2.44767603354388e-58	Slc22a23
11624	279.552192016629	-7.08717899996337	0.435013910425549	-16.2918445367193	1.12775910631154e-59	2.8001156776106e-58	Ahrr
140546	1818.8240701115	-1.71683268051644	0.105404316783602	-16.2880680118742	1.19959273642579e-59	2.97419828955153e-58	Eri3
319480	2133.33173712757	-8.87631414400458	0.545210998131882	-16.2805119016647	1.35728798388134e-59	3.36035725636869e-58	Itga11
12705	909.364457212202	7.45615507564792	0.458749312532381	16.2532234315264	2.11922745695885e-59	5.23925174301944e-58	Cited1
338320	724.537617465608	8.81218062499331	0.542260378152209	16.2508289007238	2.20364726351696e-59	5.44017548011952e-58	Mia2
71323	878.430946716862	-2.26645207854427	0.139576178537847	-16.238100958823	2.71190173622412e-59	6.68536004332226e-58	Rassf8
14314	38408.9501610605	-4.77232900558573	0.294688651471093	-16.1944784156504	5.51634718271629e-59	1.35794865618975e-57	Fstl1
327762	1272.42482839468	3.30021397028709	0.203800371793358	16.1933657983378	5.61702255294045e-59	1.38076481845468e-57	Dna2
70083	470.097921383898	-2.09225349506973	0.129237076016075	-16.1892667303111	6.00397833009174e-59	1.47378905571471e-57	Metrn
100504399	658.251846123769	-9.25122495190514	0.571826551698338	-16.1783759855655	7.1659745618309e-59	1.75652775039716e-57	C130021I20Rik
214048	937.877583190627	3.27201624911057	0.202287483253469	16.1750801210508	7.5599349518476e-59	1.85047076349686e-57	Larp1b
18710	1363.72293168474	-2.39975059981268	0.148376163787583	-16.1734239419223	7.76597236069021e-59	1.89821454547507e-57	Pik3r3
12338	6794.47297172211	-9.03926852819625	0.559320575791368	-16.1611585903251	9.47637765526627e-59	2.31301246130871e-57	Capn6
67689	217.170727242306	-5.25054920876194	0.325214220999487	-16.1448942565468	1.23359735093805e-58	3.00674130064323e-57	Aldh3b1
211577	1301.95959719997	-10.7386641551536	0.665904118875323	-16.1264420068322	1.66330885196907e-58	4.04840003815175e-57	Mrgprf
56468	1748.03488095979	-1.43252875694242	0.0889060133092956	-16.1128443804897	2.07266446423707e-58	5.03765324985665e-57	Socs5
68792	657.903260278331	-9.24441497172031	0.57444276007148	-16.0928392074608	2.86396787555448e-58	6.95115573840688e-57	Srpx2
239559	1186.82909057707	-4.68038405508576	0.290933722422306	-16.087458050985	3.12402908706785e-58	7.57171762322854e-57	A4galt
13837	608.937897971323	-9.14084973493423	0.568331975109378	-16.0836450090197	3.32242080573059e-58	8.04128206496223e-57	Epha3
74090	1355.30052620788	7.89041064927139	0.490752632449571	16.0781830346721	3.62866311887107e-58	8.77019963037914e-57	Paqr5
67963	19797.6095390921	-1.21533931129461	0.0756450086656923	-16.0663516698863	4.39185502527784e-58	1.0599950655283e-56	Npc2
108897	4819.70956334934	5.12314264404998	0.319023733125024	16.0588135367416	4.95947212937969e-58	1.19532270387462e-56	Aif1l
242608	5340.04964380862	-7.43705303973702	0.463923363230739	-16.0307792820473	7.7899711009307e-58	1.87490933976579e-56	Podn
72061	782.84687724122	-1.84754796644936	0.115375930758429	-16.013287644177	1.03209120890779e-57	2.48060753562385e-56	Aopep
54667	5766.46975786926	-1.9062349664032	0.119155545078752	-15.9978703898616	1.32221054501496e-57	3.17348894838938e-56	Atp8b2
102502	1672.37241384373	5.90852659505096	0.369470415229134	15.9918801384589	1.45570446783301e-57	3.48904700535675e-56	Pls1
53328	8148.50848798276	1.26802739808777	0.0793562275954108	15.9789273823936	1.79202999821614e-57	4.28920642647828e-56	Pgrmc1
12263	187.499178575316	-3.62731141876488	0.22714003318671	-15.9694940952272	2.08469875679317e-57	4.98280487083579e-56	C2
52855	308.879904708221	-7.48796404676423	0.468946112922789	-15.9676428493973	2.14749307053586e-57	5.12580493811191e-56	Lair1
53618	3429.39313191874	1.83788693510017	0.115104702481739	15.9670881855739	2.16667154151305e-57	5.16444840122578e-56	Fut8
69847	1246.67100885934	1.63560732907764	0.102550054041418	15.9493560911927	2.87849456427966e-57	6.85168933406568e-56	Wnk4
12571	617.567112878599	2.69208805678996	0.168855956587971	15.9431038808953	3.18150920179304e-57	7.56253927320297e-56	Cdk6
70719	884.88904175087	-5.66989231646512	0.355943324835601	-15.9291997373005	3.97410660822446e-57	9.43359015064929e-56	Arhgap45
104886	161.941859240999	-5.07858410263789	0.318829217172621	-15.9288541610923	3.99612918942604e-57	9.47285439265727e-56	Rab15
14719	5592.71324793741	1.96469965287912	0.123430968309427	15.9173964183272	4.79936329637346e-57	1.13613420718671e-55	Got2
380711	1826.29243811032	2.54131092189308	0.159789786829552	15.9040885673369	5.93609184544815e-57	1.40330510507783e-55	Rap1gap2
269356	3653.60906757713	5.74457082754465	0.361213532004499	15.903531619278	5.98911301011127e-57	1.41390521759198e-55	Slc4a11
20259	2033.85970368261	7.1375129418488	0.448820109457595	15.90283677457	6.05592371462808e-57	1.42772739034772e-55	Scin
110524	2183.74302709271	1.35914621781049	0.0855265166032814	15.8915184645594	7.25486695423474e-57	1.70805661902085e-55	Dgkq
19301	289.800759852856	3.64526048220914	0.229407254682331	15.8899093546839	7.44351308903319e-57	1.75008639036167e-55	Pxmp2
213989	290.596244945458	5.93144634475568	0.373355250219425	15.8868700554491	7.81326008865946e-57	1.83452374445821e-55	Tmem82
329877	1640.31201286524	-1.55578295819425	0.0979380450055142	-15.8853789465233	8.00129478361109e-57	1.8761244932915e-55	Dennd4c
320865	309.340362854708	-7.4703797807264	0.470537343345109	-15.876273979911	9.25132369102271e-57	2.16628895263636e-55	Cdh18
232813	1921.68336594112	8.84074903623397	0.557032410472088	15.8711573510442	1.00372821868787e-56	2.347148490818e-55	Shisa7
50797	10212.4519155868	-0.838461858701761	0.0528349435124816	-15.8694568965269	1.03129400993296e-56	2.40835024130426e-55	Copb2
217119	1826.71317875142	-1.4435445368844	0.0909862626590692	-15.865521834801	1.09801054562346e-56	2.56069099040743e-55	Xylt2
66601	1367.9892215232	7.958482930068	0.50172562095369	15.8622214965629	1.15726852599468e-56	2.69525032314206e-55	Tmigd1
381308	213.669458482036	-6.28579352347735	0.396905675824096	-15.8369958061853	1.72885436011813e-56	4.02104067257084e-55	Ifi211
212943	1168.03856444287	-2.50382373771271	0.158141581922508	-15.832798099488	1.84816312644531e-56	4.29275631560503e-55	Tent5a
60599	3531.70244598113	-1.49339790307246	0.0943240787943452	-15.832626431778	1.85321313899982e-56	4.29870822215515e-55	Trp53inp1
71985	819.397903228717	2.32606924130238	0.147073314203437	15.8157124145913	2.42451556861441e-56	5.61636106450746e-55	Acad10
105348	6344.80332952338	2.08784692620408	0.132057267853966	15.8101629704539	2.64781016115207e-56	6.11722023995574e-55	Golm1
74365	269.823396508362	-7.14769357073083	0.452092979951276	-15.8102290628383	2.64503385004917e-56	6.11722023995574e-55	Lonrf3
77963	763.443537109583	4.96830432698204	0.314374417470058	15.8037806223696	2.93004897839182e-56	6.76023716897051e-55	Hook1
56429	661.048042773186	-9.2514065069235	0.585949332696968	-15.7887482597544	3.71886485531423e-56	8.56876047529136e-55	Dpt
217304	579.321262300445	-5.29635137462146	0.335731286900326	-15.7755668931561	4.5826503568798e-56	1.05449774723355e-54	Cd300lb
12475	2317.65941047315	-2.13417638765533	0.135340517895713	-15.7689391236099	5.08975285324387e-56	1.16962791299079e-54	Cd14
209212	404.405048175523	-2.16485184705591	0.137413298951534	-15.7543109988171	6.41547507139492e-56	1.47232170927989e-54	Osgin2
22320	3381.46241991535	1.94886750141922	0.123761397234449	15.7469739754745	7.20473194786834e-56	1.65125958608903e-54	Vamp8
223626	986.472111613955	4.23616763560141	0.269203849488443	15.7359103283672	8.58136558710401e-56	1.96416660544032e-54	Them6
117198	19228.1445031789	3.74135822498593	0.237830242615113	15.7312130864731	9.24232603888274e-56	2.11265391902027e-54	Ivns1abp
214498	3370.78612383592	2.48090300691085	0.157711470813246	15.7306440306337	9.32576737384287e-56	2.12891130762719e-54	Cdc73
66060	874.533240623798	4.99499833807489	0.317675363815603	15.7235936651804	1.04239696624034e-55	2.37647255588381e-54	Cystm1
18762	247.272388622691	5.7918659718365	0.368696131836161	15.709050005467	1.31129305247399e-55	2.98556722527049e-54	Prkcz
67784	2135.76296490387	-3.98346250723822	0.253664239305055	-15.7036818360815	1.4271325375892e-55	3.24503649764197e-54	Plxnd1
66679	1492.01829169754	1.12108486996387	0.0714065315268805	15.7000325599325	1.51164458595051e-55	3.43268463729445e-54	Rae1
223646	234.899267065326	-4.45753767607023	0.284183736044247	-15.685407399163	1.90338007392462e-55	4.31657625426395e-54	Naprt
76507	3928.95782146863	9.4591882501005	0.603520109903431	15.6733604976545	2.30085659560223e-55	5.2111537127919e-54	Aoc1
66144	2505.00185101932	0.932206031637066	0.0595786686254168	15.6466408723907	3.50224233739966e-55	7.92176044929366e-54	Atp6v1f
58805	2003.48023621682	7.36604778500656	0.471137346845022	15.6346081123337	4.23069581705263e-55	9.55694828947536e-54	Mlxipl
14700	910.982396217826	-1.83024820616908	0.117081112061541	-15.6323097205214	4.38611613219896e-55	9.89510089824154e-54	Gng10
216874	1587.17707257926	-1.02667447164417	0.0656930688676808	-15.628353026285	4.66710833900889e-55	1.05152932472507e-53	Camta2
329324	185.0207534429	5.63324832124966	0.360571001564062	15.623131912478	5.06551045330645e-55	1.13980580916131e-53	Syt14
11551	220.625226873544	-6.5306438875112	0.418245994626546	-15.614360857998	5.8124655753641e-55	1.30617968280711e-53	Adra2a
72656	1213.76855953956	-1.28707381984825	0.0824605037240403	-15.6083671784923	6.38502371463315e-55	1.43298175081267e-53	Ints8
104215	4228.60327757089	-1.10619344901588	0.0708804917107515	-15.6064584530539	6.57889489039364e-55	1.47457694683388e-53	Rhoq
11364	4385.00984161319	1.25053788199614	0.0801550544546839	15.6014850280357	7.11203292115489e-55	1.59200830194919e-53	Acadm
21417	3334.28196791968	-3.8363224627223	0.245929570664892	-15.5992728013572	7.36280051737347e-55	1.64600977672356e-53	Zeb1
20732	2055.68310439915	8.91202465014157	0.571728786956223	15.5878536352656	8.80422967431556e-55	1.96570921191017e-53	Spint1
211712	509.709480212378	-8.88421166027005	0.570444662310199	-15.5741866779691	1.09031033572591e-54	2.43118102086185e-53	Pcdh9
12519	404.124689468744	-8.14753448661484	0.523173004357675	-15.5733082914283	1.10538985592138e-54	2.4616291366208e-53	Cd80
75599	2013.83196904889	6.93113738485033	0.445328537453099	15.5640988661777	1.27655321708882e-54	2.83913978693847e-53	Pcdh1
117599	1177.68522543678	-2.23821825322276	0.143970474920953	-15.5463698682084	1.68383322915078e-54	3.74014422017411e-53	Helb
171207	303.47859131771	-5.14252358326085	0.330840958942975	-15.5437936091439	1.75292429708433e-54	3.88861165313405e-53	Arhgap4
105689	5110.03278590021	-1.65193145764254	0.106330687774932	-15.5357920860923	1.98603096574505e-54	4.40007706654361e-53	Mycbp2
69183	416.812724767901	-8.38762116828861	0.540548024668758	-15.5168843201831	2.66689376818828e-54	5.90097198566731e-53	C1qtnf2
59031	986.854159479069	-2.99759498416922	0.193197556128515	-15.5156982533217	2.71663393286357e-54	6.00334411685619e-53	Chst12
52377	13233.0138397486	-5.53869587607614	0.356993831280154	-15.5148223604166	2.75395838581925e-54	6.07805298407949e-53	Rcn3
56018	4021.77883651569	4.05135559763662	0.2612228565841	15.5091926128305	3.00635369995931e-54	6.62663243482103e-53	Stard10
20305	232.13819597425	-6.82573210639991	0.440471202177841	-15.4964321677584	3.66697521063507e-54	8.07248389999804e-53	Ccl6
71904	465.51567025319	-1.90662812064399	0.123110034767654	-15.4871869238147	4.2341584587215e-54	9.30922294213312e-53	Paqr7
54170	4619.03361817957	-1.22606610085554	0.079202654020457	-15.4801138423829	4.72635736789817e-54	1.03781679383289e-52	Rragc
236193	148.98814043611	-3.69264270383754	0.238701633742219	-15.4697001689789	5.55652467212686e-54	1.21855714288102e-52	Zfp709
214642	2362.769329682	-7.1524514253289	0.462365609580613	-15.4692547999331	5.59509899302111e-54	1.22546141569579e-52	Cped1
14859	863.788647089861	7.87599370423668	0.509305544227469	15.4641821466586	6.05372400444584e-54	1.32423296861808e-52	Gsta3
217517	1432.60319190052	3.90842811208256	0.252756820623138	15.4631954241506	6.14719128900281e-54	1.34297866833448e-52	Stxbp6
100972	1240.47863277643	-2.09076265910684	0.135250233827089	-15.4584772236312	6.61437474353214e-54	1.44321982251236e-52	Rab28
56016	267.72454251006	-2.51347438116141	0.162676174120581	-15.450783710332	7.45316970847972e-54	1.62418947959947e-52	Hebp2
54381	1402.44195476672	-8.33231038973925	0.539597052123096	-15.4417270386393	8.57724348108202e-54	1.86679275310552e-52	Cpq
74253	2185.84892360876	6.42171372595363	0.416132718708602	15.4318885231672	9.99035335116587e-54	2.1716137894528e-52	Klrg2
74325	1925.28951444786	1.20256046599879	0.0779813558555895	15.4211279453228	1.18024826176237e-53	2.56229525270296e-52	Cltb
545260	251.414481485789	-7.04996581937539	0.457285024676848	-15.4170056724631	1.25803572259993e-53	2.72774345323078e-52	Arsi
54156	494.386416398202	-8.847288791191	0.573894219666545	-15.416236107643	1.27311308574906e-53	2.75697584396361e-52	Egfl6
80981	519.005496237536	4.46394728246002	0.289571331893743	15.4157086382365	1.28355110466397e-53	2.77610095615744e-52	Arl4d
78408	235.288022272452	-6.958895042976	0.451805200248916	-15.4024235204511	1.57648367330749e-53	3.40540179480334e-52	Fam131a
27984	1660.3409460362	-2.21998648731808	0.14438361184246	-15.3756126404453	2.38576006219005e-53	5.14710607174859e-52	Efhd2
230514	2250.18970981101	-2.12611190063073	0.138350882672937	-15.3675340522177	2.70261430594668e-53	5.8234261622275e-52	Leprot
50530	401.980817415254	-8.3332665836403	0.542863479621727	-15.3505750459526	3.51060669278972e-53	7.55501796489405e-52	Mfap5
432572	3888.18100775881	2.13301255087423	0.138968299775796	15.3489144957197	3.60162514701063e-53	7.74125424943914e-52	Specc1
18128	1310.4022878726	-4.31640880372555	0.281283413281803	-15.3454082249819	3.80160383636682e-53	8.16093365170869e-52	Notch1
67102	185.051513197566	-3.09615531698632	0.201817459500697	-15.3413650367333	4.04596691406306e-53	8.67473377691361e-52	D16Ertd472e
239188	169.934070826026	-4.67561104396677	0.304899545373392	-15.3349229768146	4.46802425416574e-53	9.56777287933559e-52	Enox1
230393	1202.06748123527	-1.72706202046254	0.112640970994251	-15.3324496869855	4.6414690146357e-53	9.92688441112865e-52	Focad
14584	188.453213138532	-6.19293410678473	0.40441208972678	-15.3134247568332	6.22006256281651e-53	1.32866379663822e-51	Gfpt2
14426	715.735551266428	-2.38376310350569	0.155692578207287	-15.3107047937248	6.4857299272789e-53	1.38370245522601e-51	Galnt4
17313	55871.0718843383	-8.50755554618801	0.556555253127309	-15.2860933364364	9.46608641659731e-53	2.01705843853537e-51	Mgp
239796	654.109516204721	2.38066305017349	0.155773506657032	15.2828494476601	9.94934918835967e-53	2.1174224547296e-51	Mb21d2
56207	1131.71876471802	1.45539936762279	0.0952524556042922	15.279389474944	1.04919040788046e-52	2.23014261237174e-51	Uchl5
19125	705.763892136979	5.33768025697961	0.349878519180716	15.2558101294085	1.50614027169263e-52	3.19749509030962e-51	Prodh
244416	191.335210477045	-5.06714473246974	0.332166286566484	-15.2548435449229	1.52860974124918e-52	3.24121532988063e-51	Ppp1r3b
66824	177.670203361142	-6.01890056047227	0.394609130614306	-15.2528162516219	1.57682673027725e-52	3.33935572621583e-51	Pycard
78309	890.142066006823	-5.15567963154224	0.338208511733973	-15.2440859785267	1.80237508084303e-52	3.81234317895329e-51	Cul9
20768	5308.57576240833	2.6624404753137	0.174839865714807	15.2278798912863	2.30960300914125e-52	4.879248117478e-51	Sephs2
20846	5425.11388562209	-2.905629325316	0.191136502815718	-15.2018546039708	3.43749494458578e-52	7.25315630493123e-51	Stat1
50876	168.608540566138	-5.54893016483182	0.365203941074464	-15.1940588278055	3.87184625468094e-52	8.15967989355382e-51	Tmod2
216028	593.761973701856	-9.34357113982706	0.614956583247599	-15.1938712331259	3.88294548254006e-52	8.17310363992385e-51	Lrrtm3
26444	4301.97829626827	1.11202499512676	0.0732181019445816	15.187842426842	4.25702366978712e-52	8.94958954228604e-51	Psma7
16776	18272.0310665751	1.94575640692164	0.128121552695795	15.186800081494	4.32524475997216e-52	9.08196290365479e-51	Lama5
11928	41195.1201120442	1.60543780145414	0.10571780571651	15.1860681421939	4.37379943097841e-52	9.17277038431285e-51	Atp1a1
12520	11702.958782607	-1.30543746414684	0.0860199937953685	-15.1759771949336	5.10123173047143e-52	1.06853800647608e-50	Cd81
244853	144.768897330248	-5.08272558659065	0.335328233858517	-15.1574638619162	6.76308292392968e-52	1.41492537540471e-50	Nxpe4
12983	224.631415126467	-6.13672491524337	0.404868963417453	-15.1573113025112	6.77880763341681e-52	1.416500298828e-50	Csf2rb
71743	1843.51574394378	1.53947682119545	0.101596652228217	15.1528302107564	7.2572839409971e-52	1.51465125343443e-50	Coasy
64294	12818.3901059453	-1.23618001765554	0.0815833251355393	-15.152361289538	7.30925755108437e-52	1.52365838046187e-50	Itm2c
80719	227.530091387815	-4.23449234590483	0.27980241919207	-15.1338660978412	9.68353892458689e-52	2.01615947175646e-50	Igsf6
230904	153.336055559206	-4.69947747793965	0.310817313170291	-15.1197416579072	1.20012499406712e-51	2.49571119404019e-50	Fbxo2
78134	255.497376210761	-6.93475024521898	0.458756029835292	-15.1164230968447	1.26214622096931e-51	2.62153231304937e-50	Lpar4
67451	1646.44489987164	4.23468196225669	0.280521202466742	15.0957643308931	1.72675292551212e-51	3.58223497068128e-50	Pkp2
108800	686.388795025721	5.4819818342852	0.363354520425118	15.0871436190511	1.96778416630361e-51	4.07737148415979e-50	Ston2
70717	1854.40433416604	-8.75738196059392	0.58051538253121	-15.0855295554948	2.01650233927372e-51	4.17331460179511e-50	Medag
216549	2793.87135925157	1.59176261233562	0.105517251707923	15.0853304703358	2.02259403700085e-51	4.18091477911624e-50	Aftph
12709	1767.26303086545	-6.0752647548726	0.402833101609047	-15.0813444342235	2.14849067910148e-51	4.4358503495284e-50	Ckb
28254	319.644689039751	6.07234063169048	0.402681085569498	15.0797761536343	2.20013612696463e-51	4.53705876015224e-50	Slco1a6
71355	259.963865199056	-7.3743606864195	0.489035491816128	-15.0793977325314	2.21278199948842e-51	4.55769794197371e-50	Col24a1
68187	2707.69443032546	1.24992806054442	0.0828947501320961	15.0784948208735	2.24324811532009e-51	4.61494889057697e-50	Fam135a
16331	827.230191510962	-10.0962038909596	0.669657440368403	-15.0766694765689	2.3061204800655e-51	4.73865255838429e-50	Inpp5d
66616	5164.05044385645	-1.55004130562983	0.102842935240245	-15.0719279064613	2.47775856751582e-51	5.08529047568182e-50	Snx9
76438	467.154647298612	-2.61142981363775	0.173312567963037	-15.0677463517516	2.63964591057492e-51	5.41111755405044e-50	Rftn1
110078	5301.53167677551	-1.42255646582372	0.0944408479527068	-15.0629361834626	2.83893262072819e-51	5.8127481775834e-50	Pygb
109225	849.968880110525	-10.1300908342276	0.672785492212468	-15.0569400670555	3.10844934812943e-51	6.35705481479582e-50	Ms4a7
668139	593.694955130998	-9.33983374334263	0.62033618997423	-15.0560839336661	3.14895531884228e-51	6.43228095329946e-50	Gm8995
16432	35607.0447370702	-2.57944974023431	0.171358844162568	-15.0529128090243	3.30362142289204e-51	6.74024578618622e-50	Itm2b
14118	32798.0589083821	-6.41621293887954	0.426326081081125	-15.0500127100097	3.45167981071055e-51	7.03401872746332e-50	Fbn1
13388	215.230393422111	3.32623401428277	0.221013364235761	15.0499225500888	3.45638711471601e-51	7.03531516247436e-50	Dll1
100041694	607.623784616756	7.15303680498685	0.47557509736811	15.040814467731	3.96639829627315e-51	8.06392105387016e-50	Gm10451
218194	165.20378909733	-5.59361682986993	0.372358435234986	-15.0221300246359	5.25902366864441e-51	1.06793405426374e-49	Phactr1
16970	196.577181635689	-6.24258765952571	0.415567779518897	-15.0218278875055	5.28305237168328e-51	1.07155431966031e-49	Lrmp
78634	439.154286284478	6.87405262646371	0.457973183127579	15.0097273808034	6.34077757968657e-51	1.28458355632548e-49	Spaca7
68070	195.279779498795	-4.53059323792453	0.301928537117618	-15.0055151499628	6.75643380178037e-51	1.36718890548673e-49	Pdzd2
232223	1127.85743755612	2.46621360525351	0.164551538181184	14.9874843621213	8.8647769923997e-51	1.79172176848724e-49	Txnrd3
109658	3353.38512757567	-1.72069701591635	0.114842148646508	-14.983148923944	9.46253661641405e-51	1.91030485126462e-49	Txlna
17005	331.912771566553	7.1924735331971	0.480599465182585	14.9656294987024	1.2315306630129e-50	2.48332338244176e-49	Ltk
72750	1827.77853121627	1.31282819478129	0.0877415071109936	14.9624532106629	1.29175059562314e-50	2.60171818682559e-49	Fam117b
17999	65290.1581956814	-0.806523213369234	0.0539346193680403	-14.953720315808	1.47285761097383e-50	2.96303287255399e-49	Nedd4
328365	7164.53985608428	-1.82592318439689	0.122297286098113	-14.9302019910077	2.09630138572946e-50	4.21234700544079e-49	Zmiz1
15925	3478.6478540505	0.911369067073074	0.0611952711864761	14.8928021627018	3.67057459962647e-50	7.36715443160802e-49	Ide
67138	652.50269991594	-1.86663563371426	0.125362879792073	-14.8898592375212	3.83576223201817e-50	7.6897688087594e-49	Herc6
12258	524.84570350332	-9.16709019502316	0.616175529088779	-14.8774006143668	4.62107510536212e-50	9.25339500530276e-49	Serping1
170731	2612.63651643174	-1.41920626832305	0.0954274320185332	-14.8720995452064	5.00197429339982e-50	1.00045275190095e-48	Mfn2
57810	5645.60147812131	-3.62208020216532	0.243576813460617	-14.8703817522884	5.13198690110233e-50	1.02527012298207e-48	Cdon
20351	224.53727687177	3.62495981003076	0.243802695205328	14.8684156546254	5.28492611416036e-50	1.05460517527489e-48	Sema4a
78752	961.157843284632	-1.665629890217	0.112058053906236	-14.8639908703992	5.64592127700654e-50	1.12534216364418e-48	Csgalnact2
68730	1641.34365832658	1.24026932125437	0.0834770445234101	14.8576093983125	6.21019800705968e-50	1.23638746267279e-48	Dus1l
78317	183.863710649468	-6.25708860580433	0.421448281156984	-14.8466345351487	7.31498640915313e-50	1.45466375301007e-48	Ccdc88b
213783	279.316140283608	-7.63319181218759	0.514300466648844	-14.8418916706902	7.85104132893866e-50	1.55946948511941e-48	Plekhg1
66488	972.6354282007	1.74271590805101	0.117679742727411	14.8089710910379	1.28187476404732e-49	2.54329251406449e-48	Fam136a
72318	1256.37269818398	-11.031076101213	0.744965618806182	-14.8074969136031	1.31029498788511e-49	2.59669812908745e-48	Cyth4
234593	951.672025924483	-5.13014731014293	0.346776816767382	-14.7938012637801	1.60620439978537e-49	3.1794751698386e-48	Ndrg4
105245	20634.3040947856	-1.49999221672142	0.101441933379317	-14.7867076932827	1.78472602482552e-49	3.52881583924597e-48	Txndc5
66864	728.792396246276	-9.91516870573423	0.670673587622402	-14.7838962033444	1.86082901756702e-49	3.67508414315151e-48	Clec14a
74464	230.453385966534	6.49772607161703	0.439997935946507	14.7676285290734	2.36902977615668e-49	4.67342506412825e-48	Zswim5
71093	764.58496024089	-6.84142556501414	0.464074415043647	-14.7420873533196	3.45925206778345e-49	6.81634378373612e-48	Atoh8
58809	2349.42135899574	-4.6642741000953	0.316516158188173	-14.7362906424585	3.7692685452391e-49	7.41876192827755e-48	Rnase4
11363	8016.69139380648	2.36702345173591	0.160655174694548	14.7335649551053	3.9244534162506e-49	7.71541291083352e-48	Acadl
22403	4380.56580493525	-9.61893276733659	0.652943925647147	-14.731636806029	4.03805617982393e-49	7.92973282312924e-48	Ccn5
68758	1081.69852096361	1.38604877553817	0.0941866755561778	14.7159751350546	5.090708117558e-49	9.98553087168217e-48	Abhd11
19271	2663.31615035358	1.65750197838961	0.112637797657572	14.7153265853843	5.13975002449605e-49	1.00702970718046e-47	Ptprj
12818	271.002558761981	-6.19719220432622	0.42114419144296	-14.7151316110828	5.15458529254902e-49	1.00879262107066e-47	Col14a1
59002	415.986688387532	-1.61685280808606	0.109914886742087	-14.7100438895049	5.55713618235888e-49	1.08634468741339e-47	Wrap73
71746	1645.37967988255	3.05862278018736	0.207974236968714	14.7067387998038	5.83525595368239e-49	1.13942438571283e-47	Rgl3
216892	503.180583365943	4.05456246539303	0.275728432780332	14.7049124550141	5.9948400472774e-49	1.16926445662529e-47	Spns2
77938	761.88004520735	-1.74364053836978	0.118612937187875	-14.7002559729886	6.42165115138549e-49	1.25109981451063e-47	Fam53b
18779	134.496696741703	-4.13147294550802	0.281067026850033	-14.6992444891532	6.51828966385608e-49	1.26849733875109e-47	Pla2r1
327959	677.132641761034	-4.77103599856627	0.324663273177364	-14.6953363460974	6.90547541772134e-49	1.34233431601398e-47	Xaf1
330217	179.76446796254	-4.063164772866	0.276826448165076	-14.6776610392482	8.96291585898927e-49	1.74031628044038e-47	Gal3st4
338349	681.847443390737	-4.09907271014126	0.279325515605255	-14.6748953501767	9.33594835034556e-49	1.8107129454806e-47	Cntln
280411	4040.40341210523	-3.40704660026681	0.232472123429167	-14.6557210817792	1.23834944262218e-48	2.39909380246119e-47	Lix1l
67526	2182.42487634865	1.29395548681617	0.0883109634049867	14.6522632856149	1.30301880586963e-48	2.52155296575958e-47	Atg12
68774	490.034858142498	-9.06907857814785	0.619425901474704	-14.6411032482764	1.53556174119392e-48	2.96823741046668e-47	Ms4a6d
19249	5471.92881648769	3.07181233738025	0.209870470412133	14.6367058278756	1.63814964429884e-48	3.16300156459533e-47	Ptpn13
78558	692.233323761037	-9.84473071987433	0.673052009052267	-14.6269984896662	1.88940328644845e-48	3.64406006619594e-47	Htra3
18504	311.351361233619	6.24998786087934	0.427710532456481	14.6126582971516	2.33236812417891e-48	4.49338389675983e-47	Pax2
17258	2808.05753779638	-1.02678520158648	0.0703022135049856	-14.6053040209561	2.59820648458437e-48	4.99995615368625e-47	Mef2a
74411	940.367368586783	1.85877104081077	0.12729322698697	14.6022776294378	2.71617194539842e-48	5.221153213396e-47	Plpp6
59022	3344.0290169108	1.11247297579196	0.0762204661425624	14.5954627686375	3.00168954100459e-48	5.76357743978892e-47	Edf1
109620	4914.65448206447	6.21871284132116	0.426300315444952	14.5876336845549	3.36674159891681e-48	6.45734312662391e-47	Dsp
110385	1313.68898341471	8.47178319529702	0.580853682395353	14.5850555003123	3.49637530713304e-48	6.6985434237878e-47	Pde4c
66048	1851.55887749312	1.62679210706831	0.111639577733841	14.5718224673577	4.24415666197673e-48	8.1221784358383e-47	Emc6
434130	671.160362685446	-9.8014949996177	0.672832491155148	-14.5675114214387	4.52060938557034e-48	8.64166491062402e-47	Ccdc8
20716	476.12955338111	-9.02849348151621	0.620028677516669	-14.5614127360641	4.94257156649727e-48	9.43785405973914e-47	Serpina3n
54598	332.829845558464	-7.85494929700427	0.5397943624915	-14.5517438543607	5.69329798268302e-48	1.08593689225988e-46	Calcrl
75767	407.561965269654	2.36498435707036	0.162545465824547	14.5496790394827	5.86777086261651e-48	1.11798178916071e-46	Rab11fip1
68027	1619.95280872227	5.86232440003702	0.403111948688589	14.542670886111	6.50059670044354e-48	1.23718955484983e-46	Tmem178
215512	632.093729781921	-1.40067478486346	0.0963182085648296	-14.5421598442697	6.54931570853121e-48	1.24509048139855e-46	Fam117a
52637	1311.83475402812	1.65807623452564	0.114030824846337	14.5405966918155	6.7006026269909e-48	1.27245180216516e-46	Cisd1
74039	376.151931474729	-8.44655705712959	0.581162715332872	-14.5338935796865	7.38978828804268e-48	1.40178848963409e-46	Nfam1
242291	3718.24219114942	-1.49286988713034	0.102781397041337	-14.5247090436991	8.45003230020465e-48	1.60115140548066e-46	Impad1
327655	2956.38030703858	2.75346226774413	0.189635214472118	14.5197835507971	9.07964877748902e-48	1.71856966619702e-46	Ppip5k1
67260	916.200454801967	-3.46098957358956	0.238412954602494	-14.5167848758893	9.48560850120921e-48	1.79344420688618e-46	Cers4
217847	599.346764245696	8.37246674121715	0.576832197756349	14.5145620750415	9.79814338870835e-48	1.85051055628709e-46	Serpina10
107528	1502.94645822493	-1.55235581412821	0.10702827720888	-14.504165203917	1.14016127317268e-47	2.15099639319837e-46	Magee1
18554	1280.26017256585	-1.03910861559712	0.0716916232595312	-14.4941426676229	1.3193943971465e-47	2.48641816544043e-46	Pcsk7
98376	736.046571216834	-2.12180192919015	0.146409255263526	-14.4922663896559	1.35593923488248e-47	2.55250391263661e-46	Gorab
21898	798.468315233612	-1.98022585550129	0.136641835960122	-14.492090519621	1.35941592286692e-47	2.5562640438589e-46	Tlr4
224674	244.481268741989	4.25863346546978	0.293926143733385	14.4887875960184	1.42638285705388e-47	2.67927414703783e-46	Slc37a1
219134	277.092529114668	-7.61060105305613	0.525328641929793	-14.487314122258	1.4573071106795e-47	2.73438916174294e-46	Shisa2
228071	2077.99155436509	1.24439387404915	0.0858998094946499	14.4865731527222	1.47310930879631e-47	2.7610414279077e-46	Sestd1
18440	215.669561184332	-7.10455310417661	0.490625712659856	-14.4805967580874	1.60695928636357e-47	3.00865259237799e-46	P2rx6
140580	443.182958863097	-6.21849620458285	0.429591826224592	-14.4753596902279	1.73416193185057e-47	3.24329570825862e-46	Elmo1
103135	1724.42728728258	1.1355975782877	0.078460356554403	14.4735204905716	1.7811719132031e-47	3.3276142521149e-46	Pan2
29816	2055.46596323561	3.33458344858725	0.230433114466866	14.470938590151	1.84931281900463e-47	3.45118518630875e-46	Hip1r
106512	196.002788211562	-3.49390325199114	0.241512513179178	-14.4667587033017	1.96516942616936e-47	3.66344043728508e-46	Gpsm3
210530	1199.67300486873	3.91545604190369	0.270810864218886	14.458267962023	2.22322206593455e-47	4.14003238377316e-46	P3h2
70361	7631.20138146832	-1.27349252398131	0.0881161460330387	-14.4524310391858	2.41991471708129e-47	4.50145815133281e-46	Lman1
263406	2647.93108848864	1.74617324427255	0.120824987623675	14.4520870940309	2.43203087480109e-47	4.51913177929436e-46	Plekhg3
100043571	682.691335305298	3.85287483365289	0.266677928954502	14.4476704493615	2.59308797024699e-47	4.80806364955346e-46	Gm4524
14011	2296.92753382588	1.29161862113464	0.0893996140211563	14.4476979601834	2.5920526169113e-47	4.80806364955346e-46	Etv6
69225	2746.6238607706	1.22307611324082	0.084688319763069	14.4420873700481	2.8119529076908e-47	5.2082913395289e-46	Naxd
236573	162.826328454471	-4.39211592887479	0.30428496954282	-14.4342191317364	3.15195189997735e-47	5.83178595112512e-46	Gbp9
11754	234.948070250171	-5.26649211133429	0.365025554625979	-14.427735386172	3.46264855756027e-47	6.39978927520846e-46	Aoc3
73338	974.15061975014	1.41855647414728	0.098346799600493	14.4240227430865	3.65408916409714e-47	6.74640115862849e-46	Itpripl1
226691	632.306059687338	-9.71590226235012	0.673998720578404	-14.415312619603	4.14557837741002e-47	7.6456499402372e-46	Ifi207
70673	364.921716650227	-8.40336929621384	0.583147497308722	-14.4103667339672	4.45339400391492e-47	8.20459507267097e-46	Prdm16
12496	1513.23721545313	4.31826673791232	0.299767989978531	14.4053630883724	4.78795012222501e-47	8.8115618809553e-46	Entpd2
15394	156.699527624338	3.35035751883997	0.232731831494502	14.3957854725992	5.49964947597537e-47	1.01105789993968e-45	Hoxa1
58996	2547.28759615127	-2.98580848496842	0.207416849935002	-14.3952069752486	5.5458612130588e-47	1.01847000661923e-45	Arhgap23
13631	1930.43947363125	-2.60253333004744	0.180857652286245	-14.389954183019	5.98355385340925e-47	1.09768358960473e-45	Eef2k
20338	8934.3060462039	-0.830541182558605	0.0577293307749703	-14.3868146643873	6.26139761677878e-47	1.14743597259336e-45	Sel1l
245450	626.395559908987	-9.69916937614543	0.674228657344581	-14.3855786467831	6.37427347601356e-47	1.16688368579439e-45	Slitrk2
22324	630.415618176927	-9.71114826749396	0.675976868709391	-14.3660955234089	8.44604924739892e-47	1.5445098099926e-45	Vav1
16517	1497.44560272537	7.86101010587625	0.547429433808839	14.3598601397478	9.24134541965513e-47	1.68815740166026e-45	Kcnj16
69957	3705.57359357961	-1.18871556042537	0.0827991979064646	-14.3566071952559	9.68538869724533e-47	1.76740445699152e-45	Cdc16
241226	287.543716025418	-7.85655582877221	0.547279098371298	-14.355665787627	9.81781271963301e-47	1.78967955282677e-45	Itga8
12984	235.704529946463	-7.40299124484885	0.516020107927336	-14.3463231977218	1.12337051690864e-46	2.04562338279223e-45	Csf2rb2
218397	2673.6837506098	-0.985549528102562	0.068707695623798	-14.3440923051595	1.16008144329844e-46	2.11024920227792e-45	Rasa1
66433	426.664698378499	-1.63375283327943	0.113914513081983	-14.3419199984083	1.19697511598219e-46	2.17507118604502e-45	Chchd7
140858	2205.80098674303	1.01188828230039	0.0705598962269856	14.3408414185478	1.21572481622377e-46	2.20682148625662e-45	Wdr5
13609	426.460682145185	-8.8652607975675	0.618266161028636	-14.3389066980764	1.25009274040746e-46	2.2668260909739e-45	S1pr1
17754	3978.39692601877	-7.67138512891108	0.535290770416545	-14.3312486463039	1.39588084813548e-46	2.52853427008692e-45	Map1a
100129	3058.12077673841	-3.6090993976384	0.251863534859601	-14.3295828816596	1.42976755575232e-46	2.58720556345087e-45	Gpr153
14063	3748.74390355591	7.37095552700219	0.514791766748065	14.3183244238043	1.68128102546011e-46	3.03914407960003e-45	F2rl1
16950	2662.70829743299	-4.62475078457465	0.323082096831655	-14.3144755773466	1.77699533442617e-46	3.20880421883163e-45	Loxl3
217593	278.871755997945	5.14644955428044	0.359548902225866	14.3136288900348	1.79876809159194e-46	3.24472979027144e-45	Slc25a21
319586	170.223581544366	-3.11590292739755	0.217773768953876	-14.3079809031431	1.95095730566564e-46	3.51558844621563e-45	Celf5
70134	344.575152584102	6.90852938372465	0.483745518351244	14.2813300002677	2.86088847398226e-46	5.14989726238411e-45	Misp3
51795	992.540400758985	-10.6996230622826	0.749633536621572	-14.2731381929674	3.21766793426427e-46	5.78611025723423e-45	Srpx
18795	315.568427959644	-5.21239794114234	0.365282864459364	-14.2694838665836	3.39078849150374e-46	6.09108273614098e-45	Plcb1
223631	1281.1517238111	8.60126379295651	0.603627448886056	14.2492920241275	4.52848860927526e-46	8.12635635066311e-45	Ly6g2
20256	2768.19039651461	-6.48067115180809	0.454841303993171	-14.248202823518	4.59966601117923e-46	8.245521611949e-45	Clec11a
268739	4497.65230053701	-1.35485642498395	0.0951528087593351	-14.2387433713146	5.26655728053269e-46	9.43123071138709e-45	Arhgef40
107522	830.296589951664	-2.30641021809836	0.162120301152171	-14.2265354906632	6.27125639562873e-46	1.12187972849752e-44	Ece2
16475	4309.57393190183	1.65508216744994	0.116353129112926	14.224646814987	6.44288054595692e-46	1.15139005909702e-44	Ajuba
22232	1389.81383293627	-1.36830061720311	0.0961984776903803	-14.223724221573	6.52840792861277e-46	1.16546918816485e-44	Slc35a2
216190	2627.92181929182	-2.61982238046539	0.184232023416955	-14.2202334419147	6.86236393770924e-46	1.22382364507279e-44	Appl2
19354	585.532351322046	-9.60325258519406	0.675382334930579	-14.2189869182485	6.98569073544189e-46	1.24453321236259e-44	Rac2
12702	785.068599668561	-2.60343114298359	0.183171719843462	-14.2130627217372	7.60263655244561e-46	1.35305007479725e-44	Socs3
73174	1326.42545526678	-3.57908286321684	0.251886437356094	-14.2091130462775	8.04378327826962e-46	1.43008867110882e-44	Tbkbp1
108655	2353.07724783632	-2.04044083419185	0.143671278581329	-14.202148504141	8.88461178347455e-46	1.57795453474022e-44	Foxp1
216363	2782.95143004862	3.78234971093441	0.266545873065295	14.1902392538933	1.05298867507605e-45	1.86824407535823e-44	Rab3ip
241308	477.156682648935	2.90611518990879	0.204883842490161	14.1842087428068	1.14752750672188e-45	2.03388952242675e-44	Ralgps1
246707	1492.38370861544	-4.91671302810541	0.346729078946915	-14.1802730911363	1.21373308727333e-45	2.14902884028386e-44	Emilin2
14247	191.638448445036	-6.77948155963564	0.47825631810116	-14.1754145278258	1.30072801238518e-45	2.30070427656381e-44	Fli1
212032	956.474777153598	-10.6452578021759	0.751141450304701	-14.1721080601499	1.36345267613496e-45	2.40918463152231e-44	Hk3
240892	276.085941248517	-7.79242168350457	0.550086668564376	-14.165807187877	1.49143296481761e-45	2.6326305480095e-44	Dusp27
72275	892.39927886526	4.03428115915564	0.284816336061358	14.1645005863938	1.51943253584126e-45	2.67931771957887e-44	2200002D01Rik
68591	1918.42387785182	1.85893015702584	0.131273042440961	14.1607912977402	1.60180262095564e-45	2.82168716541636e-44	Mocos
12934	549.572631779583	-2.09146512773617	0.147704280500272	-14.1598139245011	1.62423654051846e-45	2.85829242939914e-44	Dpysl2
52589	2198.03082025399	4.027249379228	0.284528607686777	14.1541105900374	1.76152289426736e-45	3.09673216030867e-44	Ncald
26559	1169.24104041118	6.67966170139308	0.472027313556507	14.1510067522681	1.84102620738259e-45	3.23320872863603e-44	Hunk
64817	23005.5977946012	-9.12018267852924	0.644976620561534	-14.1403306535188	2.14275215715153e-45	3.75927919063305e-44	Svep1
16600	1293.03027465488	-4.64977690409481	0.329250605904116	-14.1223032568964	2.76794495281538e-45	4.85120250807328e-44	Klf4
105827	144.688469263479	-4.68542467446571	0.331812221072274	-14.1207115859821	2.83117990592212e-45	4.95700303487741e-44	Amigo2
80285	1704.18590328163	-2.11230656553343	0.14959352187978	-14.1203077445491	2.84745131634562e-45	4.98044597143408e-44	Parp9
68276	459.46161575877	-1.82774418877683	0.12954000789441	-14.1094957340643	3.31943066274575e-45	5.80010933093117e-44	Toe1
108934	689.297184378693	-1.24050148823887	0.0879594553425372	-14.1031056116483	3.63417754098776e-45	6.34365879654641e-44	Smim13
17079	903.68694456356	-10.5655136060871	0.749200374768811	-14.1023869740421	3.67138158692533e-45	6.40213372388059e-44	Cd180
13710	236.610628665875	7.22335957821944	0.512249219817221	14.1012602826352	3.7304749639671e-45	6.4986227673705e-44	Elf3
18099	780.775144009091	1.55817561053032	0.110605187705782	14.0877262888897	4.51877593271565e-45	7.86394429942188e-44	Nlk
26885	808.459492966834	-1.47317607977107	0.10460068960033	-14.0838084853928	4.77647018242215e-45	8.30404237650273e-44	Casp8ap2
58182	300.18024790649	-8.13328965263713	0.578491543786498	-14.0594788981719	6.7380532146708e-45	1.17025424726358e-43	Prokr1
93699	137.551710568538	-5.56103253983325	0.395715710321632	-14.0531002302469	7.37341349057765e-45	1.27931685271759e-43	Pcdhgb1
11690	378.525734616506	-8.70126335535872	0.619289474559862	-14.0503976133985	7.66027347714106e-45	1.32775512495963e-43	Alox5ap
276829	2407.17829607764	8.26509590521417	0.58870167981411	14.0395317163423	8.9300752707873e-45	1.54629890535546e-43	Smtnl2
320139	382.528529667316	-8.71140148323932	0.620626062531597	-14.0364738272586	9.32377091957684e-45	1.61285370631839e-43	Ptpn7
66809	3644.87528468047	9.3672869633204	0.667461085114883	14.0342068956846	9.62673597022739e-45	1.66359624301499e-43	Krt20
100502670	715.269387709038	6.96744277972457	0.496931915417479	14.0209202982488	1.16099280865594e-44	2.00430736527306e-43	Gm16010
72388	657.59924020451	7.98345515202957	0.569458048438164	14.0193911982201	1.18627922972255e-44	2.04591730227899e-43	Ripk4
14231	1243.86110207895	-3.56969152064193	0.25478379818992	-14.0106692262317	1.34134998821514e-44	2.31105375337446e-43	Fkbp7
30962	725.07240753347	8.97745918748164	0.640813925789805	14.0094633187269	1.36432066526114e-44	2.34828938410137e-43	Slc7a9
207182	616.61134808815	-2.03854182226629	0.145576105343077	-14.003272154191	1.48856114692238e-44	2.55958459502146e-43	Ggt7
66073	1748.97558902256	-2.12155488100208	0.151605376138966	-13.9939290745032	1.69767693293093e-44	2.91625796003771e-43	Txndc12
80877	2567.48728610789	1.32981768222684	0.0950589448522378	13.9894008322304	1.80929789877852e-44	3.10491330573898e-43	Lrba
20306	365.545664498817	-8.64895140001724	0.618985379616352	-13.9727878635484	2.28503819260165e-44	3.91743502047115e-43	Ccl7
13822	3695.67628915388	-3.18235352003378	0.227826810158689	-13.9683012627757	2.43362260771102e-44	4.16803094983688e-43	Epb41l2
216188	2563.77692999336	-3.53442604483152	0.253122814118514	-13.9632852026395	2.61114746539842e-44	4.4676474603515e-43	Aldh1l2
76123	2425.93972699257	-3.89341108200637	0.278898598428099	-13.9599521257907	2.73617581370983e-44	4.67693909364189e-43	Gpsm2
217262	373.616199080864	-8.68561525127816	0.622199370261997	-13.9595371940361	2.75215165123113e-44	4.69959809139577e-43	Abca9
75007	2711.04561174842	1.41964445374161	0.101714062184727	13.9572092909172	2.84351757938113e-44	4.85082204237762e-43	Mindy1
226518	367.817719047202	-8.65584705147321	0.62084198062241	-13.9421097825819	3.51396998958489e-44	5.98865043294048e-43	Nmnat2
13033	100981.724949795	-1.66221806069433	0.119236157606331	-13.940553721819	3.59143018602763e-44	6.11463103889099e-43	Ctsd
69216	536.017023516524	-2.07695258527315	0.148999557959804	-13.9393204497523	3.65402690516386e-44	6.2150825736355e-43	Svbp
217379	809.005730657216	1.65751220916759	0.118929991706121	13.9368731586507	3.78147528873858e-44	6.42553337902571e-43	Ubxn2a
230316	528.606345313974	-2.92185719906304	0.209654151495092	-13.9365577939984	3.79821709102483e-44	6.44764140962674e-43	Megf9
21834	414.088121961947	3.40637297738615	0.24442664767001	13.9361768033776	3.81854117619216e-44	6.47578116445307e-43	Thrb
66425	831.6433754996	-10.4479900823772	0.750023599469313	-13.9302151155907	4.15103375460527e-44	7.03274650130722e-43	Pcp4l1
217303	209.454930957054	-2.87627713778284	0.20663429114203	-13.9196506150368	4.81250821216812e-44	8.14544117673627e-43	Cd300a
52150	279.902347493888	-8.03154380594307	0.5771641085645	-13.9155288535159	5.09814406605426e-44	8.62045279897101e-43	Kcnk6
100900	777.666189175527	1.35395512017765	0.0973189873799103	13.9125483796099	5.31513835418738e-44	8.9785831768047e-43	Hscb
68691	2585.26439945432	2.23705833068068	0.160880443363908	13.9050979964078	5.89860194218738e-44	9.95446681278712e-43	Kansl1l
13612	1510.3813703124	-8.57488762196758	0.616981710165291	-13.8981228789916	6.50243950317328e-44	1.09627958101793e-42	Edil3
320024	4079.05894274874	1.95309039591305	0.140676717366212	13.8835368956522	7.97114590715353e-44	1.34258647584328e-42	Nceh1
414872	2707.57320280288	-1.03554978942576	0.0746446441488763	-13.8730621765761	9.22527189248187e-44	1.55230694814001e-42	Zyg11b
18024	6094.00617461543	0.897765018944155	0.0647172202329912	13.8721195952495	9.34732274809872e-44	1.5713140506799e-42	Nfe2l2
216835	462.782609462233	8.3394899127283	0.601491616404538	13.8646818763298	1.03684765431325e-43	1.74127933082481e-42	Usp43
109205	294.105263096456	-8.08896001556587	0.583540503102715	-13.8618655818344	1.07834683141816e-43	1.80921471783856e-42	Sobp
69727	1769.31071530121	1.535699033617	0.110840023255891	13.8550948340349	1.18500267806363e-43	1.98622999802304e-42	Usp46
98256	545.526583521666	8.23305424209875	0.594517660046867	13.8482921456862	1.30272719133405e-43	2.18143687920967e-42	Kmo
244810	484.855783156372	-9.33388133532187	0.674226073431094	-13.843845118333	1.38590265285801e-43	2.31846890068144e-42	AW551984
636931	180.647143665158	5.12593704463532	0.370311325796259	13.842236754745	1.41726833170538e-43	2.36864739266932e-42	Trim71
75296	1051.4691935024	1.34232829059992	0.0969982580592905	13.8386845027611	1.48906760753082e-43	2.48623935514398e-42	Fgfr1op
14401	252.151932549654	-6.88046827226131	0.497443307379106	-13.8316631668293	1.64180113157826e-43	2.73860669447914e-42	Gabrb2
224829	651.632523147652	-2.64983840197028	0.191635243295485	-13.8275108294379	1.73935819363785e-43	2.8985389531587e-42	Trerf1
100042464	1924.70470735473	-4.57619383621103	0.331360148733784	-13.8103325149324	2.20809992579377e-43	3.67612474158403e-42	NA
14732	1841.23220924027	1.50645553596087	0.109106828177096	13.8071609369459	2.30747818061209e-43	3.83787588442324e-42	Gpam
246727	293.995017931318	-8.10205031687724	0.586860077249205	-13.8057615962804	2.35272796640123e-43	3.90937422955573e-42	Oas3
12385	17571.5776099688	1.37348041489276	0.0995748841595228	13.7934422569088	2.7911705606198e-43	4.63345038021814e-42	Ctnna1
18675	802.150025534737	-10.3962171595761	0.753733248712156	-13.7929661154517	2.80965793961828e-43	4.65966399755696e-42	Phex
114301	344.330588107504	-8.56719036487617	0.621140842787399	-13.7926695118461	2.82123583866655e-43	4.67437934113102e-42	Palmd
97487	7650.16763564852	1.48372348034567	0.107604722761175	13.7886464671141	2.98304382168543e-43	4.9377375749565e-42	Cmtm4
12493	230.207529104303	-7.54745075345701	0.547753175277612	-13.7789265203836	3.41309602231056e-43	5.64418300110515e-42	Cd37
11966	7695.07281005204	0.936724297311778	0.0680064983204532	13.7740410173428	3.6520032082148e-43	6.0334863710478e-42	Atp6v1b2
80892	3192.93441413309	-3.64954703818016	0.265014480152103	-13.7711231329153	3.80255165165324e-43	6.27620774519768e-42	Zfhx4
216345	4056.34054886036	-1.02894095047089	0.0747257808156084	-13.7695576980303	3.8858486899608e-43	6.40757168045921e-42	Zfc3h1
226040	3957.11111052773	9.38008973946614	0.681327471891202	13.7673734385453	4.00511512521213e-43	6.59794036976081e-42	Tmem252
207818	434.214608616399	2.47343133995293	0.17969084951112	13.7649265206455	4.14305270681595e-43	6.81867560252252e-42	Smagp
12453	4009.17764351369	0.930376094586098	0.067684789181559	13.7457190283985	5.40335536287389e-43	8.88443235259979e-42	Ccni
11770	335.251254219634	-8.5256998796408	0.620639295341286	-13.7369643585854	6.09794336944898e-43	1.00169733239019e-41	Fabp4
74131	182.456487392591	-6.34728249557917	0.46255332355472	-13.7222719465084	7.46878123109842e-43	1.22571707934104e-41	Sash3
320207	650.031880616943	-5.37563023961782	0.391861044994068	-13.71820523701	7.8996731795568e-43	1.29520163392714e-41	Pik3r5
21682	836.545933630354	1.15977688917186	0.0845533362751546	13.7165124436687	8.08624257157327e-43	1.3245341979086e-41	Tec
74112	1925.9943383603	-0.83395998120906	0.0608015285839318	-13.7161022203224	8.13211076966125e-43	1.33078604366019e-41	Usp16
243529	251.592667579602	-2.80086934322122	0.204213960536041	-13.7153666471637	8.21500629302346e-43	1.34307969488873e-41	H1f10
107569	1525.27256205374	2.25742028733689	0.164601249084048	13.7144784738798	8.31622007769974e-43	1.35834214709574e-41	Nt5c3
319572	563.87881852217	9.53176418584467	0.695113402592696	13.7125311500142	8.54249396171769e-43	1.39398336310145e-41	C730027H18Rik
15488	5324.60509194551	0.901961356606139	0.0657796845719904	13.7118528687838	8.62273805031397e-43	1.40575034195732e-41	Hsd17b4
75062	1443.35579207776	-0.921228035094615	0.0671923928105577	-13.7103025589805	8.80897413070699e-43	1.43475854809376e-41	Sf3a3
240168	752.214408490626	-10.3055673980244	0.751882093098547	-13.7063610007715	9.30068194992633e-43	1.51341887736984e-41	Rasgrp3
104111	1330.67095151047	-3.05226862728868	0.222739559965858	-13.7033072515566	9.70032473466662e-43	1.57696436255667e-41	Adcy3
19242	28564.6605456938	-8.78455364203742	0.64126242260968	-13.6988436127098	1.03154051216451e-42	1.67538078860103e-41	Ptn
228366	696.530768282399	7.4861521279017	0.546545717602989	13.6972112062904	1.05499076031053e-42	1.71185871633111e-41	Large2
13602	456.640718148994	-9.25283781157306	0.675567156496015	-13.6963997177794	1.06684472863032e-42	1.72946939544658e-41	Sparcl1
67785	1837.7424364805	-0.964494430920104	0.0704641848501962	-13.6877256576597	1.20213379518647e-42	1.94696102292572e-41	Zmym4
59033	1160.84120564911	3.89004488215716	0.284400306395027	13.6780615023458	1.37304471376814e-42	2.22168405417857e-41	Slc4a8
19716	2633.88221758992	8.33928017949622	0.609892237975341	13.673366637982	1.46459102263091e-42	2.36759564659352e-41	Bex1
11832	333.58799200494	8.52567371352951	0.623762340434354	13.6681443570202	1.57356946804555e-42	2.54138822217711e-41	Aqp7
232413	744.613331023298	-10.2927573435335	0.753318048728469	-13.6632294432699	1.68348855104036e-42	2.71637401032012e-41	Clec12a
18507	424.552960647271	7.69067820810799	0.562925034511634	13.6619935810459	1.71230904086445e-42	2.76029967678905e-41	Pax5
234669	545.138601646883	8.76792875554982	0.641861159391204	13.6601640826282	1.75587660171232e-42	2.82789408706342e-41	Ces2b
214150	536.945396424012	-2.12814403538778	0.155834531686023	-13.6564342470357	1.84814357169114e-42	2.97372151418943e-41	Ago3
69938	869.113580357793	-5.18603190281721	0.37977594426023	-13.6555039390901	1.87189882465296e-42	3.00914265942584e-41	Scrn1
241638	3220.96783467538	2.96298905362298	0.217039324179897	13.6518534823996	1.96808317037377e-42	3.16082205085772e-41	Lzts3
100861652	404.235875857179	-2.25154184354185	0.165051251637852	-13.6414708837354	2.2693665327656e-42	3.64131133265759e-41	NA
17071	507.27707184385	8.63952938341854	0.633589409042894	13.635848800676	2.45122110287118e-42	3.9294575026639e-41	Ly6f
94213	2546.57621398165	-0.924318751851872	0.0678322563948532	-13.626537004333	2.78484763709377e-42	4.46014383842608e-41	Ddx50
74043	949.612530377412	1.24531553676358	0.0914059653243647	13.6240072772541	2.88303944172624e-42	4.61313005485845e-41	Pex26
217615	4298.21136744265	1.11087545002023	0.0815444565538931	13.6229425882071	2.92538821408045e-42	4.67656186193564e-41	NA
619605	684.37524044064	-1.4175013085005	0.10411258865406	-13.6150808161202	3.25785160744821e-42	5.20322861629506e-41	Zcchc17
21687	279.060282702612	-4.86401253654426	0.357298574307961	-13.6132995939466	3.33825201110975e-42	5.32671588217798e-41	Tek
217371	136.659259246262	-5.62300496885109	0.413219594753591	-13.6077887889227	3.59970900337197e-42	5.73861358738662e-41	Rab40b
68675	1269.31392445284	-1.50158391951723	0.110392810631973	-13.6021894081781	3.88623087218615e-42	6.18567933920936e-41	Fam172a
227659	179.851087345921	-5.66421834055988	0.416420222348617	-13.6021692429191	3.88730268062113e-42	6.18567933920936e-41	Slc2a6
211673	6101.55873340384	1.22899297910976	0.0904210780233735	13.5918859404891	4.47401487390418e-42	7.11273698582687e-41	Arfgef1
381694	1647.72227398484	-1.76581345827561	0.130056361941946	-13.5772939663178	5.46068910667236e-42	8.67336107099311e-41	B3glct
170768	2560.24719399132	1.80294746908208	0.13279602114213	13.5768184436219	5.49624891484884e-42	8.72182529820963e-41	Pfkfb3
99696	1337.04766178766	-1.98363234911723	0.146143123321653	-13.5732171588488	5.7731383027599e-42	9.15280761559577e-41	Ankrd50
72000	358.132420845583	3.73114294282658	0.274957485397519	13.5698904048104	6.04122972894925e-42	9.56906424802676e-41	Lmntd2
16526	151.559477083919	-6.06120552062781	0.447085795021112	-13.5571418017018	7.18829091173844e-42	1.13755361946659e-40	Kcnk2
235431	175.069332873563	-5.30737288608464	0.391615619287111	-13.5525056322985	7.65710752106798e-42	1.21063563651945e-40	Coro2b
18173	289.595095853722	-8.07409361235964	0.595852851397637	-13.5504824612671	7.87110930495985e-42	1.24333308865641e-40	Slc11a1
170743	713.822128914711	-10.2278646254332	0.755007133279067	-13.5467125734463	8.28586454420502e-42	1.30765319806764e-40	Tlr7
12616	6368.39984781926	-1.09579962944217	0.0809207621710916	-13.5416375234492	8.87873495570667e-42	1.39993995227707e-40	Cenpb
15446	688.209337472972	-4.40068974679084	0.325108793525644	-13.5360526519985	9.58002230935158e-42	1.50913733389156e-40	Hpgd
20720	8823.70503628276	-4.52258023063799	0.334287160163916	-13.5290276432405	1.05408663165059e-41	1.65898643729999e-40	Serpine2
14536	624.414140065065	1.86863349612933	0.13815357542742	13.5257700739785	1.10183759679835e-41	1.7325619208619e-40	Nr6a1
18214	14012.2296584831	-1.77038894209772	0.130935462175064	-13.5210806353641	1.17437920664905e-41	1.84458236411588e-40	Ddr2
56361	1228.61330371101	1.22330686640533	0.0904743948810112	13.5210284414079	1.17521276713824e-41	1.84458236411588e-40	Pus1
66848	11711.5893952299	1.97623076161403	0.146193370337729	13.5179232618322	1.22587741494682e-41	1.92235822211398e-40	Fuca2
26561	1460.79442088216	-5.06692641851158	0.374964745364239	-13.5130741787194	1.30937454409364e-41	2.05143259260945e-40	Mmp23
72668	111.570269962124	-5.00955934440107	0.370782292541075	-13.5107836732686	1.35075869648603e-41	2.11435335452672e-40	Skida1
11430	17372.6651634325	2.47527241762603	0.183217037841436	13.5100558702856	1.36417882042177e-41	2.1334275290234e-40	Acox1
218989	1047.69722497089	-1.83507874539704	0.135845148593538	-13.5086071486275	1.39128809673447e-41	2.17385620250166e-40	Tmem260
208777	8179.4237289688	-6.27624914821188	0.464668530991507	-13.5069382357778	1.42318246315974e-41	2.22168167532642e-40	Sned1
77577	352.718641816539	7.18495267671751	0.532077044246	13.5035945534903	1.48928746697933e-41	2.32277768202795e-40	Spns3
99543	5119.07767805103	-7.72937403176244	0.572509610440009	-13.5008633755894	1.54554237482834e-41	2.4083424508033e-40	Olfml3
216445	239.010118977122	-6.1392003086824	0.454737707494408	-13.5005305421211	1.55254073667601e-41	2.41706815049533e-40	Arhgap9
26382	112.926492221786	-5.02952440977668	0.372926861461125	-13.4866241334052	1.87490791935063e-41	2.9163171696038e-40	Fgd2
170749	3471.08315735616	0.966640204845314	0.0716874162202391	13.4840988253167	1.94021637203081e-41	3.01518697167846e-40	Mtmr4
170707	2628.93826522003	-1.37524992106895	0.102009943637325	-13.4815280945392	2.00902354867187e-41	3.11931140562432e-40	Usp48
212439	330.972002063948	3.24704842593505	0.240898396158626	13.4789125943244	2.08151974302405e-41	3.22897151518838e-40	AA986860
12162	1599.82957274672	8.22434639326746	0.610242223112407	13.4771834556465	2.13087054886907e-41	3.30256268654766e-40	Bmp7
68939	2027.58396452228	3.84547119071623	0.285723001931341	13.458738585003	2.73546171814123e-41	4.23579874114682e-40	Rasl11b
242341	418.643689205363	-9.12714608875367	0.678254989671973	-13.4568064042815	2.80792315326661e-41	4.34411101267684e-40	Atp6v0d2
51886	3742.81306995777	0.91096818194756	0.0677043062944931	13.45509956169	2.87352010342064e-41	4.44161904357889e-40	Fubp1
71968	750.224605016669	1.23356614290872	0.0916933871515436	13.4531636493041	2.94976692068538e-41	4.55539965651154e-40	Wdr73
103534	7000.71111938098	2.05970206260292	0.153186258393482	13.4457364792621	3.26142362514579e-41	5.03220193447719e-40	Mgat4b
71041	936.641096519871	1.82468637715185	0.13579845929384	13.4367237054111	3.68389224498369e-41	5.67897786668717e-40	Pcgf6
66523	1321.53104363596	1.35060896689288	0.100520080437681	13.4362105662084	3.70951976471838e-41	5.71338779448292e-40	2810004N23Rik
170758	352.332916280233	-1.94837626630436	0.145053345146442	-13.4321360485505	3.91940644240921e-41	6.03127896093263e-40	Rac3
226652	645.615757293178	-10.0927748717226	0.751538570418493	-13.4294835541207	4.06234638774649e-41	6.24567686180135e-40	Arhgap30
11548	154.379736791184	-3.62524538096461	0.269955846548395	-13.4290308112098	4.0872570001268e-41	6.2783900639281e-40	Adra1b
18733	427.700347409316	-9.15697818991192	0.681886659096104	-13.4288859706542	4.095258380922e-41	6.28509414571164e-40	Pirb
85031	2575.20373121788	6.41961556916528	0.478353036335225	13.4202463066765	4.60181215201534e-41	7.0562480744434e-40	Pla1a
24083	2593.00169860333	0.831830690945237	0.0620071658326067	13.415073560866	4.93443247128277e-41	7.5595680439927e-40	Natd1
71382	1323.28947770337	1.09515763713655	0.0816775214229437	13.4083113451202	5.40556603520967e-41	8.27401121828682e-40	Pex1
13723	2758.83738048997	-7.8038886623573	0.58238140947754	-13.3999618383393	6.04942518115928e-41	9.25133774828438e-40	Emb
67815	308.627200913273	2.78512553195893	0.208047275304117	13.3869839337608	7.20475286006598e-41	1.10084291931742e-39	Sec14l2
18645	754.067738463294	-2.00918663745017	0.15014740605999	-13.3814275595772	7.76416732483504e-41	1.18527010194765e-39	Pfn2
622402	232.427316077344	6.00040570540138	0.448717832660976	13.3723361735323	8.77411452563338e-41	1.33826542910389e-39	Akr1c12
100702	227.981275271388	-7.53239873585826	0.563359107758752	-13.3705102697725	8.99218488217461e-41	1.37031699249435e-39	Gbp6
12826	48754.0432056757	1.62339220195724	0.121506394391124	13.3605495422044	1.02802377938222e-40	1.56522281334838e-39	Col4a1
218294	1435.90250735739	1.98804685934514	0.1488072405315	13.3598798838307	1.03731397405818e-40	1.57797735789607e-39	Cdc14b
74360	1177.0532740903	0.961202934561377	0.0719592477064608	13.3576012145424	1.06955590652208e-40	1.62559328237537e-39	Cep57
214855	209.882044748868	-2.31159270312935	0.17307269038982	-13.3561955841955	1.08993980694156e-40	1.65511861192945e-39	Arid5a
77864	2391.78184416081	1.89888811105088	0.142481441943607	13.3272662400654	1.6067839373503e-40	2.43782556816072e-39	Ypel2
14205	917.316026279274	-7.42144565267887	0.557206867424125	-13.3190132544256	1.79463734385604e-40	2.72044981922599e-39	Vegfd
18242	6579.62186960732	-2.14365245063058	0.161036427369069	-13.311599652653	1.98192383448439e-40	3.00172005115904e-39	Oat
75745	3156.11478071576	-8.89846977673923	0.668799571149579	-13.3051367862631	2.1609728230968e-40	3.27003251803291e-39	Rian
83691	383.985668965371	-9.00548140974291	0.677493410900314	-13.2923527592329	2.56387743093369e-40	3.87632247453763e-39	Crispld1
83397	13460.2879068504	2.06515588079267	0.155463134457623	13.2838945258472	2.87066668497729e-40	4.33636284817242e-39	Akap12
235041	3986.99938095946	-1.74480244073749	0.131374551523033	-13.2811295681689	2.9786665995142e-40	4.49557532805283e-39	Kank2
381379	828.048064954968	1.26844801046777	0.0956002120748205	13.2682551946122	3.53720983858545e-40	5.33390254979016e-39	Med19
17858	280.413692905815	-8.26651493844868	0.623349679600794	-13.2614409038322	3.87380333216641e-40	5.83637274482717e-39	Mx2
16000	2331.21639094834	-7.52366104453404	0.567697906880291	-13.2529307460007	4.33921026060436e-40	6.53187217016585e-39	Igf1
18606	888.435343797904	-6.28465496483834	0.474432127183102	-13.2466892622827	4.7155081330646e-40	7.09214064817139e-39	Enpp2
64103	385.94148993888	-9.00424541018966	0.679857919491051	-13.2443046584356	4.86769236558503e-40	7.31466015388477e-39	Tnmd
20744	2740.32148630273	1.93038548487701	0.146031428938374	13.2189727849041	6.81888111387027e-40	1.02378005672278e-38	Strbp
68507	130.783696023293	-5.98023945076733	0.452543398734468	-13.2147313771254	7.21434059154761e-40	1.08221371321644e-38	Ppfia4
22333	10487.650736998	1.23844863603628	0.0938450609047428	13.1967375171014	9.16177845111254e-40	1.37315432275521e-38	Vdac1
50799	1783.67002049101	2.5937193820503	0.196603371700118	13.192649544213	9.67249433370253e-40	1.44844345390566e-38	Slc25a13
320825	347.524831060257	-5.80025085303935	0.439824473256761	-13.1876491776147	1.03358317088086e-39	1.5464372966227e-38	Samd5
15234	1173.85476773528	-11.3839187589339	0.863522157803275	-13.1831229298083	1.09751807397931e-39	1.64067559138724e-38	Hgf
52635	5767.80591650272	0.841082453656432	0.0639541603445819	13.1513329097704	1.67200753883042e-39	2.49731739658846e-38	Esyt2
75619	872.659366981	1.24024015560829	0.0943188524856612	13.1494406783292	1.7143789257346e-39	2.55839224659927e-38	Fastkd2
229363	2765.56846105241	1.15263008043637	0.0877094315003888	13.141461080286	1.90512282139946e-39	2.84058908339983e-38	Gmps
67101	590.035695103818	1.90686961454093	0.145113537011673	13.140535706104	1.92856546904991e-39	2.87306378195271e-38	2310039H08Rik
80907	1551.80129835623	1.34556949792004	0.102429765911843	13.1365085719136	2.03397111990262e-39	3.02748104418925e-38	Lactb
332579	116.139568986818	-4.22477183396737	0.32161317962455	-13.1361899997362	2.04254984667016e-39	3.03763372636033e-38	Card9
67458	6778.96753617718	-0.664043658695302	0.0505520180035293	-13.1358486747046	2.05178120321703e-39	3.04873869069592e-38	Ergic1
17242	259.11324285734	-3.89243858012748	0.296516284060715	-13.1272337789396	2.29902197226422e-39	3.41317858270602e-38	Mdk
21969	3987.65449051457	0.837523787756891	0.0638333033480028	13.1204832560666	2.51327145724319e-39	3.72805528348665e-38	Top1
15442	235.019139309515	-6.88880690104149	0.525096824451487	-13.1191174279858	2.5589770635064e-39	3.79259713846091e-38	Hpse
68303	4677.21887937775	-4.01832801454435	0.306738775567905	-13.1001631831669	3.28550508559423e-39	4.86519394894207e-38	Fam114a1
207781	1048.91630143817	1.54502657478881	0.117956276861649	13.098298928178	3.36719955909025e-39	4.98189859423276e-38	C2cd2
26926	3627.85875748873	1.90044749745062	0.145185227767496	13.0898131075294	3.76533161942054e-39	5.56618440677556e-38	Aifm1
66898	839.631983145711	2.28998924193899	0.175135212318254	13.075550094276	4.54265769632429e-39	6.70954424360514e-38	Baiap2l1
74182	894.257623880646	-1.43684454552642	0.109891612802253	-13.0751065425892	4.56923300152926e-39	6.74303292053178e-38	Gpcpd1
93716	136.469903382809	-6.30421758660507	0.482561900994701	-13.0640599135784	5.28332583718264e-39	7.79020083552502e-38	Pcdhga8
59049	1065.28638305673	-2.51994473136492	0.192936200884577	-13.0610259754854	5.49817575320089e-39	8.10008313649315e-38	Slc22a17
26364	3736.69028203755	1.29421741293495	0.0990981225787644	13.0599589503453	5.57578434695106e-39	8.20742157578034e-38	Adgre5
18576	251.921506236434	-5.13241528363682	0.392999763487742	-13.0595887338159	5.60296524936097e-39	8.24041212546442e-38	Pde3b
209497	3325.46388568417	-2.27105411838004	0.173922490440391	-13.0578518777501	5.73225256630755e-39	8.42338916652728e-38	Tmem164
208994	253.681258726197	6.49478025161263	0.49748042290012	13.0553484170303	5.92383954229331e-39	8.69752515975962e-38	Fam83b
245607	165.94299632751	-3.62779424312992	0.277903326771662	-13.0541591037184	6.01707382359101e-39	8.8269144945226e-38	Gprasp2
117606	4337.84255820758	-8.28711298417808	0.635410068771075	-13.0421493008537	7.04428562740119e-39	1.03250466435216e-37	Boc
109050	501.89804530948	-1.71533319873012	0.131637351678479	-13.0307483161754	8.18014304200844e-39	1.19797501617752e-37	Inka2
18616	38490.3500581475	4.17034268512242	0.320130655463733	13.027001987927	8.59176622199112e-39	1.25719146555655e-37	Peg3
209200	1129.68345954631	-2.31573516115628	0.177766367185212	-13.0268464042107	8.60929912197881e-39	1.2586911855069e-37	Dtx3l
60344	178.095357200423	-6.96937461500326	0.535041289924465	-13.0258631366323	8.7209303438925e-39	1.27393404288086e-37	Fign
72147	281.87898747266	2.76871769478357	0.212582971199779	13.0241744160289	8.91602043445995e-39	1.30133234060728e-37	Zbtb46
72039	1637.37399570022	0.981194482547035	0.0753955698398546	13.0139540642926	1.01928363179628e-38	1.48643379249548e-37	Mccc1
545030	545.377129944685	-9.84877100733095	0.757408071543901	-13.003255942672	1.17243248911158e-38	1.70833101554277e-37	Wdfy4
100038470	227.761274416202	-5.23484735282342	0.40264552711155	-13.0011312689266	1.20546765968752e-38	1.75498623648358e-37	Gm10808
224807	5185.69233588742	1.80146376567688	0.138610155935162	12.9966217375843	1.27868135974653e-38	1.86000779274241e-37	Tmem63b
18685	1688.60215796561	-0.939730197052932	0.0723584307129145	-12.9871555780605	1.44705850994048e-38	2.10316384443073e-37	Phtf1
73139	347.77498980956	2.34882778400808	0.180908490347785	12.9835132640409	1.51756459506566e-38	2.20378435019576e-37	Cenpv
223669	999.27150171025	2.60861137991306	0.200945528551057	12.9816841346149	1.55424971326822e-38	2.25516282913419e-37	Zfp7
66185	3131.21968835475	-1.63795437628134	0.126178063053964	-12.9812927591131	1.56221293999295e-38	2.26481558859212e-37	Virma
56418	4939.26383680924	-0.920916445126787	0.0710302698597173	-12.9651266557986	1.9291149913661e-38	2.79438693761924e-37	Ykt6
18483	7710.8863824529	2.21799455686691	0.171126973233137	12.9611043482035	2.03299420253629e-38	2.9423930330008e-37	Palm
20503	141.821318787692	-6.49792668233777	0.501459350168778	-12.9580327501137	2.11604872564405e-38	3.06003665505062e-37	Slc16a7
234582	1943.84751498305	-1.83483724464823	0.141741052043519	-12.9449952444608	2.50778766992818e-38	3.62350156555426e-37	Ccdc102a
116847	520.955693713066	-9.79028187000323	0.756631255928889	-12.939304044457	2.70064858593806e-38	3.89890628350841e-37	Prelp
57339	522.212571161299	1.75931926196023	0.135972353432399	12.9388012897409	2.7183784260665e-38	3.92122684314317e-37	Jph1
214944	240.151260472177	2.7012315305094	0.208957465294121	12.9271836577231	3.16190326023862e-38	4.55720185489437e-37	Mob3b
235441	1521.97097815197	0.869152568346522	0.0672444292989278	12.9252724338368	3.24146438002139e-38	4.66797882926247e-37	Usp3
105841	1047.52146465139	3.85241353215288	0.298201358168989	12.9188329516921	3.52446643776317e-38	5.07129929317113e-37	Dennd3
381157	1444.79381982775	4.04047634063612	0.31279761283059	12.9172224304168	3.59900363515111e-38	5.17424141589404e-37	Greb1l
230866	1690.76492138576	-1.29439072138212	0.100218650190303	-12.9156670831649	3.6724742224042e-38	5.2754802192325e-37	Emc1
22217	2499.46808260245	1.07504344285088	0.0832978208862083	12.9060212069591	4.16260226046552e-38	5.97457887567315e-37	Usp12
108911	4971.64821008042	-1.49847414413639	0.116167648378394	-12.8992379983056	4.54569776596141e-38	6.51902100361653e-37	Rcc2
67916	7593.30736560605	-2.67453311863514	0.207371593102232	-12.897297448627	4.66160431642993e-38	6.67970018177659e-37	Plpp3
26562	1832.83959861716	-1.77135485591987	0.137433268593339	-12.8888359714507	5.20230951872435e-38	7.44831075336168e-37	Ncdn
23887	203.314247775301	-7.57485529733019	0.587812330085578	-12.886519913979	5.36088394931141e-38	7.66899300728895e-37	Ggt5
72747	1161.52055987439	2.59430221179779	0.201400497744725	12.8813098321439	5.73538444438376e-38	8.19794694651743e-37	Ttc39c
98845	8400.59602677365	5.15332293531833	0.400258583452243	12.8749841936449	6.22518228664104e-38	8.89069215664825e-37	Eps8l2
212880	4894.32890856622	0.92482532187279	0.0718517684177295	12.8712951989723	6.52979060009182e-38	9.31802736252574e-37	Ddx46
74241	8205.55979068651	-2.01851374157978	0.156936849807463	-12.8619488925398	7.36948735519168e-38	1.05075999162597e-36	Chpf
54710	171.160765356464	-7.11547674248605	0.553223911701706	-12.8618387455433	7.37999755803018e-38	1.05139107832085e-36	Hs3st3b1
20347	2222.18502269903	-2.52175545890526	0.196103614231241	-12.8593012871841	7.62628976036897e-38	1.08558412972765e-36	Sema3b
67667	777.719298900445	1.24904102932413	0.0971506425966565	12.8567449060508	7.88267998238238e-38	1.1211571421856e-36	Alkbh8
245038	539.215929408017	8.34606103838629	0.64948866381994	12.8502027876811	8.57850697787051e-38	1.21912153852451e-36	Dclk3
14119	8237.94278239967	-8.86136373675002	0.689691351658122	-12.8483033975212	8.79173181798958e-38	1.24839702174756e-36	Fbn2
70445	11143.0693607174	-8.63522292115707	0.672157832742927	-12.847016728078	8.93915776656566e-38	1.26828887819393e-36	Cd248
22156	2928.0938615993	4.81760655249967	0.375073537227356	12.8444320228847	9.24277928682224e-38	1.31029096682178e-36	Tuft1
385643	123.438438165729	-6.02638836436726	0.469395874115039	-12.8386053152447	9.96535721978903e-38	1.41083409037806e-36	Kng2
59058	319.122537922335	-8.73935385778209	0.680710202046042	-12.8385821624442	9.96833762138539e-38	1.41083409037806e-36	Bhlhe22
17075	1795.19769930556	8.64582189154677	0.67350965934197	12.836967921134	1.01783341549857e-37	1.43937637096815e-36	Epcam
93724	146.497807893673	-6.71738000782952	0.523299636842378	-12.8365845013052	1.02288560448219e-37	1.4453381955075e-36	Pcdhga12
20017	2567.47686579283	2.35899991401335	0.183917324936832	12.8264148840984	1.16637692719829e-37	1.64674507180668e-36	Polr1b
67557	140.045727552003	-6.48519088145134	0.505819778865063	-12.8211492559712	1.24836330116973e-37	1.76105846591952e-36	Larp6
192897	1799.61847578634	5.28052548254804	0.412048430888992	12.8153029758063	1.34611541827984e-37	1.89740787465693e-36	Itgb4
56807	3245.95135091015	1.61162253630191	0.125794518657224	12.8115481779728	1.41287179898914e-37	1.98988081159995e-36	Scamp5
15042	363.925335898024	-2.97158286833835	0.232058543104824	-12.8053155405533	1.53102206204297e-37	2.15452705652806e-36	H2-T24
56772	763.908100893916	1.8872546902321	0.147392772416068	12.8042553192816	1.55207578486781e-37	2.18237767602121e-36	Mllt11
319670	1557.80260244411	5.02835005148574	0.392749045186427	12.8029593276259	1.57820265791725e-37	2.21731057979414e-36	Eml5
27410	5610.33725757253	2.33964484486136	0.182808568568002	12.7983325026203	1.67509546784702e-37	2.35152922663398e-36	Abca3
53312	6108.16587880683	0.929284673236146	0.0726477743039982	12.7916468486358	1.82563771257681e-37	2.56078289862336e-36	Nub1
330627	149.588307989309	-5.86432871779237	0.458478154632604	-12.7908574455236	1.8442778539215e-37	2.58483094838746e-36	Trim66
231633	2456.11995253885	-8.5839757097593	0.671163955201363	-12.7896852076687	1.8723074431928e-37	2.61986598589593e-36	Tmem119
74349	1818.62125248333	0.987047339280731	0.0771751124753195	12.7897104082147	1.87170043775927e-37	2.61986598589593e-36	Fam160a2
24057	597.740927380779	2.64539880183252	0.206885053537593	12.7868048300155	1.94299215858796e-37	2.71657342172803e-36	Sh3yl1
15525	13461.0556768603	0.662337356650065	0.0519178783354698	12.7574041521948	2.83491573797382e-37	3.96040249538606e-36	Hspa4
67252	166.178829933208	-6.8684952061483	0.538937026682815	-12.7445227662761	3.34431023035594e-37	4.66825727712286e-36	Cap2
107250	1051.84386818301	-4.44799683898636	0.349023852847063	-12.7441056039668	3.36224616696415e-37	4.68950573134039e-36	Kazald1
52696	2861.78487684078	1.3212232170036	0.103705578500803	12.740136414102	3.53775706088192e-37	4.930320949121e-36	Zwint
100678	1534.55259701285	2.23775192072459	0.175646748652986	12.7400702710733	3.54075763831503e-37	4.93052640996954e-36	Psph
26406	2288.46364357864	-0.991526845845238	0.0778286131474112	-12.7398755515178	3.54960578055341e-37	4.93886775311944e-36	Map3k3
50887	391.852512180794	1.64277525346112	0.128954478065206	12.7391873326838	3.58105522034237e-37	4.97861747890076e-36	Hmgn5
77605	2084.24842957686	1.05108872956536	0.0826194328628471	12.7220521025631	4.45991396597257e-37	6.1954801644672e-36	H2afv
67615	3675.70543436028	-1.05766800654195	0.0831680920603437	-12.7172330197805	4.74362120118088e-37	6.58429863273951e-36	Ube2r2
100503915	206.146877497291	3.52345552345291	0.277176756857615	12.7119444047139	5.0756486566e-37	7.0395091841657e-36	Smpd5
14709	194.597935134779	-7.50386823842774	0.591237799909959	-12.6917937918897	6.56644193607068e-37	9.09981420186346e-36	Gng8
276950	296.042009048056	-8.63747770778383	0.680611711115357	-12.6907568099719	6.65396867812424e-37	9.21372057104687e-36	Slfn8
338351	517.290115067031	1.3866779897873	0.109307775985029	12.6859958250108	7.070939386676e-37	9.78325889040415e-36	Akap17b
14747	165.866523473278	-6.86285808852567	0.541002139156108	-12.6854546254305	7.11995209592024e-37	9.84319137356782e-36	Cmklr1
110094	1885.9294262892	-1.86763923310497	0.147324689035089	-12.6770281704796	7.92811553804887e-37	1.09516998091944e-35	Phka2
67454	3287.83951266013	-1.81039567024746	0.142859736704591	-12.6725395972908	8.39517320333737e-37	1.15876188599739e-35	Ikbip
78906	390.602099591355	7.7470568069419	0.611532441736292	12.6682679089699	8.86502714792143e-37	1.22263794208484e-35	Misp
13046	6212.61382980807	0.903727407392557	0.0713827075796523	12.6603128129335	9.81076448974468e-37	1.35199219415692e-35	Celf1
56216	97.8130246085613	-4.41925672111797	0.349116124076056	-12.6584148263379	1.00508339913346e-36	1.38397181039245e-35	Stx1b
241633	144.33858317951	-6.36559665810316	0.503840587031384	-12.6341482245587	1.36868222024321e-36	1.88313673949228e-35	Atp8b4
58234	95.5269872439896	-4.72202501482621	0.373940061299373	-12.6277591077512	1.4844564990392e-36	2.04080292441499e-35	Shank3
67896	18454.2238471555	-4.95566917666336	0.392459252899239	-12.6272196159322	1.49466685470554e-36	2.05320651161896e-35	Ccdc80
67726	2514.13340476125	0.803898137873492	0.0636657662480652	12.6268509003914	1.50168524130636e-36	2.06120910683202e-35	Fam114a2
320183	4585.02767962041	-2.09928141340324	0.166307374353573	-12.6229003468007	1.57896935760068e-36	2.16556900545217e-35	Msrb3
22253	3561.41205543279	-8.33461414558784	0.660735655121598	-12.6141431614644	1.76466452554234e-36	2.4183320908721e-35	Unc5c
64143	3553.48204027734	1.46990193119671	0.116548246358236	12.6119609442999	1.81422054453393e-36	2.48427458241607e-35	Ralb
332397	178.830260975901	-3.09932098458059	0.245800082597991	-12.6091128685647	1.88098350585454e-36	2.57365605421e-35	Nanos1
50915	672.781722639903	-7.51669344884696	0.596662810191688	-12.5978916742475	2.16864073238211e-36	2.96489560888412e-35	Grb14
20742	30812.0545529231	-1.89006034381969	0.150072792529638	-12.5942904903726	2.26991826088204e-36	3.10090572856146e-35	Sptbn1
13479	143.164000091658	-6.50594349289613	0.516799997631854	-12.5889000052409	2.43036510192014e-36	3.31746756131769e-35	Dpep1
228913	2168.88948957973	1.71608369226613	0.136321864507596	12.5884699308122	2.44364141666371e-36	3.33295716822144e-35	Zfp217
329941	3051.12475661498	-9.15037723547703	0.727152906284988	-12.58384193529	2.5911484304925e-36	3.53135930814991e-35	Col8a2
140486	2776.31218893918	1.94155190026402	0.154405137377469	12.5743996167534	2.92010240349921e-36	3.97653976634119e-35	Igf2bp1
67216	1032.98599443126	2.61783515932953	0.208300552622792	12.5675862419344	3.18293877113104e-36	4.33105235463902e-35	Mboat2
17301	192.687915497293	-7.47928320414113	0.595391440443428	-12.5619595716237	3.41762224192899e-36	4.64672934404208e-35	Foxd2
67455	3594.28663710073	2.2206696114792	0.176828053581361	12.5583557953797	3.5768855018095e-36	4.85944641169575e-35	Klhl13
74333	112.726135989688	4.2535041966756	0.33889256688561	12.5511876396844	3.91592250205548e-36	5.31587248688301e-35	A330040F15Rik
20598	2705.24530373217	2.38148515993949	0.189756546656107	12.5502134282377	3.96440046538492e-36	5.37745717757589e-35	Smpd2
171210	1125.27648385861	1.24914330870772	0.0997067225517334	12.5281754002052	5.2353285894242e-36	7.09582065520311e-35	Acot2
15410	240.646071090902	5.41397300928049	0.432392617695967	12.5209654090054	5.73335115847839e-36	7.76473678445651e-35	Hoxb3
13136	1854.15215650336	-6.99790953696024	0.559048861160206	-12.5175275778889	5.98711982351918e-36	8.10206872907087e-35	Cd55
66455	1612.74541529487	-2.31053716104904	0.184813291685664	-12.502007512419	7.27896106804827e-36	9.84254508739766e-35	Cnpy4
76824	2271.37827529115	-1.15911161414302	0.0927345187705167	-12.4992465536096	7.53621437124498e-36	1.01824331938612e-34	Mtfr1l
28064	3078.8837679527	-0.922896417471037	0.0738894483895174	-12.4902328760918	8.44062178002242e-36	1.13954988266068e-34	Yipf3
18408	1995.85665623479	1.93728981137483	0.155129151174102	12.4882383273058	8.65488656850371e-36	1.16756514278152e-34	Slc25a15
224419	1731.96769779456	8.71700208178125	0.698116070586927	12.4864652871443	8.84988868047559e-36	1.19294014264664e-34	Map3k7cl
330189	465.431396947353	1.39507835785956	0.11190085220444	12.4670932381354	1.12868572360763e-35	1.52025081758873e-34	Tmem120b
69993	1003.15437978507	4.07096298041531	0.32656809778667	12.4658930495858	1.14580917903419e-35	1.54211280552101e-34	Chn2
14674	4505.59481208135	0.643105795318126	0.0515917916201509	12.4652735468667	1.15474857212343e-35	1.55293463617627e-34	Gna13
22145	3152.88193832903	2.49223190329912	0.199950221896121	12.4642617530772	1.16949796598436e-35	1.57154699457043e-34	Tuba4a
74570	2334.54338743668	0.994767925114832	0.0798519099186254	12.4576597620341	1.27044206020007e-35	1.70586707399513e-34	Zkscan1
66109	139.371325643436	-2.92018333394025	0.234511596275909	-12.4521916200023	1.36057005475091e-35	1.82546670156448e-34	Tspan13
21886	1919.86941976842	-3.18048805551136	0.255690935689696	-12.4387986102533	1.60905825554784e-35	2.15718663414447e-34	Tle2
66736	2253.55435069058	-2.1723609222079	0.174826721508554	-12.4257945436654	1.89335873418103e-35	2.53636684382809e-34	Emc2
77976	1866.90768325849	-4.01906603824385	0.323561622500929	-12.4213310811677	2.0020251216719e-35	2.67986027324649e-34	Nuak1
13829	509.98647763473	4.25454400078097	0.342593004001673	12.4186540620666	2.07014907061457e-35	2.7689044960751e-34	Dmtn
67525	154.297466756108	-5.12490435320732	0.412835512052913	-12.4139135408256	2.19648262814697e-35	2.93560837563865e-34	Trim62
75739	598.407669977504	2.07992125527181	0.167562837549991	12.4127836797422	2.22770634230071e-35	2.97503812220236e-34	Mpp7
11821	6934.17067952905	1.79116676776925	0.144368687824887	12.4068923445633	2.39780031655288e-35	3.19972102473748e-34	Aprt
231889	1435.55356204613	0.839338403652566	0.0676590540796788	12.4054114422604	2.44254846372369e-35	3.25691975321057e-34	Bud31
13601	3493.73881500936	-4.60733335641848	0.371578143468755	-12.399365886831	2.63399731598351e-35	3.50949172070247e-34	Ecm1
22160	1580.76626266303	-2.88446725005709	0.232684211480586	-12.3964889224886	2.73026890902698e-35	3.63495970854354e-34	Twist1
57781	178.902149603756	-7.39528946925818	0.596643011068751	-12.3948313012352	2.78731691761915e-35	3.70805416885116e-34	Cd200r1
18133	3760.55944361738	-8.63297253628189	0.696521983493016	-12.3944006662762	2.80233028372974e-35	3.72515920254874e-34	Ccn3
20969	4208.81683953399	-2.36324920075347	0.190686350291425	-12.3933841994549	2.83808711612007e-35	3.7697911955166e-34	Sdc1
108100	1344.57499422945	-1.45636738766102	0.117563477853476	-12.3879236498614	3.03807834267982e-35	4.03233731488863e-34	Baiap2
18983	1838.82973971873	1.01850967587256	0.0822704640041728	12.3800161844341	3.3527518682915e-35	4.44657751618921e-34	Cnot7
21894	20675.6357323476	-1.24157014731354	0.100359281732113	-12.3712538181335	3.73938210363689e-35	4.95554157461266e-34	Tln1
17701	313.767886091668	-2.28185168701772	0.184542679584175	-12.3648995027023	4.04717175469915e-35	5.35932376191233e-34	Msx1
68212	3601.52116687994	1.74684730772507	0.141296984490779	12.3629482541368	4.14664349793399e-35	5.48684121652353e-34	Tmbim4
223864	2510.39211313684	3.49867994364072	0.283052233050116	12.3605452814826	4.27248691700335e-35	5.64903186019395e-34	Rapgef3
69073	261.906849651923	7.4950215414755	0.60652227027543	12.3573723650278	4.44448273091801e-35	5.87195000558059e-34	Kdf1
22673	471.930866248561	3.01953035276651	0.244499658669842	12.3498346345093	4.88116559878191e-35	6.4439589543583e-34	Zfp185
67694	746.140462060049	-1.29829954778368	0.105140281323086	-12.3482601667589	4.97762613539827e-35	6.56628681265783e-34	Ift74
320557	185.640220611713	4.7232499853224	0.382655573585387	12.3433455863892	5.29107032510415e-35	6.97444594112317e-34	Fam169a
59079	6302.70273563073	-0.90483309360262	0.0733111106514622	-12.3423732850591	5.35536737992518e-35	7.05381887900053e-34	Erbin
545554	167.049217142063	-5.7823095874341	0.468775869418203	-12.334913046208	5.87523148895016e-35	7.73266377460378e-34	Ankrd34a
76469	382.631061626135	-9.35578741307348	0.759280529630178	-12.3219113989798	6.9038297576272e-35	9.07953440194487e-34	Cmya5
14020	2771.89614764766	0.889073802859331	0.0721740043649886	12.3184768627112	7.20421062187942e-35	9.46737366971089e-34	Evi5
240843	1061.8296782668	9.60350193616702	0.779981477053381	12.3124743582978	7.76068443572946e-35	1.01864705124258e-33	Brinp2
237178	92.7880910357751	-4.74206476736359	0.385143935467891	-12.3124482321206	7.76319753768001e-35	1.01864705124258e-33	Ppef1
11815	258.321843754929	-8.44141896005778	0.68584631954796	-12.3080327464927	8.19975349532314e-35	1.07511335472443e-33	Apod
76485	1501.85067231679	-1.87650104320128	0.152660449656068	-12.2919921134052	1.0001064102884e-34	1.31029862594343e-33	Glt8d1
230082	2061.27135019379	-1.07612106790961	0.087565885187852	-12.2892729925706	1.03432032302125e-34	1.35409768955532e-33	Nol6
15397	678.860453557336	-1.78107951564196	0.144932542475675	-12.2890241571584	1.03750882833167e-34	1.35724375945492e-33	Hoxa11os
58801	2899.11355110927	3.32480150576563	0.270798435027708	12.2777722309416	1.1923648943212e-34	1.55864279415769e-33	Pmaip1
69660	3237.87940063606	-0.973356688871906	0.0792796728585818	-12.2775063742779	1.19628881314278e-34	1.56259009674379e-33	Tmbim1
54354	388.840677928938	-2.25996573398728	0.184095482856096	-12.2760520732269	1.21798174217949e-34	1.58972375276463e-33	Rassf5
54610	277.95088824651	2.24694380192955	0.18303802245125	12.2758308456266	1.22131573127935e-34	1.59287223790478e-33	Tbc1d8
380608	464.665258699392	1.6657364822156	0.135748114818776	12.2707890598655	1.29980422426411e-34	1.69396054294933e-33	Tagap1
76933	723.204901254096	-10.7064523422353	0.872530898411495	-12.2705710041068	1.30330961995324e-34	1.69724894818477e-33	Ifi27l2a
53418	1584.53711824745	-1.83824003325287	0.14982431523008	-12.2693037537328	1.32386822660265e-34	1.72272340541569e-33	B4galt2
98417	1509.96478185654	0.967698941343573	0.0788749784272119	12.2687696483695	1.3326292318335e-34	1.73281909370314e-33	Cnih4
12927	6103.78949388588	1.90620854333995	0.155390562475144	12.2672092370144	1.35855620778981e-34	1.76520374637712e-33	Bcar1
54399	1126.94079436349	-1.2427088640049	0.101377129613675	-12.2582762871722	1.51692319751252e-34	1.96949284569601e-33	Bet1l
54139	824.984591703896	8.73393922693539	0.712901416236257	12.2512580674141	1.6540983036937e-34	2.14598144040021e-33	Irf6
23871	4716.46663573746	3.69117475293377	0.301319272903044	12.2500453335472	1.67902039488501e-34	2.1766805284327e-33	Ets1
212862	4324.4341018979	3.12097456648671	0.254961753009453	12.2409519453336	1.8781675591473e-34	2.43302950446961e-33	Chpt1
68709	101.742897961105	-4.82697302147786	0.394380193301328	-12.2393900694445	1.91466022784229e-34	2.47844519830281e-33	Cilp2
103266	1467.88749048054	-1.27165502698965	0.103925065021321	-12.2362687646985	1.98971205317125e-34	2.57366871189015e-33	Tmem263
54214	9416.56144731399	1.26352115611354	0.103327012589463	12.2283720824654	2.19289345412656e-34	2.834359893849e-33	Golga4
58180	587.709647426494	1.87172800890777	0.153109897970384	12.2247355247394	2.29326835922148e-34	2.96188120446236e-33	Hic2
231832	164.60398971176	3.46463447173719	0.283507368116688	12.2206152691989	2.41251870505715e-34	3.11357249754239e-33	Tmem184a
71901	444.138233263301	-1.48326726375225	0.121434431685048	-12.2145526863357	2.59927147637926e-34	3.35209032711268e-33	Fam219a
235533	1645.11310562308	4.48748894350233	0.367429763573311	12.2131884468499	2.64323645213754e-34	3.40624676580081e-33	Gk5
12348	319.623760287903	-2.32098854295555	0.190110350156379	-12.2086385146647	2.79527557430121e-34	3.59949010428459e-33	Car11
106021	2006.56705777688	-0.740957830836911	0.0607018359431313	-12.2065143388921	2.8692006719009e-34	3.69193274840801e-33	Topors
68176	488.706412117418	-6.71531594864496	0.550793978104349	-12.1920649382494	3.4262793726053e-34	4.40547126770775e-33	Inka1
12703	267.571533598459	-3.4437297271034	0.282747331286024	-12.1795304360265	3.99575703133852e-34	5.13387935007888e-33	Socs1
268291	974.85543921411	-1.0994352255358	0.09030847661574	-12.174219594179	4.26453420334513e-34	5.47514231560232e-33	Rnf217
12822	21927.5126630608	1.52961189191755	0.125681644656674	12.1705273359209	4.46190531689958e-34	5.7242899614953e-33	Col18a1
353310	2197.35883511604	-1.75921877053618	0.144579695183548	-12.1678135252865	4.61273424166602e-34	5.91340210906754e-33	Zfp703
229595	3196.44588475109	-3.16137650088295	0.259832766617602	-12.1669662453911	4.66085404059962e-34	5.97066113236487e-33	Adamtsl4
78937	2241.69269626437	1.10199351408777	0.0905800737285868	12.1659595618101	4.71867547647412e-34	6.04025414140366e-33	Avl9
68328	707.90848807607	-1.12169857274462	0.0922253284405424	-12.1625869130711	4.91763435805912e-34	6.2902767832435e-33	Rab13
52206	3214.24510361636	-0.691240078646083	0.0568369130681349	-12.1618159983009	4.96426956953436e-34	6.34523242833753e-33	Anapc4
20535	5579.92093530023	-1.27546976842728	0.104882297529782	-12.1609632747137	5.01636553369956e-34	6.40708150686342e-33	Slc4a2
68659	2297.08301266828	-1.8294595038545	0.150454537214343	-12.1595502384098	5.10389124831574e-34	6.51405795141391e-33	Gask1b
13924	183.528111252535	-7.66055989274017	0.63003341782394	-12.158973914747	5.14002368035572e-34	6.55533204577322e-33	Ptprv
383103	344.625516856006	-2.92364065834437	0.240532564394875	-12.1548642101729	5.40515247074881e-34	6.88838051969102e-33	Tvp23a
17386	241.027621303119	-8.34766252258201	0.686808027969522	-12.1542879270952	5.44340033992025e-34	6.93201188461031e-33	Mmp13
16826	357.144010052416	-9.25796140790521	0.761962533333337	-12.1501530625196	5.72582996255777e-34	7.28630836398828e-33	Ldb2
214952	1835.72075947032	0.90152189820781	0.0742343195608259	12.1442737475235	6.15264740297821e-34	7.82368651735588e-33	Rhot2
52174	908.553577825611	-1.29224504330626	0.10651206483929	-12.132381859802	7.11494087403162e-34	9.04068332677503e-33	Tmem222
382062	100.93839955035	-4.88338465920263	0.402788118560272	-12.1239540944202	7.88605512133627e-34	1.00131461096115e-32	AB124611
71522	521.770823504878	9.77496813242499	0.806580207023413	12.1190280238816	8.37464244989714e-34	1.06257119072447e-32	Ggt6
26611	4190.02361511888	-0.919511463575264	0.0758871861798154	-12.1168211639376	8.60316932941866e-34	1.09076573134031e-32	Rcn2
107513	6736.41544781052	-1.09480562984871	0.0905026407522357	-12.0969467934743	1.09612602881861e-33	1.38872096070487e-32	Ssr1
67606	102.328149042501	-3.35914771200726	0.277691501008533	-12.0966889508946	1.09957339242076e-33	1.39206797028741e-32	Fibin
268721	7734.28780985228	-1.16479918031795	0.0963074790387006	-12.0945869619314	1.12808179017306e-33	1.42711430570868e-32	Zswim8
93689	218.745379473481	-3.82828424364191	0.31658021377379	-12.0926200598796	1.15542250381696e-33	1.4606332325136e-32	Lmod1
15484	96.8656560474969	-4.26918436511057	0.353071353180217	-12.0915625882893	1.17039279956219e-33	1.47847645973934e-32	Hsd11b2
15248	892.607981930374	-6.76489754934135	0.559552373079047	-12.0898380112592	1.19522148508172e-33	1.50873794621601e-32	Hic1
19122	12564.3093914907	-0.968696999397308	0.0801445218350551	-12.0868772714244	1.23907319322881e-33	1.56295064614504e-32	Prnp
192654	1485.85525945648	-1.63023736439222	0.134907014906496	-12.0841556350656	1.28079153228848e-33	1.61439522023903e-32	Pla2g15
26941	5175.5181219494	3.35437814532774	0.277621906670278	12.0825412719019	1.30619328284936e-33	1.64521327411952e-32	Slc9a3r1
84092	6381.63764392583	0.724473017282544	0.0599645667938976	12.0816851687199	1.31986633417292e-33	1.66122433509411e-32	Usp8
71751	521.688763385582	3.19052769493369	0.26409742819465	12.0808737773173	1.33295647208885e-33	1.67647895154057e-32	Map3k13
230895	3394.99220798324	-1.10184553882069	0.0912134215037634	-12.079861939783	1.34946120394241e-33	1.69600284111482e-32	Vps13d
15162	253.563047263817	-6.34045771510312	0.525008229507904	-12.0768730064405	1.39941042059796e-33	1.75750083418266e-32	Hck
666168	789.476132987062	9.21692980734756	0.76425220268195	12.0600631244543	1.71651301946023e-33	2.15418020982514e-32	Cyp4a31
54188	789.079454716889	1.09516532223571	0.090846243498633	12.0551525309045	1.82194893581394e-33	2.28484031638612e-32	Cpsf4
17764	654.918790171904	-1.36210903738357	0.112990551137557	-12.0550703016336	1.82376817281276e-33	2.2854632193167e-32	Mtf1
12580	486.064704806166	-3.05277309317481	0.253310492958188	-12.0515066609527	1.90436780935322e-33	2.3847376893792e-32	Cdkn2c
108058	3080.63926680081	-1.7237167391766	0.143036087770097	-12.0509220158981	1.9179245636436e-33	2.39997497352101e-32	Camk2d
235504	1935.21526874365	1.21870297917564	0.101156563291047	12.0476906245737	1.9946014907516e-33	2.49411782646009e-32	Slc17a5
67501	5025.21111025251	0.686519109686178	0.0569982376022708	12.0445673158643	2.0716054339036e-33	2.58853315280463e-32	Ccdc50
212391	358.948401408295	2.13436361298318	0.177217753883768	12.0437347060783	2.09262689555131e-33	2.61291079349872e-32	Lcor
70804	3242.01308892109	-1.09562759249781	0.090996914530811	-12.0402718943491	2.18235175071135e-33	2.7229762168984e-32	Pgrmc2
69894	428.842903943106	3.88985501026089	0.323088868131032	12.0395822758069	2.20067152044618e-33	2.74385314176265e-32	Fam241b
99526	1194.9955694862	1.90292646293318	0.158071917006458	12.0383588620326	2.23354823489838e-33	2.78283684551398e-32	Usp53
216858	1208.40395965993	1.14856321232293	0.0954115034455278	12.0379951142754	2.24341695613414e-33	2.79311876217249e-32	Kctd11
71306	1996.19663839545	2.83549576870005	0.235548675692773	12.0378336255152	2.24781212498265e-33	2.79657604980742e-32	Mfap3l
27096	1800.15152977887	-0.98388568868088	0.0817559532140148	-12.0344225711042	2.34267364257654e-33	2.91249951204066e-32	Trappc3
13447	131.111335240926	-6.73452359792046	0.559739311878271	-12.0315358507195	2.4260523808592e-33	3.01399074001638e-32	Doc2b
19116	1186.43511737215	-7.67726568505063	0.638533453317697	-12.0232787259008	2.68117344520377e-33	3.32854585535678e-32	Prlr
15931	2690.93080092821	-1.90351203996085	0.158324524103344	-12.0228502232438	2.69511703366866e-33	3.3434542325074e-32	Ids
18760	290.264783290952	-4.52758868225442	0.376667424801724	-12.020122750561	2.78557343181882e-33	3.45319185618803e-32	Prkd1
17968	135.134018272535	-6.39963910393869	0.532554208848964	-12.016878277557	2.89711030780131e-33	3.58888625298311e-32	Ncam2
57912	4600.39174829557	1.33828227564346	0.111367863631558	12.0167724512607	2.90082209921551e-33	3.59091022181541e-32	Cdc42se1
320840	206.048824546309	-7.79855058069682	0.648981492331232	-12.016599352754	2.90690360554954e-33	3.59586264906955e-32	Negr1
20266	1779.19869481724	-7.7210532368707	0.64296701901483	-12.0084747872466	3.20705279058936e-33	3.96431182218704e-32	Scn1b
434204	820.184248112549	1.14482767630527	0.095356413452514	12.0057753312563	3.31343989387281e-33	4.09289169449722e-32	Whamm
104943	274.229486395765	5.32600939820747	0.443853232621153	11.9994831777049	3.57521914222776e-33	4.41309728548843e-32	Fam110c
21408	361.605318264118	2.0062738157296	0.167198525979804	11.99935109459	3.58092896006201e-33	4.41699024688306e-32	Zfp354a
21754	1856.63726379488	-1.12032483220173	0.0934283073912043	-11.9912782697721	3.94765716409866e-33	4.86586757865827e-32	Tesk1
214359	1323.6641288532	3.75584798739876	0.313324198123105	11.9870983789228	4.15195673904495e-33	5.11403880309592e-32	Tmem51
241624	145.094900473086	2.29371891454933	0.191402109247884	11.9837703124721	4.32210255513075e-33	5.31981867914633e-32	Exd1
12279	199.02361432315	7.52430781827661	0.628085755575726	11.9797460004161	4.53711644573643e-33	5.5804917650371e-32	C9
66663	1746.1859617303	-0.784110263258466	0.0654549762880406	-11.9793835048983	4.55699792275577e-33	5.60095882668154e-32	Uba5
228564	145.508331473206	-5.57726107207295	0.466098329804282	-11.9658465079995	5.36476579103788e-33	6.58909151634155e-32	Frmd5
26448	179.194993417944	2.23804317935786	0.187086602046146	11.9626053115542	5.5783797934436e-33	6.84658957460929e-32	Mok
68285	207.723827880747	-3.94828102011491	0.330098533074207	-11.9609165885852	5.69300224408798e-33	6.98231169482501e-32	C630043F03Rik
79201	390.733597444145	-2.79272936066569	0.233548445608825	-11.9578160898715	5.9095724906963e-33	7.24278880934204e-32	Tnfrsf23
246177	329.149556617376	-9.13750177153877	0.764238276244794	-11.9563519069437	6.01467097790307e-33	7.36637343509163e-32	Myo1g
20443	1080.19428206487	-1.57934503090281	0.132139031348392	-11.9521462718974	6.32698555856594e-33	7.74338792050836e-32	St3gal4
74610	1606.89685080305	0.993683631445955	0.0831726030433498	11.9472469910319	6.71116977384279e-33	8.2077653829991e-32	Abcb8
22376	215.730708648029	-8.18583712824598	0.685257195221802	-11.9456419944579	6.84199804292073e-33	8.36185064920177e-32	Was
72315	170.718959858276	-3.88059800993765	0.324951833021063	-11.9420714567445	7.14219879538209e-33	8.72256801293272e-32	Ccdc74a
19143	2197.50416550873	5.0785828423207	0.425419944452918	11.9378108820254	7.51757558073983e-33	9.1745214414382e-32	St14
319924	320.302335695271	-9.1017429074629	0.763674571794857	-11.9183527167484	9.4967667949697e-33	1.15817661950509e-31	Apba1
71834	1437.71257943743	1.24252619461217	0.104295702380788	11.913493713055	1.00669032880071e-32	1.22684171875917e-31	Zbtb43
54616	4981.29755592073	-0.852218695535931	0.0715586806903769	-11.9093684695411	1.05775338405155e-32	1.2881632297248e-31	Extl3
20932	14544.1538070384	-0.585815329131569	0.0492280879134978	-11.9000219988424	1.18315960959261e-32	1.43987191643451e-31	Surf4
71373	225.58625797641	-8.23642580633692	0.692324969485073	-11.8967626033521	1.23027811957683e-32	1.49616018187243e-31	Prr16
635702	120.249826732668	-4.04967236964116	0.3405681903714	-11.8909295821928	1.31929966129461e-32	1.6032923661626e-31	Naaladl2
331004	574.564295049171	-10.381438284334	0.873524294030347	-11.8845444314263	1.42409397461119e-32	1.7294285295331e-31	Slc9a9
67180	1921.20802102156	-1.19845114849759	0.100845640488638	-11.8840154387497	1.43313794047016e-32	1.73918937845961e-31	Yipf5
26987	4281.74293511589	0.622886696479895	0.0524254759843148	11.8813741751483	1.47915498575144e-32	1.79377384622952e-31	Eif4e2
387314	374.508653112742	-7.61461747014686	0.640911945640265	-11.8809105087594	1.48738321825519e-32	1.80248733482945e-31	Tmtc1
26457	1856.03889901571	-1.80707854726443	0.152132672142742	-11.8783067556251	1.53444091766352e-32	1.85821117716491e-31	Slc27a1
56526	1179.00846820031	-5.6406336752948	0.474901633048126	-11.87747795073	1.54972790177273e-32	1.87540951474332e-31	2006-09-01
228061	9009.25444507702	2.4319827109433	0.204795845344065	11.8751564850228	1.59335622249096e-32	1.92685716451129e-31	Agps
15566	309.698023868346	-9.04826845179822	0.762119408365548	-11.8725075788363	1.64462981141337e-32	1.98747187210031e-31	Htr7
241327	337.800960698716	-9.17171056039485	0.772973983352499	-11.8654841662533	1.78864759732012e-32	2.1600013367777e-31	Olfml2a
12294	315.658934062442	-9.07558395167278	0.765210062094937	-11.8602517154914	1.90401858192987e-32	2.29771963088897e-31	Cacna2d3
53881	2222.6939010611	-1.49561130707804	0.126107526868275	-11.859809990884	1.91408996646179e-32	2.30826159877363e-31	Slc5a3
101544	82.2536600094991	-3.91169154122613	0.329996856037245	-11.8537236633086	2.05836654396149e-32	2.48051828774048e-31	Zfp575
20452	168.807804035659	-7.55188717478525	0.637187900824771	-11.8518998320749	2.10366700251102e-32	2.53334282023645e-31	St8sia4
105355	1124.31709744907	9.47817463182847	0.8003417710934	11.8426589416665	2.34886136932239e-32	2.82664856011561e-31	Slc17a3
74148	4164.20979310211	0.806755026695467	0.0681233917612128	11.842555190489	2.3517694719611e-32	2.82817872268335e-31	Cluh
93686	7063.98930318298	-1.50089550411975	0.126815558295905	-11.8352631513685	2.56537649060088e-32	3.08291176175756e-31	Rbfox2
338372	696.666147991831	3.10532430767713	0.262414567227246	11.8336582472877	2.61491649519344e-32	3.14026212324099e-31	Map3k9
17474	553.421840475342	-10.3294955861522	0.87308645545787	-11.8310111462388	2.69871080610813e-32	3.2386403778024e-31	Clec4d
11983	3275.08518312453	0.805353322383452	0.0680732437592054	11.8306882103667	2.70911416430733e-32	3.24886897108917e-31	Atpif1
53883	2304.99224036365	5.2589512502469	0.444541843429167	11.8300477851077	2.72986336366818e-32	3.27148188540567e-31	Celsr2
245945	1560.09406153962	2.75460439028952	0.232902095198196	11.8273061817902	2.82048730593889e-32	3.37774366832501e-31	Rbm47
14129	553.044379628003	-10.3298525132677	0.873512854936477	-11.8256445281723	2.87686091924745e-32	3.4428693591077e-31	Fcgr1
93885	119.642391547684	-3.71993670604425	0.314704924829163	-11.8203955914055	3.06239058755674e-32	3.6623648265445e-31	Pcdhb14
319876	3483.64627489019	1.9571265432491	0.165627003045851	11.8164701845586	3.2088594251388e-32	3.83487549971118e-31	Cobll1
70231	4651.49729319538	-0.723501142974401	0.0612399799515436	-11.8141962741803	3.29686611270034e-32	3.93732849299064e-31	Gorasp2
15441	4947.73429683	-1.61366566830387	0.13663467601992	-11.810074245491	3.46255393628258e-32	4.13234769149857e-31	Hp1bp3
13482	713.731132733014	7.99972295118898	0.677587351035029	11.8061869646316	3.62637168044882e-32	4.32486742648973e-31	Dpp4
66844	320.646331481697	1.56684223315795	0.132720522750459	11.8055761135294	3.65280465514811e-32	4.35338739624927e-31	Ormdl2
72183	4154.11616649411	1.17750404083902	0.0997468152484725	11.8049286877563	3.68102916629784e-32	4.38400172452053e-31	Snx6
19729	1482.41392741615	-0.974511190682422	0.0825990364645375	-11.79809392935	3.99252541320539e-32	4.75171016980733e-31	Slc50a1
12166	5153.62153990836	-1.49024814522626	0.126327784924916	-11.7966775568178	4.06027965288189e-32	4.82645437500464e-31	Bmpr1a
20655	4372.52741254284	1.0951248565338	0.0928334330629937	11.7966644171253	4.06091352425019e-32	4.82645437500464e-31	Sod1
234267	1214.83736863963	9.71582179495099	0.823806789995333	11.7938112588342	4.20090579326056e-32	4.9894057053839e-31	Gpm6a
18551	323.586343108824	3.17704383796029	0.269419165487553	11.7921968625022	4.28222931771657e-32	5.08250033238049e-31	Pcsk4
110379	2563.88989742758	-0.800423142872066	0.0679073662988847	-11.7869855141947	4.55556378262899e-32	5.40320506023415e-31	Sec13
67474	2307.61859933817	1.27023029497325	0.107777681304981	11.7856524615597	4.62822121724221e-32	5.48561665673269e-31	Snap29
231327	1076.16943339826	1.45848118272994	0.12376979041734	11.7838220280739	4.72986635677935e-32	5.60224952100781e-31	Ppat
20520	678.028347030852	1.85984253090861	0.157864225131183	11.7812793200176	4.87475250310679e-32	5.76990397302661e-31	Slc22a5
71607	140.802856355219	-7.03490856588045	0.597238016822328	-11.7790702663412	5.00419862928093e-32	5.91906615418232e-31	Snx20
19766	2601.04619193286	-0.688590634112808	0.0584663055063029	-11.7775636437054	5.09443566908753e-32	6.0216787139194e-31	Ripk1
16598	681.131761135242	-5.98822118318648	0.508645565696153	-11.7728760202416	5.38565664266558e-32	6.36155382378017e-31	Klf2
15000	168.018495532512	7.04369543964886	0.598698775707672	11.7650072548137	5.91212640512696e-32	6.97865139392069e-31	H2-DMb2
23833	293.815766934832	-8.97880639248074	0.763240632963968	-11.7640571068818	5.97905929581703e-32	7.05284120757775e-31	Cd52
320772	292.653166584051	-8.97359854114505	0.763223167133743	-11.7575028216781	6.46172475356458e-32	7.607329035785e-31	Mdga2
224530	199.433090204182	4.06595032686262	0.345817742167534	11.7574948624031	6.46233379117666e-32	7.607329035785e-31	Acat3
54411	12142.2318309253	-0.51170936800841	0.0435219000920201	-11.7575144220836	6.46083720149492e-32	7.607329035785e-31	Atp6ap1
230793	2181.84574386759	-2.33362369025672	0.198564624387042	-11.7524644556425	6.85888441639336e-32	8.06864408439031e-31	Ahdc1
12305	6115.68495997378	1.20629414814141	0.102643176796141	11.7523072238617	6.87166096115672e-32	8.07817503875845e-31	Ddr1
320429	233.793920217181	6.90824841763891	0.587986563871393	11.7489902696993	7.14677024593158e-32	8.3958760448636e-31	Trank1
18755	200.276427039171	-8.07325860122031	0.687409531865937	-11.7444670563498	7.5396304820847e-32	8.84956909715734e-31	Prkch
67547	1930.51989068239	3.26121077713216	0.277681557926106	11.7444269669504	7.5432065737589e-32	8.84956909715734e-31	Slc39a8
50907	4192.94876237392	0.988211142760656	0.0841475418191809	11.7437909818466	7.60016410885714e-32	8.91034165299595e-31	Preb
14805	173.626885217207	-7.56686762717305	0.644348116293366	-11.7434464939569	7.63119382799728e-32	8.94065495197431e-31	Grik1
223775	2675.40691906193	2.88030274075457	0.245369553720362	11.7386313708552	8.07831419316195e-32	9.45808587886394e-31	Pim3
230673	1849.17828725894	-1.03745407077704	0.0883926797414673	-11.7368776895485	8.24753859002275e-32	9.6496759901275e-31	Ipo13
27398	1565.58013489505	0.726971783767541	0.0619563595989038	11.7336103746871	8.57226554546282e-32	1.00228227937174e-30	Mrpl2
66132	553.690021245462	1.25305436908093	0.106796210037737	11.7331351799671	8.62053910171397e-32	1.00724500484597e-30	Prorp
67801	904.662911086881	7.52964437885078	0.641855401444672	11.7310602386507	8.83450800164002e-32	1.03154819443474e-30	Pllp
15165	198.749120182233	-8.06300875652125	0.687458868796889	-11.7287144329554	9.08276473069637e-32	1.05950828630984e-30	Hcn1
210274	731.525035006688	6.22838174421083	0.531038497364285	11.7286821485152	9.08622927094022e-32	1.05950828630984e-30	Shank2
71793	997.29326677257	0.971529504880044	0.0829086734193833	11.7180683855075	1.0299360007491e-31	1.20015671132469e-30	Ints12
67703	127.1760041261	-6.66528993472445	0.569021533600722	-11.7135987676021	1.08571428813577e-31	1.26430111949288e-30	Kirrel3
16403	5715.81047795847	2.33462028274603	0.199407406511911	11.7077912179083	1.16269138842917e-31	1.35302827497943e-30	Itga6
16443	4503.91254043163	-2.21563155909589	0.189490574719948	-11.6925686798429	1.39114426063922e-31	1.61779030740958e-30	Itsn1
23854	3437.45033580517	1.29066634590423	0.11039982927556	11.6908364294904	1.419813665678e-31	1.65002017192881e-30	Def8
231876	3373.42972492256	2.27407372090025	0.19454388307577	11.6892584076496	1.4464407350612e-31	1.67983483485165e-30	Lmtk2
547253	1702.08221079072	-3.7556490883689	0.321437209697354	-11.6839276072144	1.54011096266739e-31	1.78741823679349e-30	Parp14
245877	6159.53970794606	-2.2174973944418	0.189829248777479	-11.6815370061396	1.58405014894274e-31	1.83717923650198e-30	Map7d1
19679	1733.37057002551	1.1086093623646	0.094944123372631	11.6764400258202	1.68193139630952e-31	1.94939345805666e-30	Pitpnm2
72709	1836.61649666371	-6.08103565092664	0.521330197033312	-11.6644608072417	1.93625861081066e-31	2.24265985612728e-30	C1qtnf6
66686	1570.1499731032	3.10901916945892	0.266566739914927	11.663192378956	1.96532866998178e-31	2.27480540830242e-30	Dcbld1
217030	1592.9123837963	1.48708794487094	0.127523335057862	11.6613006097761	2.00949145557471e-31	2.32436558526015e-30	Synrg
56191	630.983275280668	-5.44931085644048	0.467301059248415	-11.661242251847	2.01086935587259e-31	2.324403567815e-30	Tro
14782	2929.07420024265	2.83771641597971	0.243358893778071	11.6606234188735	2.02553857722346e-31	2.33979493001328e-30	Gsr
269470	1616.40141535663	0.752669384260851	0.0645625889610128	11.6579802076302	2.08940035230591e-31	2.41195240402127e-30	Wdr3
16195	24486.0985692696	-1.32341921016184	0.113562395710922	-11.6536746330243	2.19773281656329e-31	2.5353151403892e-30	Il6st
245638	1275.95033161188	-1.74529086970701	0.149789100413149	-11.6516546590716	2.25046138398979e-31	2.5944111525502e-30	Tbc1d8b
23859	355.24159221234	-4.15968379241375	0.357018551162903	-11.6511698870117	2.26330141089143e-31	2.60747411210766e-30	Dlg2
216856	3826.10606311921	-1.16448608341859	0.100004241090369	-11.6443669860592	2.4513500332552e-31	2.82223717019874e-30	Nlgn2
93702	142.855135892457	-7.06199649595783	0.606521846029567	-11.6434330307924	2.47834960439713e-31	2.85142207147715e-30	Pcdhgb5
19245	1363.63273778144	-1.2166498407327	0.104633405600934	-11.6277381372154	2.97886327503952e-31	3.42499908555941e-30	Ptp4a3
192113	500.311481130139	-10.190180937453	0.876460431304723	-11.6265156685781	3.02181974022734e-31	3.47207891827584e-30	Atp12a
26357	8953.54763603167	3.26400636183094	0.280748478886214	11.6260874316396	3.03701259211051e-31	3.48721691722669e-30	Abcg2
19156	60805.3662588431	-1.11049205525169	0.0955177323615478	-11.6260303484627	3.0390434901097e-31	3.48723177640012e-30	Psap
13497	111.755050148719	-4.38482108564432	0.377177866063147	-11.6253404034854	3.06369715416915e-31	3.51318848846696e-30	Drp2
67433	1966.37035699948	-0.813739910513529	0.0700048431063755	-11.6240516284997	3.11028171737764e-31	3.56424259668455e-30	Ccdc127
18542	31863.7028379263	-3.68052407187709	0.316727574203902	-11.6204725184668	3.243374222785e-31	3.71429754433053e-30	Pcolce
20516	4945.54204269671	2.03608977683975	0.175220455340163	11.6201602882894	3.25524946565775e-31	3.722962674787e-30	Slc20a2
235132	2424.34017569904	2.60680865525393	0.224334354239138	11.6201937242082	3.2539757158376e-31	3.722962674787e-30	Zbtb44
80515	124.086732162977	-2.53504653700447	0.218217793216226	-11.617047811003	3.37601362507633e-31	3.85852456712593e-30	Rnf227
67302	1861.62949365932	-1.24261470537778	0.106971615837868	-11.6163030318356	3.40556434713007e-31	3.88972620507301e-30	Zc3h13
18201	1362.09055436056	-0.966632380251631	0.0832242899048734	-11.6147867570454	3.46652168818672e-31	3.95673456364298e-30	Nsmaf
12322	90.8107227540531	-4.85706872530372	0.418292404692603	-11.6116589037114	3.59571060172369e-31	4.10148349230278e-30	Camk2a
170643	8471.50429412211	-1.90174335240547	0.163900971608128	-11.6030023113735	3.97870611764136e-31	4.53535754742483e-30	Kirrel
26458	19378.2010829346	9.03025494764496	0.778501565640381	11.5995334450186	4.1433085653323e-31	4.71987576252521e-30	Slc27a2
18190	377.614366856678	6.58520509703789	0.567809176254072	11.5975672328537	4.23959158630919e-31	4.82637563919691e-30	Nrxn2
230779	127.356795546155	-6.8984479593071	0.595023035623008	-11.5935813343499	4.4416438002671e-31	5.05306428653165e-30	Serinc2
239647	91.1353943537887	-3.53414348653371	0.304860835840471	-11.5926451385283	4.49047080483332e-31	5.10525170910031e-30	Pced1b
240025	1019.14250008944	7.28125704414737	0.628131947731381	11.5919227965478	4.52850817275595e-31	5.14511175104508e-30	Dact2
208943	99.9288590741776	-5.98864814913136	0.51704182101711	-11.5825217723214	5.05371688384012e-31	5.73806054334041e-30	Myo5c
56323	524.073320961995	-2.31579200044683	0.200058788061478	-11.5755574793105	5.48137847645711e-31	6.21954704213101e-30	Dnajb5
17387	30470.4865194365	-2.97172776692208	0.256833806630691	-11.5706254013328	5.80579197036637e-31	6.58332618372055e-30	Mmp14
20556	1204.5599462336	-4.29891817110678	0.371606412335204	-11.5684714483048	5.95338395514908e-31	6.746257582225e-30	Slfn2
100715	1006.08124759287	-0.976886066387141	0.0844547273441478	-11.5669791035662	6.05781984176182e-31	6.86010384570682e-30	Tent2
242406	1932.98915503564	-0.895404856565236	0.0774149555196516	-11.5663033138079	6.1057086281329e-31	6.90980686331137e-30	Rgp1
217835	1422.42393611409	1.71341794829072	0.148214594530366	11.5603861665571	6.54139549421102e-31	7.39802719472909e-30	Rin3
14594	1459.25028009815	-0.897144357297458	0.0776106239279739	-11.5595560490539	6.60493718978594e-31	7.4650045504703e-30	Ggta1
17966	9554.40250438273	0.856007353705676	0.0740698698721461	11.5567551986152	6.82388475128277e-31	7.70742172463514e-30	Nbr1
233765	1307.30141975573	3.47555055454806	0.300853188790052	11.5523141653434	7.18590734719793e-31	8.11101664708866e-30	Plekha7
19222	150.0572852513	-7.10293692920625	0.614881264669996	-11.5517211815168	7.23566698417251e-31	8.16185125022749e-30	Ptgir
19193	1829.08636751536	7.62987072612669	0.660578670717532	11.5502832052373	7.35775825268228e-31	8.29415657955659e-30	Pipox
20970	9626.41317188164	-6.71931954447092	0.581780485000213	-11.5495787805059	7.41831146400303e-31	8.35696482460472e-30	Sdc3
73075	121.148887955544	4.8167749600721	0.417119054956375	11.5477221738908	7.58028808996809e-31	8.53387351679079e-30	Ppil6
235300	2046.50770773517	3.54511982796665	0.30704358101999	11.5459825481121	7.73524289799556e-31	8.70265185678784e-30	Tmem136
20692	60046.7555396541	-2.35819845029707	0.204289373454987	-11.5434220117018	7.96905646422896e-31	8.95987408967734e-30	Sparc
14560	476.556636068642	-10.1238975625082	0.877077332830151	-11.5427650260216	8.03017112957941e-31	9.02271698896371e-30	Gdf10
18113	670.290351313101	2.39575330799791	0.207592432070461	11.540658221995	8.22930742571823e-31	9.24045884495366e-30	Nnmt
407800	110.709481359136	-6.49116858233108	0.562655811596581	-11.5366596212911	8.62083430943398e-31	9.67380764294341e-30	Ecm2
216565	1710.23689265804	-1.43188064518903	0.124180213741618	-11.5306666178586	9.24252601198818e-31	1.03647042188947e-29	Ehbp1
234673	248.701363534161	4.92293674234089	0.426985634697043	11.5295137407464	9.36712801981953e-31	1.04976225233788e-29	Ces2e
21974	5520.78295640325	-1.34466888104469	0.116638148761503	-11.5285512958047	9.47242426919572e-31	1.06087468435497e-29	Top2b
20981	104.09741084736	-5.33233599967427	0.462555953551199	-11.5279804718459	9.53542943732464e-31	1.06723935302077e-29	Syt3
74202	3097.96031483407	1.53305127758863	0.133072369912522	11.5204326683023	1.04087017620109e-30	1.16422508187256e-29	Fblim1
264895	934.311540217715	1.1348072658891	0.0985146375918777	11.5191741413122	1.0561843205412e-30	1.18058998986238e-29	Acsf2
17920	9025.11879088023	2.89706797170672	0.251566319247605	11.5161202038945	1.09428172355194e-30	1.22238412829354e-29	Myo6
15586	475.449515964833	-2.41287585723014	0.209629784963285	-11.5101766557302	1.17237999844336e-30	1.30877898921833e-29	Hyal1
56710	267.906623264361	-8.837106833026	0.767894200835707	-11.5082348888799	1.19907487456992e-30	1.33771548789172e-29	Brinp1
66387	896.241847035544	2.16519864637111	0.188206930231214	11.504351320704	1.25428839531231e-30	1.39841017802529e-29	Nudt8
107976	1837.10566892841	0.923484869961994	0.0802853038625867	11.5025393880628	1.28090528393533e-30	1.42716468160454e-29	Babam2
69771	175.220595360579	4.37623642800313	0.38058640449453	11.4986672574796	1.33967989279668e-30	1.49168867444713e-29	1810019D21Rik
23888	2859.43590070867	-7.0622392926481	0.61419645247083	-11.4983394388516	1.34477702268195e-30	1.49639998254777e-29	Gpc6
11973	6823.055349256	1.01501120789572	0.0882823776178244	11.4973252339184	1.36066873651801e-30	1.51310916575082e-29	Atp6v1e1
242521	3331.67807951713	-1.746552612729	0.152106040387259	-11.4824671543768	1.61602324522778e-30	1.7959162508541e-29	Klhl9
13449	211.097620504696	-4.35725882956269	0.379501503087763	-11.4815324685421	1.63359093756979e-30	1.81427281440512e-29	Dok2
70784	1134.4865404275	4.17734384121137	0.36388674086391	11.4797912979568	1.66682372490452e-30	1.84999234361432e-29	Rasl12
76809	3065.28744723702	0.886434327074334	0.0772598657868776	11.473412722714	1.79440210514887e-30	1.99031211675723e-29	Bri3bp
13796	865.080603646345	10.0569739491111	0.87711301105992	11.4659956269011	1.95498195556641e-30	2.16703291687897e-29	Emx1
16145	944.91905260489	-1.96299416713182	0.171264407984936	-11.461775334572	2.0526356473745e-30	2.27382029629992e-29	Igtp
215951	485.732629800378	1.25386178365769	0.109423303211893	11.458818614072	2.12392067104356e-30	2.3512795077709e-29	Afg1l
58223	1680.28824114942	-4.42889697373136	0.386644454726815	-11.4547019091755	2.22728176558703e-30	2.46412651671636e-29	Mmp19
268783	1244.4335212934	0.906676899413602	0.0791846460249949	11.4501604152831	2.3471076273009e-30	2.59503307148988e-29	Mtmr12
27357	2226.66155379544	-1.55275485473308	0.135623789178234	-11.4489859348531	2.37912350094767e-30	2.62874892710209e-29	Gyg
252972	10171.8180974305	2.76964518752829	0.241937392973624	11.4477764411979	2.41254686764482e-30	2.66397587346774e-29	Tpcn1
329093	182.040705677165	-7.93217664935015	0.693523121101587	-11.4375085819067	2.71572389647744e-30	2.99683426915879e-29	Cpa6
244198	930.843502103724	-6.76372926482574	0.591420937874629	-11.4364048204522	2.75048512298214e-30	3.03325675879096e-29	Olfml1
14651	2699.92579234262	3.10223193364669	0.271283393611012	11.4353919432862	2.78277249016547e-30	3.06690633944831e-29	Hagh
214968	128.327847500169	-6.90872174491099	0.604224739369828	-11.4340266042671	2.82689129878882e-30	3.11354420231802e-29	Sema6d
17714	1492.20589799907	1.74572578012753	0.152748408148251	11.4287657808728	3.0034739543976e-30	3.30592569464617e-29	Grpel2
18109	245.562283953197	6.62742332222281	0.580053204282677	11.4255438523413	3.11698089503274e-30	3.42867898453601e-29	Mycn
246730	381.04973742713	-3.07916416358402	0.269524670472302	-11.4244241842064	3.1574148793636e-30	3.47094698029786e-29	Oas1a
234671	402.334398319056	8.0919900978358	0.708368365657201	11.4234210477882	3.19408251153963e-30	3.50902351442571e-29	Ces2c
319387	2944.62510024264	-8.07158194515854	0.706761585025978	-11.4205159365896	3.30267437817595e-30	3.62601753044845e-29	Adgrl3
54371	2255.57667517794	-8.55203173143445	0.74908275407727	-11.4166715024283	3.45202941627164e-30	3.78758859318033e-29	Chst2
93701	154.337043504733	-7.42109754876866	0.650149970175313	-11.4144395742533	3.54179485374493e-30	3.88361401443948e-29	Pcdhgb4
67369	617.592152564749	-1.51274751397218	0.13258799135211	-11.4093855600755	3.75371458307037e-30	4.11337613887375e-29	Qpctl
94093	2640.4393486695	0.939969585082579	0.0824046712633277	11.4067512274743	3.86911597417046e-30	4.23714785485676e-29	Trim33
246694	3174.6692148082	1.08834298237539	0.0954240036659805	11.4053376568121	3.93248442808315e-30	4.30381655488948e-29	Hps5
54396	1654.82824808941	-2.63496448258426	0.231037591108026	-11.4049167061832	3.9515533455927e-30	4.32194894716376e-29	Irgm2
626870	271.438633431454	7.02049223461993	0.615706144881788	11.4023423234923	4.07018505190929e-30	4.44888474902242e-29	Gm11992
219132	432.400703752527	-9.98759231054476	0.877039139806308	-11.3878524426521	4.80691154033596e-30	5.25083680964259e-29	Phf11d
226519	14498.4700695132	-0.999684128882974	0.0877921271002949	-11.3869450701533	4.85721824756709e-30	5.30243768390441e-29	Lamc1
26931	3436.72114510018	-0.756818303813566	0.0665320413409442	-11.375245499161	5.55463391863562e-30	6.05995130984483e-29	Ppp2r5c
15957	2803.59085909137	-7.97814824319347	0.701698883496049	-11.3697604924839	5.91496685280341e-30	6.44899319768427e-29	Ifit1
15432	432.565984032246	-9.98508110788514	0.878457949598204	-11.3666011132943	6.13295112970801e-30	6.68244189612131e-29	Hoxd12
72789	582.578522514239	4.84043030715914	0.425923424679105	11.3645552855093	6.27833859880215e-30	6.8365450110838e-29	Veph1
18769	1931.33958270404	2.49858794643055	0.219860749216829	11.3644111344605	6.28871079365614e-30	6.84352715523751e-29	Pkig
245555	164.999516973643	-7.48402816666844	0.658840215931517	-11.3593979020952	6.6602072477086e-30	7.24323734724055e-29	Nexmif
21899	73.9146853014858	-4.40419906054215	0.387932780870968	-11.3529953582527	7.1664794260641e-30	7.78892647558576e-29	Tlr6
72090	243.673855335821	8.72218141047499	0.768583641699304	11.3483828398828	7.55470138669981e-30	8.20570676703704e-29	Entpd8
234967	413.580057794635	-3.05434454095532	0.269263849921974	-11.3433145290034	8.00538454492888e-30	8.68976446739422e-29	Slc36a4
231583	528.007318833932	4.30776394184275	0.379791657800566	11.3424396069932	8.08584090216611e-30	8.77158924233098e-29	Slc26a1
228839	367.180569627667	1.95631845136683	0.172503268691898	11.3407616342676	8.24239638112766e-30	8.93581253841074e-29	Tgif2
76509	214.37842164013	7.85107388111905	0.692449853039807	11.3381118454331	8.49577019549182e-30	9.20472757042597e-29	Plet1
70178	2165.95830360625	1.77018868347886	0.156176082579914	11.3345696359944	8.84658837178232e-30	9.57881539177758e-29	Abhd17c
14683	45469.9301705205	-0.921353685488947	0.081291292207692	-11.3339776065433	8.90660880999397e-30	9.6377649871951e-29	Gnas
70110	1086.38454017142	-2.12199395456432	0.187236811571742	-11.3332091950906	8.98511401603392e-30	9.71663049506146e-29	Ifi35
110198	2475.81614563778	1.61997551870375	0.143022329097515	11.3267314895929	9.67480006398714e-30	1.04559236964204e-28	Akr7a5
277753	533.064241201794	9.06474960574186	0.800584427629326	11.322665409049	1.01342964764396e-29	1.09456735880845e-28	Cyp4a12a
381983	443.406645369802	-3.13912141919962	0.277377268489301	-11.3171545609935	1.07918063647838e-29	1.1648545021226e-28	Lmtk3
29811	250.153248518783	-4.75080215191302	0.419863929295498	-11.3150995368536	1.10476856254439e-29	1.19172943379086e-28	Ndrg2
12834	22793.2191839345	-8.2536149609302	0.730396236057589	-11.3001882450548	1.30937021921881e-29	1.41155500675734e-28	Col6a2
111175	963.224344910011	2.82239671077979	0.249853055986875	11.2962264945362	1.36978297438956e-29	1.47576181922855e-28	Pecr
66233	525.162345997832	-1.2634812488194	0.111894414287342	-11.291727624355	1.44174585599567e-29	1.55232461915646e-28	Dmap1
21885	2468.12544310252	-2.90520571673144	0.257290932888822	-11.2915200085454	1.44515590406836e-29	1.55502734609e-28	Tle1
12523	998.425260157054	-11.8070254875006	1.04577462152594	-11.2902199426798	1.46669194335129e-29	1.57721863553538e-28	Cd84
55978	1018.42642691174	-1.43206805369437	0.126849498525423	-11.2895050460713	1.47866985330378e-29	1.58911030689941e-28	Ift20
381199	217.003062443848	-4.97873777272777	0.441413844269367	-11.2790702814694	1.66496242069833e-29	1.7882048223796e-28	Tmem151a
64378	130.723983057801	-7.18341938961652	0.637015177443458	-11.2766848326061	1.71071885750679e-29	1.83620699233384e-28	Gpr88
18693	966.573574884531	1.09830528391316	0.0974045774530077	11.2757050298076	1.72987247064545e-29	1.85561304563774e-28	Pick1
56228	2151.51867402023	-1.48707952302602	0.131908870752854	-11.2735369087666	1.77301559051919e-29	1.90071230891825e-28	Ube2j1
12050	1678.3037880573	-1.21378726323178	0.107679837977318	-11.2721869389092	1.80041606157697e-29	1.92888964414827e-28	Bcl2l2
110006	5420.12374793609	-1.5110861458373	0.134175578212833	-11.2620058431228	2.02105384033299e-29	2.16393007526607e-28	Gusb
80876	4539.00470686847	-2.36419294033179	0.210045409878169	-11.2556277316561	2.17273547571859e-29	2.32489422637108e-28	Ifitm2
319848	527.66953303229	10.2299623389939	0.909410311865419	11.2490063126839	2.34215809775659e-29	2.50463082223587e-28	Slc17a4
17534	15094.1871000597	-8.24496570713736	0.733417724150829	-11.2418413622109	2.54027696630652e-29	2.71481300276704e-28	Mrc2
54397	2981.19562338589	1.68715039659099	0.150093419862573	11.2406686324807	2.57425148197869e-29	2.74942149938651e-28	Ppt2
17306	271.940647927466	6.85106908962828	0.609825377817241	11.2344768499967	2.76124592794531e-29	2.9473187696617e-28	Sypl2
71887	469.024889782259	4.09014915678737	0.364436886705942	11.2232029906666	3.13698781038956e-29	3.34631397230506e-28	Ppm1j
56012	112.959464825972	-2.78488275759614	0.248164250510219	-11.2219336663943	3.18234866399541e-29	3.39260748072206e-28	Pgam2
230249	3692.14796187923	-1.01442163490237	0.0904104642675981	-11.220179468384	3.24611012153411e-29	3.45844815106232e-28	Ecpas
12831	44871.141677521	-7.13258083242111	0.635917730611728	-11.2162006012316	3.39547049693921e-29	3.61534970163934e-28	Col5a1
24050	78.434228229593	-4.91619447063349	0.438413441488289	-11.2136034286367	3.4966221796982e-29	3.72075910636481e-28	2003-09-01
20747	2963.60610756351	-1.24951823836582	0.111527741148235	-11.203654135746	3.9125502075031e-29	4.16078646989915e-28	Spop
100040462	223.148555243172	-8.58670868250251	0.767321433374795	-11.1904976311386	4.53879122379694e-29	4.82379158292957e-28	Mndal
217154	184.932556159966	-7.93426185589062	0.709332658964476	-11.1855301678531	4.80027854701019e-29	5.09856260423375e-28	Stac2
212996	381.748291979669	-4.20679154668028	0.376202796077631	-11.1822442324756	4.98140892023919e-29	5.28769825249714e-28	Galnt17
69784	140.376210598013	-5.46517579186937	0.488766341341811	-11.1815714986957	5.01931992094582e-29	5.32466958587261e-28	1500009L16Rik
18491	2600.67435107664	-7.82142733938421	0.699616853652656	-11.1795867960428	5.13284125305095e-29	5.44175642294316e-28	Pappa
108115	1243.80647379159	-2.36832932883025	0.212007201079957	-11.1709853097728	5.6550064736316e-29	5.99167178852407e-28	Slco4a1
11790	2891.353324793	-3.28620970022143	0.294180656101212	-11.1707198691229	5.67193227076631e-29	6.0059228903868e-28	Speg
211228	165.88538882197	-7.80888129036321	0.699159343479426	-11.1689579252444	5.78556363194142e-29	6.12249388386893e-28	Lrrc25
664968	541.573067267862	2.39738892916498	0.21472085731347	11.1651423115596	6.03944033375724e-29	6.38724408859601e-28	Tmem238
12832	71984.006321425	-6.2344986900507	0.55847431368898	-11.163447516268	6.15572167855822e-29	6.50624014233423e-28	Col5a2
18830	2126.72579978825	-6.51383172035873	0.58362644727153	-11.160960492471	6.33039121274439e-29	6.68676592588239e-28	Pltp
107650	2875.8155904959	-0.748863557894798	0.0670986084708863	-11.1606421498253	6.35310124614127e-29	6.70665501738346e-28	Pi4kb
15559	81.9473464548975	-4.6281111058824	0.415083408591217	-11.1498340094828	7.1740070480735e-29	7.56862123307436e-28	Htr2b
68241	278.501479735462	1.94976732032857	0.174916486948051	11.1468470145277	7.41888059450896e-29	7.82218886843864e-28	Mcrip2
70999	1767.1230616238	0.880293545999541	0.0789882976830591	11.1446071357522	7.60792989562987e-29	8.01662417843779e-28	Naa40
18816	273.423350623392	7.9173543318967	0.710568379113188	11.1422835079965	7.80909920450786e-29	8.22358582285804e-28	Serpinf2
380714	233.139799504141	7.04446234252784	0.63273471638009	11.1333583572427	8.63207795657298e-29	9.08471005892434e-28	Rph3al
67998	2889.28772870986	0.726157429080191	0.0652254820703846	11.1330327661909	8.66367432061214e-29	9.11241362961037e-28	Retreg3
20449	160.186799558563	6.68034125112216	0.600441942716547	11.1257072097573	9.40569862631711e-29	9.88685389059525e-28	St8sia1
76199	3142.45738186721	-1.76075765997983	0.158268989723442	-11.125095718729	9.47041695127722e-29	9.94883132735694e-28	Med13l
213575	1569.12510980848	1.35668171174222	0.121964375044765	11.1235900749236	9.63165890904551e-29	1.01120715435732e-27	Dync2li1
231413	3285.99903015581	0.805478902714486	0.0724149144131263	11.1231078465306	9.68387517473681e-29	1.01607193014345e-27	Grsf1
69129	270.197754431881	1.52425796214274	0.137067493174455	11.1204920061003	9.97205363988836e-29	1.04567390140116e-27	Pex11g
54123	1033.70441345124	-5.03295102112132	0.452614614022079	-11.1197271700904	1.00579092449174e-28	1.05403717199161e-27	Irf7
228607	2416.0417237167	1.19755876033136	0.10771252967654	11.1181007811034	1.02429226113277e-28	1.07277542815972e-27	Mavs
20832	2603.06867802517	-1.21017838750237	0.108864220655004	-11.1164015157696	1.04398333545495e-28	1.09273628225299e-27	Ssr4
210027	1458.95801460705	8.15501429449598	0.733953990337314	11.1110701785926	1.10823297958671e-28	1.15928414771416e-27	Slc35f3
268451	748.783664943675	6.64059710412248	0.597703734600973	11.1101817166254	1.11931503717113e-28	1.17016837007588e-27	Rab11fip4
74735	92.3454013651054	-6.05202588644751	0.544918722404477	-11.1062909707758	1.16915474386e-28	1.22153344187695e-27	Trim14
53867	5411.06025088936	-6.84651243035476	0.616512685300972	-11.1052255591665	1.18318231737356e-28	1.23544251519834e-27	Col5a3
232785	102.91361413009	-4.89996575525118	0.441245160307539	-11.1048600552038	1.18803303131991e-28	1.23975838250238e-27	Zfp783
26939	2161.35404357878	1.21133569354552	0.109165387783974	11.0963348194449	1.30694224580192e-28	1.36302166262541e-27	Polr3e
19200	111.684486715956	-6.70142591715683	0.603965488097721	-11.0957100185707	1.31610745030652e-28	1.37175228279535e-27	Pstpip1
13418	2063.61710544437	-0.735625240166631	0.0663327972495714	-11.0899173661998	1.40417413964903e-28	1.46266023551989e-27	Dnajc1
230598	4095.11581742139	-0.995927046815556	0.0898273634562624	-11.0871232160841	1.44871993580162e-28	1.5081523620836e-27	Nrd1
56045	3227.94578857198	-0.997359336521838	0.0899938341619917	-11.0825296622718	1.52501923716022e-28	1.58662597455543e-27	Samhd1
380732	219.014180931598	-8.56263981663685	0.772725033330634	-11.081095405606	1.54964920446845e-28	1.61128086055471e-27	Milr1
21804	1385.86122591208	-3.99036022817499	0.360107693585207	-11.0810190930586	1.55097069262502e-28	1.61168517975063e-27	Tgfb1i1
17713	2471.5674416773	1.23574553530853	0.111551037881937	11.0778488373763	1.60686854634531e-28	1.66876774936258e-27	Grpel1
333088	316.62014934014	-3.29019688631408	0.297326084116398	-11.0659543917648	1.83498967234496e-28	1.90453192359118e-27	Kcp
109857	1169.43962674174	2.18308932529984	0.197325933006822	11.0633675565815	1.88870503600172e-28	1.95910634616721e-27	Cbr3
260299	560.392844435488	4.69332225565022	0.424224630539737	11.0632950512066	1.89023286370515e-28	1.95951494407251e-27	Cadm4
99650	1329.49352556966	1.20036633844263	0.108536988262595	11.0595139745214	1.97162978477426e-28	2.04266992270287e-27	4933434E20Rik
17342	398.306467031741	-1.99075083063152	0.18006890708263	-11.0554946041739	2.06197134369084e-28	2.13498662614269e-27	Mitf
53897	419.17283112003	3.20459073669429	0.289968190993242	11.0515250852773	2.15522057069181e-28	2.23020159773205e-27	Gal3st1
56844	1010.10394375619	-1.08981989420771	0.0986429410205319	-11.0481285628018	2.23832226967079e-28	2.31480832688096e-27	Tssc4
66317	2595.44215059871	1.04508017967046	0.0946096477515153	11.0462326465403	2.28608339162458e-28	2.36278750542251e-27	Wdr61
108686	1562.68545820156	-1.37078861155342	0.124106242859123	-11.0452832989994	2.31037742717168e-28	2.386469355586e-27	Ccdc88a
110611	30001.2091150587	-0.803873525545749	0.0727950476793373	-11.0429699707983	2.37065372338552e-28	2.4472680402524e-27	Hdlbp
16779	14883.2793704442	-2.24950433791948	0.203975722577899	-11.0282944925487	2.79107761880818e-28	2.87955894511189e-27	Lamb2
330319	323.521411035256	6.32496367919264	0.573850242371129	11.0219761397296	2.99412633799437e-28	3.08720150637713e-27	Wipf3
436022	152.105226769541	-3.72705965208341	0.338154044258673	-11.021780503185	3.00064190261381e-28	3.09207470000413e-27	Dnaaf3
320709	79.6344101081118	-4.75328784799182	0.431305774371104	-11.0206914222808	3.03717104140071e-28	3.12785177392406e-27	Tmem117
11552	838.252378655332	9.4624953970067	0.859303228062202	11.011823402951	3.35151046883759e-28	3.4495206916011e-27	Adra2b
56554	93.4625002119627	-5.87414046993897	0.533673674471474	-11.0069893849578	3.53623611292357e-28	3.63748192068049e-27	Raet1d
66464	496.45059627401	-1.40106211312459	0.127322313591037	-11.0040579189037	3.65314109581969e-28	3.75549858874837e-27	Taf12
14634	2904.09824752461	-3.25601369131061	0.296298190607769	-10.9889759523399	4.31797350159177e-28	4.43631986212885e-27	Gli3
19035	4773.27607334743	-0.645033041347701	0.0587018367971301	-10.9882940047838	4.35071822082692e-28	4.46730609471836e-27	Ppib
381148	316.914630835075	2.09021143555999	0.190245500736897	10.9869165234592	4.41761311883517e-28	4.5333000182061e-27	Prob1
634731	317.625642856688	2.24374847843771	0.20427592930561	10.9839102730548	4.56716990208783e-28	4.68399187406408e-27	Susd1
20344	123.021963687063	-7.08659922296711	0.645318229195556	-10.9815574740561	4.687712458498e-28	4.80476625120426e-27	Selp
381417	399.596330754396	9.34756138123391	0.85195315793332	10.9719193997817	5.21533527107839e-28	5.34239530643188e-27	Slc28a2b
14705	1240.89849970008	-2.74131485021308	0.249863953994015	-10.9712297688155	5.25527096591147e-28	5.3801147844737e-27	Bscl2
70031	301.007180462245	2.25448652624335	0.205559027312816	10.9675870513462	5.47130301081009e-28	5.59796254172937e-27	Cmtm8
207215	635.920010262368	7.708327173632	0.703344046627553	10.9595399443451	5.98025984726567e-28	6.11508108997622e-27	Fbxo40
216867	229.005489747889	6.18740100049233	0.564577164505114	10.9593539900183	5.9925598356684e-28	6.12403468481286e-27	Slc16a11
114873	498.12869343891	10.1389614834196	0.925166321746044	10.959068921018	6.01146452056495e-28	6.13972330850371e-27	Dscaml1
11761	124.677760421353	-6.41513480647174	0.585540295166898	-10.9559237159643	6.22401013694343e-28	6.35304897675838e-27	Aox1
16576	478.766682040133	-1.29221692853929	0.117975330857101	-10.953280818551	6.40836201072044e-28	6.53736150574144e-27	Kif7
320939	352.482228428285	-9.70010698093058	0.885728618723828	-10.9515564653501	6.53155115819975e-28	6.65909944335398e-27	5930403L14Rik
109900	2357.3305615303	2.0640851298021	0.188552273127872	10.9470180102378	6.86712245543232e-28	6.9970957047362e-27	Asl
56495	3795.68455057803	1.11887602793696	0.102290012792225	10.9382724412173	7.5627222879046e-28	7.7013202037289e-27	Asna1
17095	216.382609917233	-8.53827986530201	0.780682427750775	-10.9369438350261	7.67434164673793e-28	7.81038268535207e-27	Lyl1
66817	350.42968260236	2.62780147836081	0.240279398576679	10.9364410512381	7.71700655049786e-28	7.84918129482952e-27	Tmem170
67082	538.106864676364	8.3211533534464	0.761073985685943	10.9334355265693	7.9769984149116e-28	8.10885350635808e-27	ccdc198
102075	92.5099168439216	-3.04659090581794	0.278677667200869	-10.9323109254463	8.07649938808394e-28	8.20517259996935e-27	Plekhg4
170744	336.579793673377	-9.63825985972507	0.881645292712427	-10.9321287590301	8.09273231070042e-28	8.21683355236275e-27	Tlr8
12722	88.8186019208548	-5.81216903602045	0.532185006101794	-10.9213318101426	9.11493234151979e-28	9.24927456217284e-27	Clca3a1
11490	6800.3050787706	-1.16535216137419	0.106711703063205	-10.9205656729511	9.19215086824692e-28	9.32215722735769e-27	Adam15
14430	565.36492266593	-1.0931419529758	0.10013712994066	-10.9164498086132	9.61822694131948e-28	9.7485384031051e-27	Galt
14159	755.114698618262	-4.79604710933725	0.439466585501105	-10.9133373675464	9.95338265541585e-28	1.00823215514796e-26	Fes
234076	2053.48930201548	-0.93286156203917	0.0855059708201972	-10.9098996607009	1.03370380430331e-27	1.04648127956447e-26	Tmco3
106877	872.115226246023	3.42293684825022	0.313845740665741	10.9064307866322	1.07390356754832e-27	1.08654142569102e-26	Afap1l1
52250	73.9448618872848	-5.13693753828039	0.471026780477283	-10.9058290339144	1.08103323392544e-27	1.09311499797926e-26	Reep1
66141	7540.21658715311	-7.58784562099526	0.695947788413226	-10.9028949402881	1.1164750322789e-27	1.12829269197729e-26	Ifitm3
77034	2504.63849253029	-0.948349809370357	0.087038282333848	-10.8957780868518	1.20730163439479e-27	1.21936759462164e-26	2510039O18Rik
171170	149.576870321613	-3.77025465104525	0.346157799574528	-10.8917223754004	1.26230068261508e-27	1.27417161777285e-26	Mbnl3
66971	599.065584551604	1.89217938688503	0.173756421295958	10.889838618753	1.2886842568738e-27	1.30004393712995e-26	Cdk5rap1
19228	2174.00294740893	3.97816346691267	0.365565821448216	10.8822084382858	1.40126250894214e-27	1.41278981429574e-26	Pth1r
212442	1619.84230798514	1.42467529480518	0.130942672973084	10.8801451998619	1.43334464277006e-27	1.4442932228402e-26	Lactb2
21351	5132.22127596975	1.64717493722589	0.151438584388626	10.8768511266512	1.48608193951217e-27	1.49656072241898e-26	Taldo1
625054	796.267025933655	-1.57649099042371	0.144986383286718	-10.8733727587792	1.54385939023321e-27	1.55384007703087e-26	Gm6548
280662	1028.04824265774	8.73431207154655	0.803448635137717	10.8710273308877	1.58407012403677e-27	1.59338275980671e-26	Afm
16511	102.655214394456	-6.57430827394913	0.604851166960653	-10.8692991483917	1.61436160708849e-27	1.62290767493287e-26	Kcnh2
66212	777.739030791574	-1.38740550542752	0.127647855741972	-10.8690075314075	1.6195293983458e-27	1.62715625190778e-26	Sec61b
20014	11012.1352124775	-0.931085815199996	0.085685593967261	-10.8663051989317	1.6682050838603e-27	1.67508727798895e-26	Rpn2
68920	363.730357640727	-1.53869034977766	0.141626191321871	-10.8644477085507	1.70250169554791e-27	1.70853262489916e-26	1110065P20Rik
192157	1749.37216268033	1.25271965452997	0.115368943341929	10.8583785050122	1.81951243528253e-27	1.82489810760983e-26	Socs7
232201	321.115928581195	-9.56977705570546	0.88158268056527	-10.8552235277233	1.88345413792581e-27	1.88793335020278e-26	Arhgap25
102442	2107.98080190897	-2.33627965452775	0.215292274912125	-10.8516650468826	1.95825093441271e-27	1.96177011000499e-26	Dennd4a
18479	4271.50797000538	2.18100619792921	0.201075265950479	10.846715470546	2.06720895030351e-27	2.0697240944493e-26	Pak1
93707	89.4801695046597	-6.00479035842593	0.553672739003364	-10.8453783894703	2.09766049673762e-27	2.09899658622599e-26	Pcdhgc4
12217	104.333906792282	-3.79464234048179	0.349918369917811	-10.8443644767009	2.12104818703591e-27	2.12117093288007e-26	Bsn
319269	538.814628595545	2.44638106082285	0.225617945357605	10.8430251722456	2.15233843756959e-27	2.15121807632389e-26	A130040M12Rik
320713	1210.82407936243	-0.875559929977686	0.0807900893101726	-10.8374670390102	2.2871597936915e-27	2.2846478840915e-26	Mysm1
17060	269.978512636021	-5.8652772317838	0.541311800847816	-10.8353027268156	2.34189531236821e-27	2.33797185979405e-26	Blnk
320534	1028.9341479562	-1.52575709986355	0.140883578612291	-10.8299144221939	2.48387349918484e-27	2.47828048149037e-26	Tmem104
66161	1182.11837243461	0.858798252105868	0.0793647002416695	10.8209096675321	2.74043757534474e-27	2.73268907902668e-26	Pop4
23960	83.4068949554296	-5.00326513566935	0.462761062017982	-10.811767770286	3.02778336758208e-27	3.01748122117566e-26	Oas1g
234311	325.021424116404	-9.58530856434768	0.886588145142783	-10.8114558229334	3.03809848944643e-27	3.02601613810512e-26	Ddx60
66181	1427.3967296942	1.61892435149951	0.149775833792448	10.8089824006116	3.12112996975762e-27	3.10692667093211e-26	Nop10
16391	2259.45305463916	-2.1972027146287	0.203391851057505	-10.8028060278948	3.3384229183342e-27	3.32131758501631e-26	Irf9
68472	743.939786843426	1.16977718309845	0.108334069132675	10.7978698895344	3.52281361713053e-27	3.50274695728612e-26	Tmem126b
73124	3368.09506564364	-1.63441911069931	0.151486842759329	-10.7891819575113	3.87220872196549e-27	3.84793783348393e-26	Golim4
54161	9340.53035862749	-0.890480677696793	0.0825435097266676	-10.7880156858547	3.9216552810992e-27	3.89483476509628e-26	Copg1
11416	3930.59801835434	1.85239524872284	0.171846120192358	10.7793835941675	4.30762617187749e-27	4.27570866606633e-26	Slc33a1
79362	1011.43465501211	1.05633152080971	0.0980490746152036	10.773498117706	4.59215121049298e-27	4.55550890175254e-26	Bhlhe41
327766	307.84417397701	-9.51130122612004	0.882906379841961	-10.772717745932	4.63125021407857e-27	4.59166006594904e-26	Tmem26
100038452	85.2712080051796	-4.71320497376653	0.437830166606213	-10.7649160182369	5.04074918915951e-27	4.99479281753816e-26	Gm13372
50935	2036.07855505937	-1.96962487281713	0.183007742581866	-10.7625220934904	5.1734562037076e-27	5.12335224391239e-26	St6galnac6
320528	3081.3395439949	-2.32861937047867	0.216416222699341	-10.7599113478371	5.32213406774039e-27	5.26757152489242e-26	Vps13c
211961	151.952520955663	-4.14168189086589	0.384971127391974	-10.7584221157679	5.40883312229331e-27	5.3503174119262e-26	Asxl3
20192	69.4709096949673	-3.96649262001847	0.368695148361128	-10.7581904390382	5.42244601245338e-27	5.36071450464571e-26	Ryr3
104625	3362.45220971215	1.04261453000783	0.096948083627176	10.7543593539952	5.65254268587947e-27	5.58499657831236e-26	Cnot6
237256	95.8788338527769	-6.48164599083499	0.602745095689146	-10.7535441386283	5.70274029030766e-27	5.63137456896038e-26	Zc3h12d
21872	5362.01668434043	0.907505649505574	0.0844016782363277	10.752222804913	5.78504304964291e-27	5.70938486241457e-26	Tjp1
103711	980.43970649574	2.07413383936893	0.193048934776402	10.744083316343	6.31864626231246e-27	6.23245011752407e-26	Pnpo
71862	277.772506743352	3.20037371542814	0.29801265065889	10.739053219225	6.6725134288564e-27	6.57773557125313e-26	Gpr160
59093	1005.75252640942	2.82680745384356	0.263741797310095	10.718086714636	8.37171636925487e-27	8.24809752434969e-26	Pcbp3
26874	148.301048438142	-5.31009831688244	0.495515377079323	-10.7163138875353	8.53368544492524e-27	8.40288422642468e-26	Abcd2
64697	1898.38796557423	9.54200374715751	0.890993796315372	10.7093941468702	9.19616574266773e-27	9.05005354208662e-26	Keg1
66830	5003.9829647949	1.20882800646139	0.11288754902156	10.7082491996573	9.31059308836897e-27	9.1574478747925e-26	Nacc1
17972	177.21917390396	-8.26221817089671	0.77202049267136	-10.7020710581239	9.9528430855416e-27	9.78356549267601e-26	Ncf4
67283	1456.02925191123	2.32545356754791	0.217341066368703	10.6995590221452	1.02263722669041e-26	1.00467276375424e-25	Slc25a19
66973	510.555059297023	1.36743876770737	0.127809685629199	10.699023012032	1.02856949135243e-26	1.00935317320053e-25	Mrps18b
29812	2031.2394115665	-1.34164979719822	0.125399045791893	-10.699043112535	1.02834641554138e-26	1.00935317320053e-25	Ndrg3
11692	1274.94008157623	1.31541914717492	0.122969594751239	10.6971089059531	1.05003358479733e-26	1.02983146304669e-25	Gfer
11632	1741.44013107336	-0.95454004380735	0.0892770679393095	-10.6918838828382	1.11091224362893e-26	1.08877083129765e-25	Aip
29807	615.187693821664	2.3538390397989	0.220152765351799	10.6918440748974	1.11138924044272e-26	1.08877083129765e-25	Tpk1
14630	4696.92012639748	2.65288001986526	0.248176125187884	10.6895053577651	1.13977213001448e-26	1.11594346621985e-25	Gclm
243905	3341.91201046341	2.82749499081553	0.264588306271469	10.6863943862829	1.17864379365217e-26	1.15334900329009e-25	Zfp568
57295	2689.40275777279	-1.02860140025984	0.0963020567631602	-10.6809909864078	1.24930822508635e-26	1.22180506155728e-25	Icmt
93694	349.744030735422	-6.13988273504143	0.574930596186864	-10.6793459519518	1.2716441391438e-26	1.24294583532489e-25	Clec2d
57874	3312.10126265802	0.898398091598389	0.0842473658459792	10.663812245962	1.50307188827264e-26	1.46832025445107e-25	Hacd3
15530	36972.1910483264	-2.86500341798134	0.268679535869278	-10.6632736606158	1.51180427706735e-26	1.47601636790965e-25	Hspg2
23937	560.654296069226	-7.94485442429193	0.745081121023649	-10.6630730535444	1.51506967319087e-26	1.47836922769122e-25	Mab21l2
71999	2174.52474588508	1.56981574493524	0.147367626288933	10.6523785750434	1.69965749549348e-26	1.65754972796969e-25	Fbxo22
230857	5280.90229057544	-3.66910629288772	0.344493124198432	-10.6507388251217	1.72986607690254e-26	1.68605841370292e-25	Ece1
231871	898.370681505771	-1.31776353374795	0.12376528430326	-10.647279171751	1.79535946541291e-26	1.74792151672115e-25	Daglb
245622	727.765259133505	1.50312059748038	0.141173921955401	10.6472964458354	1.79502642641735e-26	1.74792151672115e-25	Fam199x
109676	602.750946181287	-5.86913817217278	0.551377172261774	-10.6445070043385	1.84960749592032e-26	1.7997222487049e-25	Ank2
109006	771.90801559607	1.51492629140481	0.142339993014146	10.6430122646856	1.87952889720624e-26	1.82780747735628e-25	Ciapin1
26912	1765.28079217146	2.27831700450217	0.214107963209461	10.6409727613601	1.92113074177264e-26	1.86721374288937e-25	Gcat
14824	20853.1838921917	-1.71329743685817	0.161026642823489	-10.6398382703427	1.94466592405286e-26	1.88902596028991e-25	Grn
22436	237.415778624288	-2.98588262207227	0.280774020081127	-10.6344690338854	2.05998727375482e-26	1.99992359987399e-25	Xdh
170826	159.749076075022	1.91533067908601	0.180203559614047	10.6287061320442	2.19131421648214e-26	2.12622689360066e-25	Ppargc1b
16497	161.703400819513	-5.32182292807734	0.501097475406003	-10.620334743785	2.39700010631603e-26	2.32449825124845e-25	Kcnab1
170742	415.195899794194	-1.50148970795511	0.14145907345076	-10.6143046983674	2.55690925702532e-26	2.47817997031153e-25	Sertad3
69550	7850.3969609123	-2.60997132898619	0.246064884246829	-10.6068419188498	2.76952254219775e-26	2.68274209931162e-25	Bst2
12835	48279.4422577824	-8.05710048581106	0.759709661466739	-10.6054995671051	2.80958435696015e-26	2.72002393684193e-25	Col6a3
30928	746.111943505363	1.4396811300744	0.135899011518097	10.5937571877238	3.18543968753267e-26	3.08217151401187e-25	Zbtb18
234353	3555.94284118336	1.84488608437023	0.17423747731442	10.5883424898367	3.37515139919472e-26	3.26390550248931e-25	Psd3
65221	520.660393703199	-5.09747064838379	0.481488385701526	-10.586902612317	3.42745750314275e-26	3.31263384294239e-25	Slc15a3
19215	166.039446325063	4.67587732127971	0.442027208662304	10.5782567897352	3.75886424002603e-26	3.63090737461654e-25	Ptgds
546143	196.437706503128	1.95395775518379	0.184767377912497	10.5752312841131	3.88218445720077e-26	3.74793461479813e-25	Ccpg1os
12931	6961.03848319027	-3.97029263387311	0.375652015946567	-10.569070483673	4.14583269823944e-26	4.00023086869212e-25	Crlf1
97440	1282.6977745944	-4.68413292579032	0.44335526645677	-10.5651906725395	4.32089687334024e-26	4.16682024934111e-25	B3gnt9
140497	275.379704651263	-9.35565040627168	0.885691817744924	-10.5630990586458	4.41829420566423e-26	4.25836821907884e-25	Cd300c2
105651	221.609590683797	1.82817411612099	0.173140017370322	10.5589345772721	4.61874214762809e-26	4.44907932291868e-25	Ppp1r3e
74153	1320.16742995274	-1.45855105001106	0.138248570492731	-10.5502071002445	5.06852501321306e-26	4.87962009767883e-25	Uba7
14230	9817.03501585791	-1.66458376014857	0.1577815534559	-10.5499262980309	5.08369566906121e-26	4.8915002704369e-25	Fkbp10
239743	82.5132794089029	-5.88999484136437	0.55833885922129	-10.549140085967	5.12641151282912e-26	4.92985628008904e-25	Klhl6
171285	127.039763242452	-7.42657733053432	0.70416583106172	-10.5466312094933	5.26511510091056e-26	5.06042569848918e-25	Havcr2
20979	151.452649855212	-5.93542569307436	0.562785475342	-10.5465154186281	5.27160565037821e-26	5.06384753997698e-25	Syt1
110380	978.951544337886	3.05345975171272	0.289579977541943	10.5444436374074	5.3890870790855e-26	5.1738229896487e-25	Shroom2
15260	2071.27897311182	0.665037077707486	0.0631286887245339	10.5346252416143	5.98210690811161e-26	5.7399661010037e-25	Hira
24136	2067.6612880731	-2.63150558611442	0.249836114709046	-10.5329271117549	6.0910408400755e-26	5.84124732282712e-25	Zeb2
328232	112.122646720423	-2.69200792597593	0.255689007302612	-10.5284460774252	6.38802738303801e-26	6.12265675020965e-25	Gfod1
13607	565.83255122709	-4.60214012185669	0.437137896855301	-10.5278909812298	6.42580218740793e-26	6.15544831488894e-25	Eda
68338	314.434943354778	9.53800026873691	0.906000076771205	10.527593223533	6.44615602274055e-26	6.17152477722877e-25	Golt1a
224697	2486.6069437442	-3.13412767380166	0.297711466711833	-10.5273999299305	6.45940319559219e-26	6.18078331246006e-25	Adamts10
108670	144.724236705124	-3.72504075972954	0.353863934778073	-10.5267601290471	6.50344404918953e-26	6.21948072020168e-25	Epsti1
210148	969.75374112913	0.932480043666702	0.0885958598243809	10.5250972846261	6.61930326377548e-26	6.32677985073585e-25	Slc30a6
21419	270.057496516467	-9.32813335868681	0.886334979961474	-10.5243881484766	6.66933267213766e-26	6.37107451117805e-25	Tfap2b
68021	1491.38797970073	1.49987131505501	0.142608263135126	10.5174222172094	7.18114151489189e-26	6.85620478004678e-25	Bphl
57814	113.451297821089	-6.97587803891757	0.663302995954173	-10.5168800404446	7.2225723444051e-26	6.89195321279208e-25	Kcne4
213945	86.0154843666534	-5.78850758598847	0.55050304301882	-10.5149420323742	7.3726130202254e-26	7.03124313479664e-25	Col28a1
11302	84.2818111480873	-4.34979929474734	0.413844480318381	-10.5107099444722	7.71108561524158e-26	7.34998734236016e-25	Aatk
30942	265.768861657858	9.31526050219247	0.886700343420374	10.5055338833631	8.14605449800315e-26	7.76030693384743e-25	Hnf4g
217166	1173.7701605038	-1.38662985842777	0.132012373097068	-10.5037870761417	8.29826717700447e-26	7.90095620307517e-25	Nr1d1
12288	639.933820884623	-5.50739864571804	0.524328420230932	-10.5037194880499	8.30421295336593e-26	7.90226343871788e-25	Cacna1c
271842	327.313002233937	1.32136070876697	0.125836974705704	10.500575938489	8.58546897562914e-26	8.16540943136198e-25	Rpusd2
108079	869.56669440739	3.22583297861336	0.307211564794989	10.5003630991758	8.60484959213868e-26	8.17934025312148e-25	Prkaa2
13361	779.329802482846	1.91151021849636	0.182079445668557	10.498220771036	8.80235570569169e-26	8.36247987630886e-25	Dhfr
19885	283.324397741408	5.98507339050375	0.570170413121688	10.4969904659476	8.91780463590969e-26	8.46750450072282e-25	Rorc
140780	1377.43102482077	0.99832654975081	0.0951291284678882	10.4944359927339	9.16232501901831e-26	8.69490053012935e-25	Bmp2k
17970	311.209667186968	-4.69592199266456	0.447470877305707	-10.4943633895002	9.16937103841632e-26	8.69681124669992e-25	Ncf2
353287	1844.01984176509	8.72851040592457	0.832061598555492	10.4902214224016	9.58036145499591e-26	9.08163611101395e-25	Clec18a
140500	1309.08160671358	-2.52976202049735	0.241221688708921	-10.4872908984149	9.88212339229844e-26	9.36255341788977e-25	Acap3
20334	5074.87010590288	-0.896986492939313	0.085601692999006	-10.478606923694	1.08327616416873e-25	1.02575865167123e-24	Sec23a
208164	79.3502303736275	-6.00580026484776	0.573383295501344	-10.4743202530805	1.13348971520406e-25	1.07271827866601e-24	Fam180a
320271	990.06462941662	-0.833709174751204	0.0796061863788578	-10.4729194133664	1.15039388807494e-25	1.08812023972759e-24	Scai
19704	4190.39959339796	-0.675790636342806	0.064532613634896	-10.4720791283335	1.16065339274234e-25	1.09722381181512e-24	Upf1
170835	197.040464381369	4.03346974639077	0.385611687999203	10.4599260653093	1.31958593993771e-25	1.24678866200457e-24	Inpp5j
213649	476.945221918054	-5.06081619089111	0.483907634918498	-10.4582276155727	1.34345112580795e-25	1.2686436560157e-24	Arhgef19
94227	257.86598638141	-9.26232357911657	0.887676511966526	-10.4343456813982	1.72800120212497e-25	1.63088961080948e-24	Pi15
12833	30008.9325873029	-8.10974610477884	0.777337693922683	-10.4327194836707	1.75783945992442e-25	1.6581453988512e-24	Col6a1
97775	148.945964068246	2.38451800576496	0.228660538085955	10.4282007981132	1.84345779450614e-25	1.73795930970325e-24	D930048N14Rik
240283	3116.85584129629	0.927094580720273	0.088907276864119	10.4276569187604	1.85403772997757e-25	1.74698069856828e-24	Dmxl1
69684	962.681041963755	1.08873446456947	0.104451982193031	10.4233011352283	1.94096911611426e-25	1.82789576542619e-24	Aarsd1
57317	1525.05348252548	-0.991349624571629	0.0951131124948465	-10.4228491589458	1.95021763626174e-25	1.83560517277991e-24	Srsf4
15168	317.140660701806	3.58937672345033	0.344451504057175	10.4205575564987	1.99778564318967e-25	1.8793540391922e-24	Hcn3
414801	1331.65074575759	1.33096548517972	0.127784392689901	10.4157124134057	2.10217728924075e-25	1.97648126960661e-24	Itprip
67856	338.657356372098	2.65848267865677	0.25524823446659	10.4152833190497	2.11167889162008e-25	1.98433512376763e-24	Echdc3
76775	774.404011948792	-1.36223403932269	0.130832311098562	-10.4120612705256	2.18439874705941e-25	2.0515540623877e-24	Slc10a7
68273	1920.23487466293	-1.10473243822123	0.106106750618173	-10.411518888149	2.19688173716707e-25	2.06215715915177e-24	Pomgnt1
384071	253.561917665303	6.94694357624337	0.667398503869046	10.4089888364605	2.25605155654392e-25	2.11654869427989e-24	Slc25a34
56462	8814.27844282219	-0.8052755292176	0.0773896519482734	-10.4054677717874	2.34103481915355e-25	2.1950853342264e-24	Mtch1
12325	2235.34052759095	-1.78158661938721	0.171231107048413	-10.4045733867942	2.36312192437925e-25	2.21459381644239e-24	Camk2g
17076	560.940642798176	1.65162786788448	0.158755999985402	10.4035618687567	2.3883505970575e-25	2.23702366762876e-24	Ly75
22259	615.089316561484	2.76255541373429	0.265570664208286	10.4023365004187	2.41927075385372e-25	2.26475719920619e-24	Nr1h3
320506	1507.13794111474	1.8042071575709	0.173503575760157	10.3986742040691	2.51406705976363e-25	2.35222484351788e-24	Lmbrd2
104175	4360.38512616559	3.55052409462443	0.341512719645029	10.39646224104	2.57309587428797e-25	2.40615096339667e-24	Sbk1
67933	913.701330497826	-1.101698170135	0.105994474264991	-10.3939207942171	2.64261451820718e-25	2.46982268735199e-24	Hcfc2
380836	1348.70360877553	1.74617614049538	0.168023129921154	10.3924747819826	2.68299613894893e-25	2.50620844741495e-24	Mrs2
76799	1164.30640629915	-1.02276837108988	0.0984213446916393	-10.3917333612366	2.70393774496949e-25	2.52304255781954e-24	Tmem234
66940	7057.92853811989	-2.2620946303283	0.217681629115171	-10.3917571708887	2.70326272506126e-25	2.52304255781954e-24	Shisa5
94187	124.175422245648	-7.38729842270109	0.710896377795629	-10.3915263228769	2.70981446968875e-25	2.52716156776531e-24	Zfp423
241303	66.362337466923	-4.98387237879009	0.479740658370153	-10.38868040854	2.7918893898167e-25	2.60229992154382e-24	Fam78a
243385	80.9294382931773	-5.84288621927566	0.562446627653079	-10.3883389676568	2.8019004349559e-25	2.61022325695271e-24	Gprin3
192656	380.198407520335	-2.62925878602494	0.253121594382097	-10.3873349582966	2.8315445439813e-25	2.63641817158087e-24	Ripk2
56741	3412.17324278231	-7.38531611288156	0.711429663707599	-10.380950485524	3.02745864133113e-25	2.81731355847298e-24	Igdcc4
100503447	113.729411921462	6.70408131630136	0.645884538871254	10.3796900418415	3.06769545897857e-25	2.85322094868723e-24	Gm19696
71670	2395.98900488203	4.44137087607875	0.427960950825445	10.3779816067618	3.12308053715381e-25	2.9031713158986e-24	Acy3
18858	4125.92568585757	-5.82953147202976	0.561880041221595	-10.3750463521638	3.22056054194572e-25	2.99217778093355e-24	Pmp22
51800	3894.77562905598	6.18882641615477	0.596628907235739	10.3729912196652	3.29060023830827e-25	3.05560788383693e-24	Bok
69159	221.668671344102	1.69033808052628	0.163092042247708	10.3643197867309	3.60312860214345e-25	3.34402069675838e-24	Rhebl1
66626	2560.30827050779	0.771619121092491	0.0744924101525575	10.3583589188784	3.83484933759802e-25	3.55716754712997e-24	Cdip1
97287	1208.34902901085	0.998841800140987	0.0964401502263383	10.3571157634738	3.88500514108173e-25	3.60175825338162e-24	Mtmr14
15365	88.4485020828896	-6.36197498197597	0.614295377729091	-10.3565405383559	3.9084323696057e-25	3.6215345726089e-24	Hmga2-ps1
216456	122.244176268573	3.4038516794419	0.32882517834399	10.3515542714344	4.1174638115912e-25	3.81317749882677e-24	Gls2
76527	511.058756453469	3.4166227822629	0.33016915820223	10.3480979291537	4.26882205896894e-25	3.95123267279284e-24	Il34
224907	1142.08339933013	-0.904221658749409	0.0874448219056673	-10.3404825928384	4.62204017355086e-25	4.27588202564948e-24	Dus3l
246229	1135.38320435927	0.960767155791998	0.0929242549627988	10.3392505667829	4.68184475317579e-25	4.32889027178335e-24	Bivm
68949	1343.27989198633	-1.07154841970487	0.10367279860889	-10.3358685603476	4.84998302933645e-25	4.48195490534563e-24	Zfas1
107305	1539.24425017669	0.878272947032014	0.084996762370066	10.3330164884177	4.99641579843862e-25	4.61480819950923e-24	Vps37c
14473	1736.0029672618	9.02081011910063	0.873017264455455	10.3329114856937	5.00188971657796e-25	4.61739616411238e-24	Gc
72446	499.348426458933	1.26025788305713	0.122015874496527	10.3286386976884	5.2297484714158e-25	4.82516195058924e-24	Prr5l
12153	7912.72095166302	-2.79337554154572	0.270490183277137	-10.3270865792704	5.31504160534673e-25	4.90123980693686e-24	Bmp1
22325	1160.63261146808	1.67984213397771	0.16274777649681	10.3217516708171	5.61885624608189e-25	5.17863758872219e-24	Vav2
68195	206.884051409438	2.30906724881	0.223795442367416	10.3177581472776	5.85748507258725e-25	5.39569293919937e-24	Rnaset2b
57775	206.819174107006	8.02939461538578	0.778546393598161	10.3133155344498	6.13476156532e-25	5.64809880715476e-24	Usp29
67389	680.488530751029	-5.12410531477542	0.49687742930123	-10.312614364435	6.17969626046151e-25	5.68643935447473e-24	C1qtnf12
16186	79.1316540344362	-5.83266649808278	0.566069539782231	-10.3037985409472	6.7732720475141e-25	6.22931954513524e-24	Il2rg
74140	3249.08292170926	-1.19147966446024	0.115643782614684	-10.3030153244828	6.82866183766277e-25	6.27692049024736e-24	Tm9sf1
72898	84.2911707546654	-6.08747960163258	0.590864077307778	-10.3026733819556	6.85298485204486e-25	6.29592935822367e-24	Asphd2
219140	1362.70983682464	3.53318057499306	0.34308165955343	10.2983662245076	7.16681165953757e-25	6.58074773052438e-24	Spata13
50880	1587.95061262616	3.30292351120363	0.320787107092252	10.2963100392117	7.32160959781912e-25	6.71931680615572e-24	Scly
231605	517.741541420258	-10.90052799654	1.05920108232552	-10.2912734686859	7.71491954583185e-25	7.07651404838218e-24	Galnt9
12508	510.915185395705	-10.8836186161135	1.0577126267369	-10.2897690175922	7.83641298304293e-25	7.18414072997161e-24	Cd53
14012	322.055583071309	4.28137316935224	0.416085505733809	10.2896474651325	7.84631143967274e-25	7.18940127195041e-24	Mpzl2
69398	92.8499727594982	-6.0617204876873	0.589120161955974	-10.2894466683357	7.8626901916782e-25	7.20059084273402e-24	Cdhr4
14726	2149.00455370205	-7.26164953561861	0.706077600292254	-10.2844921473403	8.27772976580983e-25	7.57666568236015e-24	Pdpn
56188	509.129836758249	-10.8781873654728	1.05779674415606	-10.2838162677006	8.33600538544199e-25	7.62596659956713e-24	Fxyd1
75415	1776.18195594915	0.933145096277254	0.0907485389992946	10.2827561365424	8.4282317421755e-25	7.70625781674787e-24	Arhgap12
18131	1812.82075114769	-3.53382961787301	0.343687938218344	-10.2820879783915	8.4868769495293e-25	7.75577580987921e-24	Notch3
30791	5018.57429082662	-1.07662110505276	0.104766553789115	-10.2763817851631	9.00447304623558e-25	8.22443439281169e-24	Slc39a1
74568	539.584088692009	-1.03375133500161	0.100613316440148	-10.2744981636358	9.1821051125385e-25	8.3822482012561e-24	Mlkl
106759	2015.24532792576	1.112485421113	0.108299725009076	10.2722829722769	9.39545196533443e-25	8.57248180638566e-24	Ticam1
237353	1050.01882971335	-6.59063240865359	0.64168376104991	-10.270841820697	9.53687992743118e-25	8.6969299222131e-24	Sh3rf3
108760	108.183194536437	-7.19585509493764	0.700646988729938	-10.2703004661185	9.59054920043772e-25	8.74125953231879e-24	Galnt16
98366	2058.49625806985	0.785099119213549	0.0764605454816502	10.2680292727177	9.81899301356927e-25	8.94475583908754e-24	Smap1
16451	12840.8029496428	-1.62404466200947	0.158189943511249	-10.2664216571642	9.98394260169679e-25	9.09022719177673e-24	Jak1
14120	356.948526824434	9.19372948079984	0.895572750291526	10.2657539298813	1.00532591154475e-24	9.14851873481036e-24	Fbp2
70652	876.831127955271	3.53539104006965	0.34443385176233	10.2643541625786	1.02001196243816e-24	9.27727722257568e-24	Tmem144
56336	3922.45677586132	-1.11572881578669	0.108765072823823	-10.2581535305359	1.08766578973597e-24	9.88740268933581e-24	B4galt5
208439	502.049412619786	-10.858222186325	1.0586919636672	-10.2562620280154	1.10917502087394e-24	1.00776306707269e-23	Klhl29
109161	703.012702708441	1.05216705401172	0.102605945353779	10.2544452992847	1.13023055237787e-24	1.02635387155239e-23	Ube2q2
230584	959.088958982971	-1.30678347958767	0.127456141372597	-10.252809048781	1.14953305448192e-24	1.04333407113982e-23	Yipf1
13559	871.005760331667	2.60931846383083	0.254874726683594	10.2376508561011	1.34461481845245e-24	1.21975268649222e-23	E2f5
269823	753.40544549955	-4.6516620855818	0.4544125066815	-10.2366506581259	1.358583605579e-24	1.23177771710444e-23	Pon3
240263	2036.8477323137	1.5340680064909	0.149871978455249	10.2358561106803	1.3697826601006e-24	1.24128023855262e-23	Fem1c
70240	175.841267434013	2.09060497514861	0.204419589541469	10.2270285339973	1.50052938339689e-24	1.35904865170239e-23	Ufsp1
56316	2058.27050910865	-2.12629846698464	0.207913132617302	-10.2268598439062	1.50314464792818e-24	1.36070417290974e-23	Ggcx
111975	69.8312421498999	-5.48459791962498	0.536296974936722	-10.226792571918	1.50418884934968e-24	1.36093651861842e-23	Igf2os
22697	1899.7957922228	1.50207437597231	0.146886943274404	10.2260578271156	1.51564051259207e-24	1.3705799946679e-23	Zscan21
320051	1365.84562969808	8.304916519494	0.812481467273313	10.2216688675562	1.58586768414921e-24	1.43333574528151e-23	Exph5
50908	3254.42367577717	-3.1237418587625	0.305721447950654	-10.2176078247107	1.6537148622998e-24	1.49387592971264e-23	C1s1
17300	2204.78002423314	-2.40761041162999	0.235691138855903	-10.2151078878784	1.69690271803762e-24	1.5320886034696e-23	Foxc1
52840	947.670860825473	1.70826409129172	0.167248947514903	10.2139003962312	1.71816117757633e-24	1.5504722354933e-23	Dbndd2
19277	225.591526776389	-9.0776745757557	0.890150482330021	-10.1979100791973	2.02584791032222e-24	1.82717524730054e-23	Ptpro
13688	3290.81130219259	1.94396252607022	0.190680733147083	10.1948555262304	2.09055126384739e-24	1.8845496291365e-23	Eif4ebp2
545261	117.155650821661	-7.2820354902199	0.714376179680695	-10.1935586562737	2.11863758364188e-24	1.9088725799226e-23	Bvht
17880	63.5197054043191	-4.91666400420844	0.482394330276728	-10.1922093516065	2.14825628380896e-24	1.9345501219647e-23	Myh11
74338	146.92766941992	7.98254680247249	0.78359357129651	10.1871009345633	2.26415495650899e-24	2.03785738559541e-23	Slc6a19
19126	1310.26449964553	5.55133535834925	0.545231406114188	10.1816133408622	2.39556262484677e-24	2.15500873086814e-23	Prom1
68404	575.978388878711	-5.76748908805033	0.566546784126534	-10.1800755906545	2.43372249405924e-24	2.18819762850352e-23	Nrn1
64009	1839.65041286141	-1.63310586022028	0.160423250764603	-10.1799823431868	2.43605573358491e-24	2.18915648112745e-23	Syne1
76261	648.000591219706	4.96835557745377	0.488112121472852	10.1787178783064	2.46791481239218e-24	2.21663388113042e-23	0610040J01Rik
319885	816.310222201889	-0.940590939076278	0.092417109768713	-10.17767101168	2.49460339940692e-24	2.23944110883902e-23	Zcchc7
214253	79.7635571397148	5.03542655284846	0.495040429120615	10.171748117206	2.65107407793238e-24	2.37867139879281e-23	Etnk2
110521	1657.31752339778	1.0364612989134	0.101903648897363	10.1709929931686	2.67170911733374e-24	2.39594215135674e-23	Hivep1
230861	5242.5748235238	-1.11200592691584	0.109351861831947	-10.1690625864678	2.72518682388386e-24	2.44263244312951e-23	Eif4g3
30955	471.353839131107	-10.7724941733152	1.05971283701194	-10.1654842680686	2.82713595691344e-24	2.53269758794304e-23	Pik3cg
74919	1958.98293004296	-0.673250858462287	0.0662782861195723	-10.1579400717707	3.05461880120275e-24	2.73507085510801e-23	Slc35f6
12737	858.675604804259	4.07011473863797	0.400695955292698	10.1576137339965	3.06485789594151e-24	2.74281767476774e-23	Cldn1
69256	1833.76750532879	0.738912673538492	0.072747572404182	10.1572141738714	3.07744070370487e-24	2.75265283647639e-23	Zfp397
101602	79.610505552554	-6.2282819456907	0.61335825524824	-10.1543949109644	3.16769012851421e-24	2.8319116974058e-23	AI467606
12837	11091.9984585414	-3.71760327219614	0.366448693861837	-10.1449488958959	3.48961017642273e-24	3.11809480138373e-23	Col8a1
257635	143.40611444116	2.78097805564111	0.274284831513803	10.1390151263292	3.70819200397273e-24	3.31169333440065e-23	Sdsl
13555	1281.7720979334	-1.48932949433086	0.146989354084393	-10.1322269466928	3.97491805475204e-24	3.54806605909969e-23	E2f1
229524	1503.3175959689	1.04178025304049	0.102846711092696	10.1294464545543	4.08957968337215e-24	3.64853002108178e-23	Msto1
21917	6130.76837452659	1.64712045454515	0.162641565128952	10.127303271087	4.1801905335541e-24	3.72744440713872e-23	Tmpo
16985	4620.94016059502	-8.19751558186113	0.809712300259217	-10.1239854936584	4.32439835670454e-24	3.85404476545699e-23	Lsp1
108682	4757.94391282272	2.55267759788233	0.252158603358854	10.1233016200108	4.35472999451561e-24	3.879076754393e-23	Gpt2
223773	231.176867505457	2.70364303642793	0.267115453772652	10.1216271774716	4.42988857427229e-24	3.94399301658935e-23	Zbed4
58251	79.4546264521014	-4.79508148226295	0.474090631867877	-10.1142717445623	4.77555283295449e-24	4.24955347612186e-23	Cep295nl
16399	200.138792574014	-1.6344191352184	0.161674617273989	-10.1093119178291	5.02358500024001e-24	4.46796564020318e-23	Itga2b
104725	1215.65382038686	-1.20717094252101	0.119417839925446	-10.1087990142399	5.04995121361413e-24	4.48910529436552e-23	Sptssa
54140	110.359710128462	-7.2003820799548	0.712365068575686	-10.1077135833616	5.1062014461943e-24	4.5367746628115e-23	Avpr1a
270120	457.461535915469	-10.7300058366071	1.06173526407907	-10.1061029049592	5.19081717281758e-24	4.60958435577907e-23	Fat3
13797	9759.69712528663	6.93354404807613	0.686111926412635	10.1055582641282	5.219742497562e-24	4.63289009246887e-23	Emx2
631323	62.269577514929	-4.57300424267299	0.452567022622689	-10.1045900697134	5.27155702170809e-24	4.67647725318981e-23	Gm12250
75623	318.795595415949	1.59051594844026	0.157409049649201	10.1043488413459	5.28454583439479e-24	4.68559448764373e-23	Tex30
81897	101.024947352269	-7.099492267835	0.703236461731995	-10.0954553043932	5.78619330707978e-24	5.1277541815203e-23	Tlr9
12802	94.2804590680546	-4.86622311383605	0.482100124879547	-10.0938018115052	5.88452923613772e-24	5.21222704918995e-23	Cnr2
218215	210.560009669605	-8.97725486127557	0.889901461218235	-10.0879201265566	6.24792842931593e-24	5.53127311408855e-23	Rnf144b
73447	1801.29884165092	-0.830587692488442	0.0824009154894738	-10.0798357342831	6.78394405621559e-24	6.00273104124227e-23	Wdr13
73945	3184.34695575139	1.10308564867465	0.109459229936791	10.077593724272	6.94049781188897e-24	6.13811375062709e-23	Otud4
114679	1735.40558920631	-2.79418683808648	0.277271780029046	-10.0774295811632	6.95209907312974e-24	6.14522885333785e-23	Selenom
65098	1650.64175955996	0.72771679826928	0.0722753078322236	10.0686779495781	7.5992668300151e-24	6.71385123156907e-23	Zfand6
216869	1029.49922126229	-2.15198272023879	0.213748263757293	-10.0678371950769	7.66449510167921e-24	6.76801940991919e-23	Arrb2
320712	10504.4735351557	-7.91883654086232	0.786727340466226	-10.0655413045255	7.84545537059153e-24	6.92427549842657e-23	Abi3bp
66995	72.4354038818739	-4.86436278040743	0.483364446016997	-10.0635510544695	8.00574507330174e-24	7.06213785664764e-23	Zcchc18
14268	214050.447477198	-4.95689509559797	0.492584055974665	-10.0630441352591	8.047086665785e-24	7.09498493221585e-23	Fn1
242443	94.650961771948	-6.20652365731646	0.61695827085757	-10.0598759275719	8.3103013126503e-24	7.3233206009133e-23	Grin3a
13537	565.961725113395	6.74425357553776	0.670437586897765	10.0594801176716	8.34377867103752e-24	7.3490743738124e-23	Dusp2
100986	6348.37931070066	1.61692274625446	0.160794648852383	10.0558243560634	8.65936328571857e-24	7.62315114317385e-23	Akap9
93892	89.95496609364	-3.89126935293324	0.387177841649682	-10.0503410431583	9.15500326506318e-24	8.05537736372489e-23	Pcdhb21
236511	2346.22624228217	-1.15820140297233	0.115292393366141	-10.0457746530957	9.58912606415658e-24	8.4287735256709e-23	Ago1
102448	6447.96899600636	5.22782259195844	0.52039931269868	10.0457907310601	9.58756233990962e-24	8.4287735256709e-23	Xylb
108664	4420.01090903621	0.595218279438602	0.0592556263489274	10.0449242732437	9.67219400408778e-24	8.4931496232033e-23	Atp6v1h
16949	18688.1322365665	-3.70095268533525	0.368439617557995	-10.0449368335171	9.67096190460018e-24	8.4931496232033e-23	Loxl1
105722	5316.25493452908	-1.22992694121581	0.122448712418402	-10.0444252693585	9.72126974746358e-24	8.53190769456161e-23	Ano6
56792	134.200278568094	-7.8713650362903	0.783970903473275	-10.0403790515915	1.01284194656297e-23	8.88473181652518e-23	Stap1
68292	6181.17281481684	-0.670099964167237	0.0667424531885957	-10.0400859146385	1.01585639424458e-23	8.90665365243053e-23	Stt3b
93886	62.5767521274846	-5.17080401088707	0.515131392443127	-10.0378351751451	1.03929961272506e-23	9.10757434457497e-23	Pcdhb15
12175	3286.68536488815	-1.17414231105689	0.117106814768017	-10.0262509349504	1.16870169886616e-23	1.02363578601653e-22	Bnip2
19084	11512.7210283925	-0.676595946382484	0.0674908022061271	-10.0250096941515	1.18347988370557e-23	1.03605450204234e-22	Prkar1a
216795	369.075441855011	2.27261436912192	0.226698504830225	10.0248317509809	1.1856135827727e-23	1.03739687715924e-22	Wnt9a
67776	3680.9342660793	-1.43907272312081	0.143558033105199	-10.0243273886753	1.19168206577048e-23	1.04217903737751e-22	Vwa5a
101122	400.081871398921	1.38114198809651	0.137825515215166	10.0209455842798	1.23317410236562e-23	1.07792016504706e-22	Rpusd3
116848	4794.70200130935	0.891954311277885	0.0890433874219812	10.0170752382866	1.28241807169613e-23	1.12039770965524e-22	Baz2a
73569	2026.22767444622	-3.02659051866658	0.302328260764351	-10.0109414548766	1.3644781457387e-23	1.19101758838655e-22	Vgll3
14794	1330.2081040004	1.49880289437453	0.149716641036312	10.0109305418562	1.36462868179235e-23	1.19101758838655e-22	Spsb2
93695	18115.4816372281	-5.97776777787093	0.597307662957424	-10.0078538223894	1.40773212580907e-23	1.22801710581053e-22	Gpnmb
108099	1309.72172045126	2.4366238466954	0.243802146721582	9.99426739862953	1.61476790765981e-23	1.40791141333346e-22	Prkag2
59007	981.645902797012	-1.34037336475623	0.134127840249868	-9.99325242439777	1.63139302543229e-23	1.42168950441227e-22	Ngly1
74521	342.382458348897	3.019982415012	0.302439295202766	9.98541678582904	1.7655751396986e-23	1.53784798332316e-22	Ppp4r4
12051	835.33821479656	1.33773744042487	0.133975676974774	9.9849276423268	1.77430487741852e-23	1.54467317816975e-22	Bcl3
74196	1064.48503600498	1.10045429235322	0.110271323718786	9.9795146665655	1.87381064568263e-23	1.63047944451367e-22	Ttc27
214459	3190.03321549475	1.58276371337311	0.1586302108204	9.97769406714778	1.90850484970447e-23	1.65983252681142e-22	Fnbp1l
100040724	199.114814690519	-8.90353204022302	0.892429614504229	-9.97673306165349	1.92707395456499e-23	1.67513908495159e-22	Mirg
70930	1110.84180240748	1.07689924850356	0.107959412533018	9.97503805584526	1.96026291842171e-23	1.70313240287811e-22	Nol8
69769	221.25703472927	-5.56097431267414	0.557621940882646	-9.97266051596142	2.00777198092227e-23	1.7435330453426e-22	Tnfaip8l2
230753	3085.51726069529	-0.818872541592224	0.0821650353492916	-9.96619228740201	2.14287102727214e-23	1.85991733914063e-22	Thrap3
12495	204.088072959275	-8.92261191918539	0.895694649842298	-9.96166709353055	2.2427004165775e-23	1.9455876455259e-22	Entpd1
19274	1314.50988808479	-2.91963848748665	0.293110194194322	-9.96089029080658	2.26029450233435e-23	1.95986699923933e-22	Ptprm
116940	799.294008102939	-0.859399832700336	0.0863050771559027	-9.9576972875872	2.33406087910102e-23	2.02281374381869e-22	Tgs1
233877	606.489195242757	1.12082919456356	0.112563385865593	9.95731592421976	2.3430291674618e-23	2.02956827282744e-22	Kctd13
27375	382.586730093244	3.76336827759738	0.377989374388324	9.95628060626675	2.3675485248328e-23	2.049779862607e-22	Tjp3
20708	2357.07985587976	5.25064066116591	0.527795710248415	9.94824429075903	2.56671407645981e-23	2.22110094918888e-22	Serpinb6b
108671	710.857598859581	-1.34420906490523	0.135137873377048	-9.94694552543941	2.60042306425512e-23	2.249144693363e-22	Dnajc9
66510	6128.3169840975	2.03037518229497	0.204211701629788	9.94250165926243	2.71911215982956e-23	2.35062417378762e-22	Rnf181
[truncated: 25,180 more rows]

## Sheet: file_MutvsMEF
GeneID	Base mean	log2FC	StdErr	Wald-Stats	Pvalue	FDR Padj	Symbol
12825	235390.732155605	-10.4503936332385	0.118792483776924	-87.9718421652239	0	0	Col3a1
19735	2318.68415905624	-5.39685128373921	0.125378796435635	-43.0443698389605	0	0	Rgs2
17022	3980.44324678443	-8.37907233926418	0.202794328981231	-41.3180801522298	0	0	Lum
17105	38702.8549584049	-10.4568800511066	0.145129992371975	-72.0518197527713	0	0	Lyz2
16009	23697.1577453196	-10.0801702506368	0.260084749675903	-38.7572522541131	0	0	Igfbp3
211652	11430.0673448069	5.29643359665201	0.125684091039076	42.1408433864975	0	0	Wwc1
76293	8469.38604586177	-9.7742877456572	0.214418254857358	-45.5851473661119	0	0	Mfap4
12514	3680.068557177	-5.99630518803083	0.120652059117281	-49.6991533497333	0	0	Cd68
17534	16656.7641028594	-9.70597373859103	0.246426017633985	-39.3869682746213	0	0	Mrc2
67963	18150.3811571033	-2.42231441210823	0.060260767176138	-40.1972050078283	0	0	Npc2
17263	13365.7228886346	-9.78863558877637	0.23282424845042	-42.0430245299852	0	0	Meg3
73102	4319.07911607976	7.29267037761114	0.189222165568748	38.5402542862325	0	0	Slc22a23
239273	10395.6191463646	4.98125736168333	0.0903396618981372	55.13920748674	0	0	Abcc4
239405	10539.3398975389	-10.3913853796857	0.226333378535009	-45.9118555422365	0	0	Rspo2
21826	7175.15966694726	-10.1456751296425	0.247861772102233	-40.9327950962032	0	0	Thbs2
18596	9341.46108202303	-9.72258750738266	0.20933489624234	-46.4451349579438	0	0	Pdgfrb
17476	9301.41731545241	-9.90946260517926	0.211751637012678	-46.7975725948507	0	0	Mpeg1
26427	1920.84563901515	-6.32225732674479	0.164548299097398	-38.4218941272835	0	0	Creb3l1
242050	15715.6516865999	-9.97282145355771	0.195306182395579	-51.062497516635	0	0	Igsf10
20319	9790.31610516496	-8.05500963444931	0.197444285754971	-40.7963674595557	0	0	Sfrp2
20198	6142.63653068059	-7.21885130143095	0.182295665139523	-39.599687112175	0	0	S100a4
18619	25530.7171586353	-10.4101446523431	0.171751119454382	-60.6118008745095	0	0	Penk
13717	9585.14361317727	-10.3963303544245	0.246397275842464	-42.1933656485369	0	0	Eln
12843	216502.152913706	-10.4028605003673	0.186051965264745	-55.913736173463	0	0	Col1a2
19242	31534.0471840041	-10.4473966830621	0.160434578237691	-65.119357671037	0	0	Ptn
14115	47189.6218844195	-10.4098486276101	0.134964231654257	-77.1304255951121	0	0	Fbln2
20315	31144.5266363446	-10.4233279056236	0.165266877443485	-63.0696729245579	0	0	Cxcl12
17313	61699.7726086485	-9.25730847756597	0.140884752281935	-65.7083774334962	0	0	Mgp
16790	4164.46447978419	-9.02559980720971	0.228413055614646	-39.5143779453515	0	0	Anpep
14955	111969.83345442	-10.3318578429379	0.153896733891721	-67.1350039839525	0	0	H19
16002	67127.0782809614	-10.2860475753167	0.198551019059858	-51.8055642525599	0	0	Igf2
20377	5659.98062220992	-9.91141598348628	0.258906523468594	-38.2818318005361	0	0	Sfrp1
16956	8024.24127896709	-10.2060731312294	0.241704341395103	-42.2254439962498	0	0	Lpl
12845	7344.07526027002	-9.2112424420234	0.20528312232507	-44.8709194292027	0	0	Comp
14766	40094.5863828007	8.2600968093912	0.215235364489412	38.3770428664735	0	0	Adgrg1
53867	5941.73791748246	-9.50791087343014	0.237231588549084	-40.0786039143472	0	0	Col5a3
12111	78163.2689585561	-10.3044305690259	0.137732586081336	-74.8147614315526	0	0	Bgn
12338	7501.75000307298	-10.6508764174137	0.280792336321209	-37.9315068101777	0	0	Capn6
14119	9095.10754556526	-10.6656600546104	0.285313715083024	-37.382219959201	7.60003651448641e-306	3.53167850646249e-303	Fbn2
16792	4146.92380755742	-9.42673138095056	0.252881097976605	-37.2773269982507	3.82446742322566e-304	1.73277057777797e-301	Laptm5
23962	3213.71549468411	-8.70675382591283	0.236682260897433	-36.7866767576889	3.01539069316843e-296	1.33287623249492e-293	Oasl2
26568	1422.57348721797	-4.82992250100591	0.131933559703238	-36.6087484630143	2.07586278932172e-293	8.9573479359232e-291	Slc27a3
319565	10399.536989393	4.29444612931096	0.119219684552886	36.0212841144192	3.88468239396177e-284	1.63725811687835e-281	Syne2
26968	4323.16279163792	-9.18583426314664	0.257905350578412	-35.6170751888059	7.62345818064691e-278	3.13999846836054e-275	Islr
329278	3020.74214049511	-8.73425232505094	0.24733125745016	-35.3139850381062	3.58260454763086e-273	1.44283427148253e-270	Tnn
13040	5930.72454284158	-10.5121036447924	0.298600888297498	-35.2045290445322	1.70464390759459e-271	6.71592642116016e-269	Ctss
21833	3673.82119476716	-2.37048250521429	0.0676325650526932	-35.0494248350247	3.9786256688674e-269	1.53414112759328e-266	Thra
56264	5788.53083557858	-7.87152186048086	0.225851275976895	-34.8526782788074	3.87792509024417e-266	1.46415909188531e-263	Cpxm1
20256	3038.99177099397	-8.03630432975504	0.233887705529363	-34.3596697892533	1.01002985488561e-258	3.73566756328406e-256	Clec11a
320078	1387.52312907092	-5.67733673397102	0.166818727115958	-34.0329699915802	7.25077067025852e-254	2.6281143371419e-251	Olfml2b
18933	5785.30844888635	-10.5866415562689	0.311372343872341	-33.9999417565783	2.23221741050457e-253	7.93225022168123e-251	Prrx1
16775	6796.79901221527	-9.99315503725751	0.294520769911309	-33.9302217642132	2.38811594476704e-252	8.32304332057942e-250	Lama4
64817	25455.9136051831	-8.63313314954495	0.256049367061851	-33.7166744390333	3.29352677389011e-249	1.12619973062661e-246	Svep1
16431	7664.44257388455	-9.67809864781422	0.290355902470576	-33.3318474515771	1.33502176303059e-243	4.48048137248211e-241	Itm2a
223864	2309.40585982025	3.22058237660494	0.0968885707767654	33.240064857859	2.84108588911707e-242	9.36163628517612e-240	Rapgef3
14276	1952.31911893978	-6.53915806237751	0.19689755567073	-33.2109661803668	7.47735491639626e-242	2.41985898481874e-239	Folr2
20564	3852.45056749563	-9.63967856976969	0.292889622422488	-32.9123254352271	1.46451574357512e-237	4.65638926680911e-235	Slit3
11501	6418.08260744792	-7.17907677754313	0.218548379318275	-32.8489133615955	1.18044655905085e-236	3.6884884464963e-234	Adam8
16414	1493.32275873487	-7.48985210843607	0.228668134131348	-32.7542450848612	2.64179191864656e-235	8.11477880366638e-233	Itgb2
99543	5645.64531241014	-8.8671256220302	0.273026424542889	-32.4771700646773	2.2402650856336e-231	6.7667206911563e-229	Olfml3
121021	2806.35001466504	-8.90058753284125	0.277187676247869	-32.1103291940082	3.16348385892529e-226	9.3986586844759e-224	Cspg4
75745	3486.77228438069	-9.44812507125199	0.299666848048157	-31.5287631340977	3.5057442498094e-218	1.02475166192413e-215	Rian
14160	3180.83785616074	-9.45810716247277	0.30002746622122	-31.5241377117754	4.05671043208157e-218	1.1669803676288e-215	Lgr5
12259	4147.48146463655	-10.1639169891127	0.325199593255181	-31.2543963766191	1.94563997554766e-214	5.50950519950784e-212	C1qa
74253	1042.51683690452	5.2239687218802	0.167501686384966	31.1875589710426	1.57124991896957e-213	4.38088650484391e-211	Klrg2
53883	5342.45138869896	6.38014939446439	0.20507659798443	31.1110553674622	1.70705826717877e-212	4.68742681455771e-210	Celsr2
217325	3253.57723389603	4.64187707563736	0.149761668394238	30.9950945753216	6.27674938667397e-211	1.69781386768197e-208	Llgl2
13038	2030.52020510364	-7.84631925013437	0.254075855774541	-30.8817979820048	2.09710328626171e-209	5.58908865542955e-207	Ctsk
244867	2172.38638911056	-8.81869937262023	0.286062201278738	-30.8279085219907	1.10789984349683e-208	2.90992302372364e-206	Arhgap20
16517	3602.82577764009	9.06336907821474	0.295888614341961	30.6310166694691	4.73068783065495e-206	1.22477507935657e-203	Kcnj16
77045	3191.2276479562	3.5365731470653	0.11578379862081	30.5446287752875	6.66400972781484e-205	1.70101194784772e-202	Bcl7a
16000	2568.31408346037	-9.15111883160482	0.299996697802203	-30.5040652068725	2.30167878740974e-204	5.79351731447594e-202	Igf1
216725	3759.31860810199	-10.151596551837	0.333740578990128	-30.4176273156682	3.21188045262671e-203	7.97382321136354e-201	Adamts2
13733	3852.05471495158	-10.3277031592263	0.339813835931063	-30.3922385353417	6.95620428534385e-203	1.70361203058495e-200	Adgre1
20204	3125.24243332016	-9.75929699257367	0.322178474513929	-30.2915860760019	1.47958550296383e-201	3.57527040936181e-199	Prrx2
12267	3169.66265333848	-9.90850013837053	0.327534398856764	-30.2517847681204	4.94277346526569e-201	1.17865636198698e-198	C3ar1
214642	2613.07510275367	-7.10934714622749	0.23748418584655	-29.9360865688176	6.67690804739828e-197	1.57150135770129e-194	Cped1
12262	4195.0107239655	-10.4457272556965	0.350480365268927	-29.8040298139993	3.46405189326542e-195	8.04859134123708e-193	C1qc
13030	74337.9710295959	-3.14556670061609	0.105650990647331	-29.7731869937326	8.69055440753361e-195	1.99365718389534e-192	Ctsb
66695	3985.21243929561	-10.2981011776752	0.346935631788477	-29.6830311853175	1.27157223326968e-193	2.8805879479433e-191	Aspn
237175	3642.6895894082	-9.37257784058359	0.315820261024888	-29.6769365276567	1.52401505659482e-193	3.40984257662567e-191	Adgrg2
56857	1468.42117411108	-7.43808597046104	0.250712002436866	-29.6678495571192	1.99628120006001e-193	4.41202490105946e-191	Slc37a2
13008	865.004079344794	-4.77491385729514	0.161568517656688	-29.5534917727054	5.92253721373359e-192	1.29318243282523e-189	Csrp2
27206	4178.7950833063	-10.5952892765617	0.361928134501408	-29.2745665963708	2.18627426548534e-188	4.71688672778463e-186	Nrk
80859	5721.38841131099	3.53075421559882	0.120649425258887	29.2645755089393	2.92991743916761e-188	6.24692867647466e-186	Nfkbiz
22253	3928.373182858	-10.5072263972113	0.359118014781873	-29.258421924596	3.50870545480149e-188	7.39398476248459e-186	Unc5c
12828	26814.9166921363	9.19999278357405	0.314871211139516	29.2182722906911	1.13648592861568e-187	2.36741775681631e-185	Col4a3
269959	3225.26092395109	-9.99733529268173	0.342495098723218	-29.1897178381548	2.61907329974622e-187	5.39380288764781e-185	Adamtsl3
225608	3735.73021746671	7.32003852155519	0.251157658961341	29.1451933093624	9.6119845915423e-187	1.95728086238788e-184	Sh3tc2
70719	973.325301011193	-6.13261239655349	0.212038632329731	-28.9221465408103	6.2888986343088e-184	1.26637455499532e-181	Arhgap45
12904	1099.75130082268	-7.54917391237039	0.261534681226587	-28.8649057056796	3.29388199843569e-183	6.55989268765385e-181	Crabp2
18196	730.49572264708	-4.13915947774004	0.144798075897704	-28.5857353564854	1.01073670481673e-179	1.99104144580364e-177	Nsg1
16409	2346.55002245176	-9.47428304951754	0.333295150895592	-28.4261052825381	9.62229458684053e-178	1.8751058580356e-175	Itgam
18133	4149.76923680112	-10.7565749337611	0.378455811434597	-28.4222744340656	1.07306696704307e-177	2.06885028124697e-175	Ccn3
17533	3101.2341335368	-10.168965838981	0.35783122200589	-28.4183302451277	1.20051946904044e-177	2.29021203551789e-175	Mrc1
19378	7206.88996053684	8.36136410006188	0.29453997925302	28.3878749542492	2.85436304303865e-177	5.38850223218641e-175	Aldh1a2
54123	1139.37069045938	-5.20433589941065	0.185727011193482	-28.0214270717413	8.9084758492477e-173	1.66441554449398e-170	Irf7
21838	2334.08411484998	-9.60867092335323	0.342963267722743	-28.0166181852484	1.01951759311694e-172	1.88537932041411e-170	Thy1
21410	16513.7193692709	8.60407028791479	0.308881960602514	27.8555286010599	9.23228534794824e-171	1.69006775111986e-168	Hnf1b
23871	3896.94027676171	3.24361798597799	0.116579080086599	27.8233280239348	2.26533096904455e-170	4.10545931519944e-168	Ets1
226250	2603.8894282639	5.21310280836861	0.188080106149366	27.717459943523	4.30138269269557e-169	7.71821371680415e-167	Afap1l2
20259	8542.59885223787	9.08804473434118	0.328784282424093	27.6413600654385	3.54484120175937e-168	6.29834873524363e-166	Scin
233651	3241.91701978317	-10.1454804072506	0.367467381821003	-27.6091999158515	8.62864624315052e-168	1.51822287247201e-165	Dchs1
12556	33975.6945376562	8.79157359307872	0.31899349031381	27.5603542392981	3.32565203760378e-167	5.79526844975897e-165	Cdh16
16948	54019.1434285728	-8.07901063184437	0.293455265111723	-27.5306378598065	7.54808701881823e-167	1.30279981944803e-164	Lox
11513	1760.64434523597	-4.97367149325754	0.181541886515298	-27.3968260919136	2.99203567007742e-165	5.11553419328426e-163	Adcy7
12829	10089.1155858808	9.0431661581945	0.331021078822502	27.3190039448925	2.52251802282214e-164	4.27248543248652e-162	Col4a4
20612	2082.50724442595	-9.17246805225949	0.337332709951438	-27.1911610753074	8.26242852231043e-163	1.38648140842437e-160	Siglec1
26360	6362.11271651608	-3.93255967321259	0.144664713664162	-27.1839591950667	1.00521273691752e-162	1.6713275624914e-160	Angptl2
16971	84816.7981712981	-5.98550177475613	0.220259116648093	-27.174819666235	1.28909622692713e-162	2.12384462914548e-160	Lrp1
103712	735.722694948474	-6.79132932384501	0.252006051185402	-26.9490724206801	5.84888039253173e-160	9.54948282467141e-158	6330403K07Rik
69354	1676.34604640716	-8.86074474646919	0.329080851604035	-26.9257378643557	1.09757306895918e-159	1.77601042220958e-157	Slc38a4
223272	2624.74614841922	-10.1005075654708	0.379159273274109	-26.6392207112622	2.38608581960928e-156	3.82681710697159e-154	Itgbl1
14282	3159.09446885659	5.31830117731844	0.199809819572468	26.6168158737043	4.33659622090636e-156	6.8940467817093e-154	Fosb
329941	3373.81374600848	-8.99750854047738	0.33824740042424	-26.600377502362	6.72013204633292e-156	1.05903437457123e-153	Col8a2
218639	3519.31908746903	2.89776852553252	0.108980182451127	26.5898667111521	8.89098360424898e-156	1.38906289534314e-153	Arl15
68588	2434.21245582327	-9.73404264637656	0.366587634586778	-26.5531123474716	2.36422463136329e-155	3.66212333283734e-153	Cthrc1
192657	2015.24949846726	-2.48659331041234	0.0936989988608687	-26.5380990260591	3.52384174825742e-155	5.41208339014145e-153	Ell2
11600	1509.41680721976	-8.77338395387298	0.330874986313786	-26.5157062841635	6.3878877262353e-155	9.72837724895482e-153	Angpt1
13179	3336.74016243477	-10.639470155952	0.401527043222079	-26.4975182507631	1.03521169387832e-154	1.56342846067973e-152	Dcn
23965	2519.62838472886	-9.86702164289732	0.373369204410158	-26.4269830675646	6.71123899810725e-154	1.00518830051816e-151	Tenm3
96875	1093.84193673297	-8.02474877126305	0.306945892962062	-26.1438545204933	1.15758519367398e-150	1.71958331679946e-148	Prg4
13056	1462.77686006886	4.36739038031391	0.167269535951832	26.1098971516939	2.81463332078158e-150	4.14712192459549e-148	Cyb561
232670	928.628571481756	5.96193349010105	0.22855884684663	26.0848948634295	5.41017725606218e-150	7.90714858158184e-148	Tspan33
19288	1767.53354344365	-9.36286691760367	0.358972721264216	-26.0823911205004	5.7758434773888e-150	8.37404890725738e-148	Ptx3
19663	5825.94822403757	5.60804870350474	0.215269717831048	26.0512661047206	1.30163376712078e-149	1.87218323504206e-147	Rbpms
545370	6243.33026476146	-8.87973230024372	0.341075271117552	-26.0345239077251	2.01430955899669e-149	2.87443560139347e-147	Hmcn1
13136	2036.93764097743	-9.56288627979201	0.367437722788729	-26.0258696554423	2.5240881568531e-149	3.57375388020693e-147	Cd55
12808	1876.09657295204	4.25236835410133	0.163447988227978	26.016645418542	3.20996349424715e-149	4.50962545784815e-147	Cobl
57435	1285.62152136359	-3.51301062649155	0.135093377595937	-26.004314119667	4.42590714898835e-149	6.17005502008583e-147	Plin4
21824	3884.86836078537	-9.98137331148958	0.385734141504381	-25.8763024516361	1.23107468467221e-147	1.70311194735225e-145	Thbd
73341	1120.22906068077	-8.34775569302124	0.32464508070912	-25.7134827818346	8.26071874419057e-146	1.1341591348558e-143	Arhgef6
56743	551.605421661334	-4.64081368340443	0.180593172558341	-25.6976142434465	1.24290509029207e-145	1.69362172566641e-143	Lat2
23936	1254.83656447647	-5.92035060511116	0.231775262969562	-25.5434964424511	6.48471088953967e-144	8.77032951127816e-142	Lynx1
16776	28152.933509429	2.52694426248271	0.0994009555851608	25.421730079021	1.45058367537532e-142	1.9473279962094e-140	Lama5
17969	1163.45518356836	-8.27666831045368	0.326126620620962	-25.3786958411873	4.33505306582448e-142	5.77677696411302e-140	Ncf1
270118	1566.13237561813	-2.64096216382707	0.104483107431462	-25.2764511771386	5.79956207706935e-141	7.67193164399474e-139	Maml2
54563	1572.46442044305	6.98163900361587	0.276467906053727	25.2529818135893	1.05029406246714e-140	1.37931009377478e-138	Nup210
105855	2055.55670705633	-9.8448227424174	0.389956268023884	-25.2459661497592	1.25418880711567e-140	1.63522760801132e-138	Nckap1l
17389	1760.87199909856	-9.19335019315595	0.364400567136649	-25.22869342766	1.94077748440871e-140	2.51233645356708e-138	Mmp16
12491	1395.37114651138	-8.94226811559823	0.354886509892134	-25.1975430633195	4.26191292646091e-140	5.4779182954788e-138	Cd36
194231	868.771626903197	5.04067076245637	0.200174006245575	25.1814451686221	6.39715269605514e-140	8.16447875426812e-138	Cnksr1
17919	1773.54882421283	6.31734658940286	0.251370202585245	25.1316445801109	2.24353347586109e-139	2.843325677135e-137	Myo5b
320452	2293.33846521524	-10.1026950448123	0.402143510215993	-25.1221138428569	2.85167877204812e-139	3.58895655457139e-137	P4ha3
13180	947.1130371534	5.61253300523558	0.223859661611532	25.0716585776634	1.01368976459773e-138	1.26697238646929e-136	Pcbd1
215632	586.693173898254	-6.4586533085767	0.260760964657228	-24.768482188531	1.96039466590391e-135	2.43344058425867e-133	Psd4
13824	1280.95533119725	5.60859369286976	0.226773697763506	24.7321172965957	4.82906226767544e-135	5.95354391000558e-133	Epb41l4a
14281	10900.6102679236	3.51746916686328	0.143287907060782	24.5482625785803	4.51377811076771e-133	5.52724329063806e-131	Fos
241035	9044.4011030125	8.5214364043679	0.348602016820896	24.4445986918831	5.74403802628106e-132	6.98652356713367e-130	Pkhd1
18510	7193.30064720014	8.44058617021397	0.345835187591341	24.4063833671774	1.46311071494421e-131	1.76773036579559e-129	Pax8
97440	1385.95804096102	-6.09633098425862	0.251404317056006	-24.2491101809542	6.75663561084948e-130	8.10930511095531e-128	B3gnt9
12842	267699.66914287	-9.51746456744482	0.392764653240227	-24.2319783334058	1.0242182610124e-129	1.2211781279163e-127	Col1a1
99899	884.902232503964	-7.56265814603584	0.312208127924506	-24.2231302442726	1.26954831920513e-129	1.50379243065062e-127	Ifi44
12903	3235.48499457537	-10.9421132190175	0.452328907533879	-24.1906122663582	2.79311784324147e-129	3.28699186188735e-127	Crabp1
80891	2126.39156276186	-10.1003728469466	0.417669152019245	-24.1827120775277	3.38232452900861e-129	3.95470112511117e-127	Fcrls
12260	1914.50516592394	-9.84259036750893	0.407276307375685	-24.1668621259371	4.96486359537083e-129	5.767834803776e-127	C1qb
21828	1972.01053520526	-9.88279014571059	0.410008345489657	-24.1038755782104	2.27642249591627e-128	2.62774553461724e-126	Thbs4
52428	846.018057045488	6.47900053513127	0.269146731254394	24.0723731064279	4.86829571012115e-128	5.58405842750162e-126	Rhpn2
319480	2354.98401759302	-10.3647931638917	0.430627896314125	-24.0690239824385	5.27774188902476e-128	6.0156299531318e-126	Itga11
20356	11046.2070758656	4.78826736068159	0.199471083693926	24.0048195057127	2.47651699413104e-127	2.80511984278981e-125	Sema5a
20733	4535.21678768513	5.47882482704452	0.228374296560503	23.9905493287114	3.4899832615558e-127	3.92850724529042e-125	Spint2
12879	1880.63306448073	2.83724962239783	0.118439205814615	23.9553246147123	8.13195264670713e-127	9.09724554421441e-125	Cys1
18504	1982.35212548319	8.77402652241766	0.366780745179482	23.921720640281	1.82037839092236e-126	2.02397040360036e-124	Pax2
78925	6794.09765843677	5.87782760025317	0.246326765842575	23.8619119613239	7.61771896110809e-126	8.41804394708304e-124	Srd5a1
16010	29192.6446694484	-8.66280793870706	0.363613197275433	-23.8242396140124	1.87328020973811e-125	2.05754286309599e-123	Igfbp4
68176	541.237912743861	-6.481707061285	0.272445862470788	-23.7908074745675	4.15796935854583e-125	4.53945052318832e-123	Inka1
114249	30185.3677502191	6.22545379458243	0.262021561376386	23.7593187441539	8.80212501644129e-125	9.55215039957877e-123	Npnt
77996	813.551191624728	6.8823748092185	0.290380985415113	23.7011896608169	3.50526792044866e-124	3.78130776918399e-122	Cutal
192113	606.495131034387	-3.35992446562397	0.142426877060331	-23.5905226244674	4.8218722570377e-123	5.17081603043161e-121	Atp12a
19264	910.27908766529	-7.74916084892647	0.329256742916428	-23.5353140539733	1.77497599080652e-122	1.89222881655215e-120	Ptprc
213391	948.426726506036	-8.38786418554356	0.356725340062167	-23.5135081350873	2.96738746759106e-122	3.14491012135396e-120	Rassf4
218885	973.688334959533	2.29872323563613	0.0987223050377053	23.2847403102893	6.32949176777827e-120	6.66914995973521e-118	Oxnad1
22350	7409.55375990547	2.87002650364685	0.123413842873172	23.2553045657632	1.25717308981658e-119	1.31697964778878e-117	Ezr
71712	441.533096699724	-5.03364109635699	0.216581955135174	-23.2412764637542	1.74297984467562e-119	1.81540366235956e-117	Dram1
231633	2709.78544110766	-10.8315416080222	0.468161664696013	-23.1363275227914	1.99603057429273e-118	2.06708926273755e-116	Tmem119
104759	1176.79213259766	-8.95000826244388	0.387946305439656	-23.0702242474017	9.21850882395418e-118	9.49244519412055e-116	Pld4
26561	1597.75606111167	-5.73259979768315	0.248597881459367	-23.0597290855036	1.17486376260023e-117	1.20294101523186e-115	Mmp23
209378	1611.98886641695	-9.70354282206722	0.420860431798662	-23.0564388783153	1.26764421381076e-117	1.29064697117373e-115	Itih5
11535	1529.92225762305	-9.6308796447811	0.418228453406982	-23.0277963307513	2.45563059725723e-117	2.48622309017278e-115	Adm
12226	5763.01108771401	1.73357094129758	0.0753799004831342	22.9977876089854	4.90505931254915e-117	4.93857721785157e-115	Btg1
100689	600.91206001322	-6.82735526707781	0.297123777707488	-22.9781517984037	7.70990278908279e-117	7.71969990312417e-115	Spon2
225724	1766.85439960306	7.08989904575402	0.308786993834165	22.9604846943834	1.15776114569067e-116	1.1528629254589e-114	Mapk4
213019	877.378288343405	-5.9150411040114	0.258275273936457	-22.9020804580258	4.42960081364908e-116	4.38675713364821e-114	Pdlim2
381511	1185.53799300263	-2.26249587612632	0.0991355006800897	-22.8222570179717	2.75699029031152e-115	2.71548559952802e-113	Pdp1
12517	1660.35608598572	-7.80786057402089	0.342187352919552	-22.817501895976	3.07362763638214e-115	3.0109920894137e-113	Cd72
269823	805.158122796303	-7.74342393887476	0.340029341126559	-22.7728110557161	8.52963242451232e-115	8.31088862523854e-113	Pon3
260409	1016.35562642769	-3.20422115498042	0.140823384705923	-22.7534735205499	1.32576612923618e-114	1.28485880000787e-112	Cdc42ep3
216363	3602.79146344966	4.03152685707999	0.177267877499401	22.7425685575414	1.69984042098124e-114	1.63862808241718e-112	Rab3ip
52589	1376.71843299677	3.14807206355664	0.138598754575678	22.7135667502532	3.29024015160039e-114	3.15497472314571e-112	Ncald
13052	2871.13023512869	3.48164747884895	0.154460309431621	22.5407257803679	1.6558217584451e-112	1.57939251201582e-110	Cxadr
18707	494.420773196341	-6.77533669968641	0.300614116551412	-22.5383184842142	1.74833360448343e-112	1.65890313686143e-110	Pik3cd
67451	899.219284239403	3.15494154148246	0.140031502276018	22.5302270575067	2.09877784407415e-112	1.98104952438312e-110	Pkp2
12834	25191.3795092834	-8.48372748311716	0.378446892662271	-22.4172206130071	2.6736762618322e-111	2.51062356959508e-109	Col6a2
21922	868.695984757538	-8.42440952826963	0.375997467141666	-22.4054954207857	3.47902819733529e-111	3.25002206290245e-109	Clec3b
66251	2748.73836745045	-1.80831063320033	0.0809197109014865	-22.3469734759904	1.29210630869972e-110	1.20086372474692e-108	Arfgap3
70361	8542.04128760123	-1.21312371208368	0.0543430022417842	-22.3234577045674	2.18704689867848e-110	2.02223729309949e-108	Lman1
18591	5942.42506409875	4.29517076083516	0.19245373671581	22.3179390233284	2.47435379094659e-110	2.27627988595559e-108	Pdgfb
63913	4128.17465775072	-8.138346741386	0.365310118398254	-22.2779121943558	6.05135652178466e-110	5.5388249618335e-108	Fam129a
233571	527.799608762861	-6.24008513157636	0.281423469243046	-22.1732933232631	6.21896264784353e-109	5.66363115913911e-107	P2ry6
12700	2357.34648135251	3.42209684727679	0.155120447392605	22.0609010920112	7.5072487957209e-108	6.80269349624249e-106	Cish
15211	11559.510337726	-1.87663394081766	0.0850815428843349	-22.056886572554	8.20387143349587e-108	7.3969533327983e-106	Hexa
14159	823.850435673014	-5.52482481848365	0.250741385328631	-22.0339566651218	1.3614583441771e-107	1.2214707708674e-105	Fes
320560	840.590590243405	2.54269019878107	0.115530565683657	22.0088093893991	2.37137869603307e-107	2.11706877380332e-105	Dennd5b
229011	570.910268332879	3.46735706006731	0.158014100426703	21.9433395545336	1.00262676399503e-106	8.90715923719706e-105	Samd10
13612	1666.73780062164	-9.99415470139637	0.455728551313982	-21.9300604989103	1.34248829022878e-106	1.18682513579591e-104	Edil3
23966	1171.37540542634	-4.13280464948094	0.189489563897761	-21.8101966381156	1.85676517716412e-105	1.63350268474492e-103	Tenm4
329910	530.054778370008	-7.14296717987253	0.328425689481539	-21.7491122303757	7.04294261150073e-105	6.16614729218491e-103	Acot11
94242	23126.8491925324	6.70135062762687	0.308543506599938	21.7193053306286	1.34801890749862e-104	1.1745262817595e-102	Tinagl1
16456	3448.05621658859	4.72609263594784	0.217633871230664	21.7157954744039	1.45502408514901e-104	1.26169385144284e-102	F11r
17916	1825.26875906056	-10.2646939828596	0.472816731583338	-21.7096673979489	1.66256365505956e-104	1.4347924343164e-102	Myo1f
215748	3358.76390360374	1.96967047698841	0.090738205892567	21.7071789949262	1.75504453827638e-104	1.5074252211935e-102	Cnksr3
20556	1269.95893351029	-9.48022658057846	0.437808242614649	-21.6538330205052	5.59297946969315e-104	4.78120598722872e-102	Slfn2
22177	1807.43338790554	-10.2506465922634	0.473964538290912	-21.6274547231457	9.91024685192598e-104	8.43208468063166e-102	Tyrobp
20719	5811.61343717277	-1.51237529548768	0.0700125204033169	-21.6014976574965	1.73885763547891e-103	1.47258490316749e-101	Serpinb6a
18606	972.977371799104	-8.49208233892632	0.393498067797675	-21.5810013666769	2.7093646281137e-103	2.28380535606067e-101	Enpp2
229949	600.89488363996	-7.57926823920528	0.351221166876156	-21.5797592913237	2.78312924556121e-103	2.33512274617157e-101	Ak5
83433	1611.55718216393	-9.94461115059578	0.461124286654392	-21.56601037596	3.74647090284297e-103	3.12890747337434e-101	Trem2
21961	43213.7728167397	2.10903453316757	0.0978016272479228	21.5644114777483	3.8781906148614e-103	3.22405727124464e-101	Tns1
12721	1020.75177630119	-9.0503683752948	0.421060599840427	-21.4942181213932	1.76340205183858e-102	1.45927558837765e-100	Coro1a
74137	7227.93930960778	4.19747458935177	0.195565447773516	21.4632729714753	3.43268406966051e-102	2.82775151792988e-100	Nuak2
245050	447.863867346703	-5.7312643489001	0.267140081323829	-21.454153642907	4.17642110535094e-102	3.42485428471833e-100	Gask1a
104445	2763.87407053836	1.61317039794924	0.0752710815477783	21.4314762692134	6.79899247863948e-102	5.55036669776502e-100	Cdc42ep1
13058	1604.81604016907	-10.0828721324342	0.470532929056332	-21.4286216963725	7.2288553377261e-102	5.87482265854754e-100	Cybb
14178	1021.12868733754	-9.05079601642611	0.422637850997289	-21.4150152312888	9.68122417237057e-102	7.83271543195857e-100	Fgf7
16518	441.485529632773	-6.18182792801068	0.289551603344172	-21.3496587710575	3.92796099643107e-101	3.16384165059201e-99	Kcnj2
56336	3745.0110811861	-1.9320942458401	0.0905028378671193	-21.3484382520346	4.03188618403801e-101	3.2331802351027e-99	B4galt5
71145	1012.28948510544	-9.03635840142598	0.424145019181764	-21.3048792105549	1.02291010289548e-100	8.16660783910781e-99	Scara5
208715	5614.61727599543	-1.57957505774885	0.0742024998545247	-21.2873563673143	1.48681964207225e-100	1.18182598128401e-98	Hmgcs1
12531	784.636792412671	-2.43066028012821	0.114589426651139	-21.2119071642465	7.4145346324804e-100	5.86784328141669e-98	Cdc25b
20613	879.773495410066	-7.24714105047425	0.342169435780853	-21.1799777906399	1.46101302114355e-99	1.15121473835585e-97	Snai1
331004	637.434335674996	-7.81140665506557	0.369221092750965	-21.1564474739645	2.40688040777579e-99	1.88830708355501e-97	Slc9a9
64075	1160.70636703014	-9.34968776681927	0.442630901111205	-21.1229892520999	4.890059998086e-99	3.8199378166083e-97	Smoc1
71943	2519.31016999663	3.30437246800141	0.156606793794994	21.0998028114092	7.98684746005633e-99	6.21225907805154e-97	Tom1l1
320207	726.012922643858	-4.86962367407307	0.230808424368393	-21.0981193056483	8.27629810894489e-99	6.4098867789918e-97	Pik3r5
21417	4317.08709495183	-1.9843230724357	0.0941721663867553	-21.0712267602117	1.46097057907578e-98	1.12668807679108e-96	Zeb1
16157	2277.40358911543	-3.67675007586028	0.174804898094712	-21.0334499544066	3.24195813188199e-98	2.48957657729226e-96	Il11ra1
58220	2106.73229467854	5.11007023446616	0.243004836186547	21.028677102308	3.58508288182793e-98	2.74145388469905e-96	Pard6b
19016	301.072524424068	-4.14833617680716	0.197538350740178	-21.0001559761095	6.53706022808222e-98	4.97777909720731e-96	Pparg
74559	1735.6890285578	4.35638146188975	0.207737640777238	20.9705927418383	1.21737929759131e-97	9.23119874905742e-96	Elovl7
20846	5982.21433863852	-2.93758274768155	0.140108777778955	-20.9664433181773	1.32830632987308e-97	1.00303731734541e-95	Stat1
100038882	2363.13323210124	-6.19299632081909	0.295615158656653	-20.9495221725488	1.89523249908949e-97	1.42519911124477e-95	Isg15
271786	1812.84754242404	-10.4085826752163	0.497119420686882	-20.9377912873219	2.42440648573567e-97	1.81559994797469e-95	Galnt13
18675	888.15493545689	-8.73944931957292	0.418916820566006	-20.8620157762223	1.18567443324828e-96	8.84278919907759e-95	Phex
68774	543.50924572393	-7.5825602663721	0.363782156080547	-20.8436838905678	1.73925858663468e-96	1.29182718711394e-94	Ms4a6d
20541	1327.11037549511	-9.81036050138091	0.472043322548058	-20.7827545328366	6.19975067130429e-96	4.58604413943052e-94	Slc8a1
17116	703.887351598376	-8.20453726066816	0.395990378668259	-20.7190318316837	2.33330027470451e-95	1.71895938530365e-93	Mab21l1
74205	1331.42702691919	-1.82852036122345	0.0885820349036954	-20.6421128529207	1.14927268973525e-94	8.43249755306556e-93	Acsl3
20513	598.49532049357	-7.80030890266478	0.378076044309961	-20.6315872694378	1.42882418450659e-94	1.04413631837956e-92	Slc1a6
65221	562.531980368394	-7.48138106522321	0.362651162845896	-20.6296899933072	1.48599623483317e-94	1.08155460899123e-92	Slc15a3
16981	1153.09329570828	-6.39098468186076	0.310063737426633	-20.6118417293896	2.1489767699128e-94	1.55783624004519e-92	Lrrn3
19116	1306.90579796492	-9.78641517620058	0.476663462988288	-20.5310789185473	1.13623856619927e-93	8.20400459570895e-92	Prlr
17392	1961.25699134632	-10.6949799777649	0.522191764290623	-20.4809434179676	3.18431076133298e-93	2.29005015585864e-91	Mmp3
234878	2930.01368221043	7.33217231401692	0.358650367379497	20.4437886613359	6.82312299431623e-93	4.88756751090882e-91	Map3k21
12583	393.861058825353	-6.49543749830717	0.3206433259013	-20.2575166036875	3.04961254259722e-91	2.17591055549171e-89	Cdo1
57266	1104.93008980732	-6.4603649264356	0.31911304870122	-20.2447532394212	3.95157556520445e-91	2.80840799875295e-89	Cxcl14
72780	2426.56678565531	-11.1921916344819	0.553890316051709	-20.2065125714114	8.58003215186559e-91	6.07405948001016e-89	Rspo3
54156	550.49277403114	-6.73552619337145	0.33356824216802	-20.1923484969493	1.14300027086062e-90	8.06015327190933e-89	Egfl6
12182	8952.59636384131	7.54840725151152	0.3748498462537	20.1371491197111	3.48846676601262e-90	2.45044508528864e-88	Bst1
225288	5965.76848804263	6.88629950033603	0.342124847510498	20.128030894116	4.19329372123253e-90	2.93417228223541e-88	Fhod3
72022	766.254299291048	7.41192828900638	0.368978681744607	20.0876870554181	9.45658480383778e-90	6.59160332307508e-88	Slc35f2
22228	1498.58762051533	-8.18745604268308	0.407734537592392	-20.080359370655	1.0959906591476e-89	7.61020640449498e-88	Ucp2
17260	1033.2024670276	-9.45423153775135	0.473225762244524	-19.9782689194892	8.51247169362015e-89	5.88822612608695e-87	Mef2c
18415	1774.98152487789	2.83208927144043	0.14189213498402	19.9594520990144	1.24064990180413e-88	8.54916280243207e-87	Hspa4l
54670	561.207806107303	-7.98152483950528	0.401686752263976	-19.8700225848127	7.39695851538586e-88	5.07784390811886e-86	Atp8b1
223646	259.882582224118	-4.44670095548497	0.224455896522843	-19.8110231202255	2.39174399244457e-87	1.63568212736124e-85	Naprt
240725	9757.10253542281	-9.44923283827371	0.477243169965918	-19.7996187959034	2.99954925575331e-87	2.04364026924877e-85	Sulf1
70355	11710.598735818	4.18868470495425	0.211583574035569	19.7968331145125	3.17006969534021e-87	2.15172932916295e-85	Gprc5c
23892	458.620563443203	-7.50375667423023	0.379292605647049	-19.7835564482711	4.12542428945136e-87	2.78974120887041e-85	Grem1
246707	1610.17640848309	-6.97026288880804	0.352678458899054	-19.7637896869769	6.104492340363e-87	4.11270314811891e-85	Emilin2
54519	998.277266147759	-9.40485054792534	0.475992039561566	-19.7584198185081	6.78972097852121e-87	4.55741160347185e-85	Apbb1ip
17064	1201.58798713783	-9.82437747947929	0.498418120991853	-19.7111161607222	1.73106406134391e-86	1.15764110641091e-84	Cd93
210044	467.154506534265	-3.43928338725598	0.174563183651897	-19.702226525121	2.06343117256602e-86	1.37483688016228e-84	Adcy2
20309	919.43594321864	-9.14059311872157	0.464357726530297	-19.6843782206889	2.93516588063514e-86	1.9484985807601e-84	Cxcl15
67374	466.945428211086	-7.00933797625659	0.356246035269157	-19.6755536407887	3.49340714610759e-86	2.31062108426671e-84	Jam2
217379	962.786115128992	1.79840938564679	0.0914997468792658	19.6548017561163	5.25939968326868e-86	3.46604001672285e-84	Ubxn2a
16425	1479.62855771214	-10.2935299564055	0.523999781990747	-19.6441493110913	6.48746076448701e-86	4.25986418242022e-84	Itih2
20443	1078.62786426079	-2.28116817406896	0.116142946260775	-19.6410393184539	6.89721042100839e-86	4.51256839205542e-84	St3gal4
53381	2769.37406316776	-2.57365093879086	0.13108622780474	-19.6332672157174	8.03761803258856e-86	5.23977523757563e-84	Prdx4
14131	1130.91207842355	-9.7378103232937	0.496776277231729	-19.6020034965384	1.48654316675351e-85	9.65613684984727e-84	Fcgr3
74186	2928.96678533697	-8.06464144779652	0.411856480290922	-19.5811935315426	2.23716760988946e-85	1.44800673550096e-83	Ccdc3
56741	3769.01913594666	-7.69101219247342	0.393767876438718	-19.5318426226939	5.88762695762691e-85	3.79720510153283e-83	Igdcc4
16011	46931.7467178777	-5.12347218439391	0.26243537639371	-19.5227954965477	7.02854735409689e-85	4.51696325171269e-83	Igfbp5
211712	564.124640241506	-8.08917439030004	0.414731140391833	-19.50462263976	1.00294558455951e-84	6.42275011624454e-83	Pcdh9
72789	1823.97968664161	6.37418302269373	0.327079241170991	19.4881919129849	1.38281292433162e-84	8.82419669988099e-83	Veph1
18993	1921.27581149526	7.8843847401697	0.406876256096348	19.3778443004123	1.18716786507878e-83	7.54913797151673e-82	Pou3f3
117198	27572.3904406683	4.14004372660507	0.21371546818583	19.3717551740579	1.3362387404487e-83	8.46736178082231e-82	Ivns1abp
93695	20123.911271437	-5.62230392057413	0.290263345983643	-19.3696655067532	1.39158642230251e-83	8.78735913985657e-82	Gpnmb
74760	1703.3339094763	-6.62808624549155	0.342413996903738	-19.3569372321976	1.78168528030727e-83	1.12116258107669e-81	Rab3il1
217837	1876.08121953888	3.22723202168251	0.166842480207859	19.3429875752381	2.335444306867e-83	1.46454177070418e-81	Itpk1
276829	2511.70904467574	8.23743232188117	0.429499029528524	19.1791639923463	5.52617410102787e-82	3.45347769768718e-80	Smtnl2
14313	13813.5739698273	4.25578147396258	0.222062302950353	19.1648083327049	7.28244751630169e-82	4.53538819030706e-80	Fst
13121	4089.86506378046	-2.2516138755912	0.117600288127285	-19.1463295834289	1.03853632866245e-81	6.44568283710605e-80	Cyp51
76933	800.631617387244	-8.9456935765105	0.4675243388568	-19.1341772674011	1.31133046394888e-81	8.11100409493022e-80	Ifi27l2a
239217	27897.1529318286	-5.05725324789116	0.264365086159949	-19.1298076510427	1.42599365477371e-81	8.79023231478365e-80	Kctd12
116838	546.218744412273	6.26500826916677	0.327663334977752	19.1202603415855	1.71250635491435e-81	1.0520594125462e-79	Rims2
212898	3856.79594359844	-2.71412426100327	0.142190344317246	-19.0879646155697	3.1791712735662e-81	1.94649057401487e-79	Dse
13644	473.823810142894	-7.73724629913953	0.406234841973098	-19.0462400062964	7.05943047724327e-81	4.30767873868956e-79	Efs
17761	538.924426530797	5.01138203702066	0.263543677602718	19.0153756774053	1.27222250224159e-80	7.73707664702158e-79	Map7
14728	1188.16087781742	-9.98010518356439	0.526339811496276	-18.9613344185252	3.55996400670378e-80	2.15776681249139e-78	Lilrb4a
237886	670.870957175923	-3.50141695510384	0.184758164497455	-18.9513517014404	4.30384999260909e-80	2.59995578053515e-78	Slfn9
21387	1528.04963614564	-10.5356497201375	0.556349063893321	-18.9371213216558	5.63975538174724e-80	3.39565736821945e-78	Tbx4
76123	2769.3375795362	-3.29072023570256	0.174290576769749	-18.8806549194558	1.64533209330429e-79	9.87362699568004e-78	Gpsm2
12523	1104.53367093055	-9.87711534441162	0.524688618531305	-18.8247181195952	4.73722622566659e-79	2.83342412170811e-77	Cd84
327978	969.682169058021	-9.51398729961443	0.505597485207434	-18.8173153110346	5.44757905724168e-79	3.24758142284181e-77	Slfn5
18952	2412.81061311707	6.58643745627943	0.350214795660025	18.8068509323441	6.63647680027687e-79	3.94337275578419e-77	2004-09-01
78896	715.382358010939	-8.77930936913623	0.466926485848524	-18.8023374882708	7.2260560111788e-79	4.27966709446383e-77	Ecrg4
81877	784.080344813708	-8.90924448005334	0.474274010545881	-18.785015164122	1.00157624881355e-78	5.91256233135115e-77	Tnxb
12816	44618.4074942335	-4.00389103898679	0.213284949072105	-18.7724968705278	1.26784154128951e-78	7.46009488726941e-77	Col12a1
16779	17171.0878149774	-1.92841225511576	0.102851798385813	-18.7494267030898	1.95689143271034e-78	1.14772632475759e-76	Lamb2
68339	857.913155263494	6.91872262666237	0.369440208665956	18.7275842324954	2.9500188638743e-78	1.72461909258045e-76	Ccdc88c
12273	1426.39170767131	-10.4366828233347	0.557564892788349	-18.7183285000989	3.50993602111806e-78	2.045355964975e-76	C5ar1
210573	492.473711528405	3.58770146081153	0.191984842598166	18.6874203830809	6.26708736612505e-78	3.64033411334245e-76	Tmem151b
18574	258.294745942215	-4.9780042482741	0.266541572696227	-18.676277017197	7.72207799393225e-78	4.47115717201387e-76	Pde1b
208431	1815.17109572827	2.77763447688482	0.148820496128578	18.6643274894408	9.6583343037324e-78	5.57445836262873e-76	Shroom4
245886	2845.90394383372	-1.59275020193635	0.0854005070777938	-18.6503600088167	1.25429866835909e-77	7.21639833862598e-76	Ankrd27
72318	1389.06247419507	-10.3997862328833	0.557951563117308	-18.6392277042457	1.54454566111036e-77	8.85816487857693e-76	Cyth4
68428	3757.47432328461	-5.17915710229891	0.277868942992045	-18.6388483956884	1.55553568454444e-77	8.8930514861195e-76	Steap3
68939	4343.09721448878	4.84245429229842	0.261083463737698	18.5475335089145	8.53809832418612e-77	4.86591056381211e-75	Rasl11b
20715	620.031297089306	-8.44634242050339	0.456505497944937	-18.5021702006362	1.98324916313505e-76	1.12672177377732e-74	Serpina3g
101490	3046.68674932012	2.0877760398182	0.113047828819627	18.4680772874404	3.73139408713974e-76	2.11325172003855e-74	Inpp5f
215653	1949.02512284349	-7.11929834901437	0.385866855147562	-18.4501422033044	5.20080588079339e-76	2.93626806783859e-74	Rassf2
74511	1344.56446039663	-10.3510452953575	0.561103550763917	-18.4476560186886	5.4456381017256e-76	3.06494718377556e-74	Lrrc17
233016	496.425764882595	-2.76175514624688	0.150170535273194	-18.3907924495484	1.55687705866639e-75	8.735381713378e-74	Blvrb
239559	1264.4105698687	-10.2649518010962	0.558316451947784	-18.3855441932352	1.7151001936831e-75	9.5934446944811e-74	A4galt
17381	983.918987552791	-9.7103188732349	0.528602314126254	-18.3698001573933	2.29254355628249e-75	1.27839282678485e-73	Mmp12
11443	1498.25749434369	3.88967265082541	0.211796566840672	18.3651355111506	2.49825413752522e-75	1.38883005320152e-73	Chrnb1
210027	873.97685539288	7.40459510340275	0.403620142006116	18.3454548789355	3.5891014877546e-75	1.98915248509409e-73	Slc35f3
11609	1275.6246883985	-10.275756929365	0.561206506926637	-18.310117225188	6.87216796533122e-75	3.79708231816151e-73	Agtr2
17242	273.159281678404	-5.72224990482214	0.313159882722762	-18.2726147904711	1.36738956817066e-74	7.53227998296562e-73	Mdk
73649	375.973613860758	-7.21553203275379	0.395562195783467	-18.2412073491058	2.43030434701844e-74	1.33467896003076e-72	Cybrd1
233744	645.944144383183	6.71905823474938	0.368513762524669	18.2328556434839	2.83143047867729e-74	1.55027234335554e-72	Spon1
110751	693.964824679971	-8.87733730660995	0.487080094230037	-18.2256212310277	3.23184889683558e-74	1.76418064931781e-72	Adam33
57810	6957.31680716484	-2.28680302883321	0.125528987578027	-18.2173302992009	3.7606044748093e-74	2.04664969660567e-72	Cdon
72136	1892.32201978546	-1.76422376992541	0.0968586164795943	-18.2144225681469	3.96579070697229e-74	2.15185703540296e-72	Chst14
76408	402.661435912517	-6.99419922733127	0.38406981529914	-18.2107495791715	4.24100538311769e-74	2.29432061367886e-72	Abcc3
20288	903.632664863809	-9.59139128325675	0.526738239773131	-18.2090278605704	4.37648832546107e-74	2.36056839054557e-72	Msr1
77963	641.974886202107	4.56671039863775	0.251044520796972	18.1908387569669	6.09995005197358e-74	3.28039747157025e-72	Hook1
14063	3049.25723096841	6.95603555086374	0.383457737246404	18.1402925934284	1.53213326766607e-73	8.21504473666039e-72	F2rl1
217410	1086.35905852066	-1.86153500634795	0.102716862936812	-18.1229737077651	2.09935507229386e-73	1.12231893732099e-71	Trib2
69718	4272.78825148142	2.92953033926242	0.16227990148338	18.0523300327641	7.56317068668728e-73	4.03139242220099e-71	Ipmk
22041	506.139922637582	-8.15485680143137	0.451992126918597	-18.0420328491696	9.11291615679946e-73	4.84320761025445e-71	Trf
214239	1687.49554914371	2.0237082041844	0.112258020131803	18.027292854518	1.18975912487036e-72	6.30467971345778e-71	Ccdc9b
74105	3184.42841179526	-1.84193950448718	0.102441037779019	-17.9804846223885	2.77060351269601e-72	1.46389642742244e-70	Gga2
13051	1092.40122204424	-10.0580092954166	0.55946087086312	-17.9780388928709	2.89554336411983e-72	1.52546315081231e-70	Cx3cr1
94176	1079.19670688241	-10.0401226560626	0.560128727298705	-17.924670110177	7.56982174089573e-72	3.97646027276097e-70	Dock2
70445	12328.5872578158	-8.23930499109779	0.459972062882177	-17.9126204741011	9.40038844528278e-72	4.92379305762601e-70	Cd248
66922	2789.83162802421	2.98463264594228	0.166677243144442	17.9066595393338	1.04629453200586e-71	5.46455210476719e-70	Rras2
68498	652.885533281172	-8.95219884779259	0.502094833842176	-17.8296971894488	4.15666291349879e-71	2.16468971210743e-69	Tspan11
74015	290.475593827161	5.17374055172903	0.290277508606136	17.8234289544942	4.64970184526632e-71	2.41451422755764e-69	Fcho1
381308	240.85586703214	-4.90567974195511	0.275760475719353	-17.7896405536656	8.50235493244417e-71	4.40251938401959e-69	Ifi211
20317	11799.704715195	-5.58715201677981	0.314757731844222	-17.7506426420208	1.70393006614668e-70	8.79781327315563e-69	Serpinf1
14190	366.413869477717	-7.46694169665927	0.420700496139675	-17.7488302608994	1.75981403789454e-70	9.0605425593076e-69	Fgl2
18301	1279.34856539961	-4.46436665531826	0.251641466072292	-17.7409817427932	2.02368253839495e-70	1.03895746864962e-68	Fxyd5
104027	12287.2795263451	1.53246427128814	0.0864015564948628	17.7365354683078	2.19030184908687e-70	1.12132317545202e-68	Synpo
69769	243.422574108094	-5.89655249866659	0.332514942960201	-17.7331955255086	2.3243953686367e-70	1.18662020467051e-68	Tnfaip8l2
19262	5179.09785025338	-1.12798753838525	0.0636166627646765	-17.7310077166067	2.41663724862577e-70	1.23024485552935e-68	Ptpra
56190	715.30506681353	2.81348324389949	0.159147382441051	17.6784763955613	6.14340370760124e-70	3.11868082332934e-68	Rbm38
22376	241.376498487978	-5.99900917793152	0.339490012362159	-17.6706499734429	7.05789993099868e-70	3.57291397903601e-68	Was
74008	348.64921857627	-3.83682293886068	0.217395431096307	-17.6490504860746	1.03481382352594e-69	5.22393619046256e-68	Arsg
24052	739.943455498872	-9.1215093559544	0.518514041408142	-17.5916342230249	2.8552334411767e-69	1.43737210151237e-67	Sgcd
16764	412.243326178263	-7.17401381171789	0.407932067561728	-17.5862953226454	3.13729493146304e-69	1.57499158013587e-67	Aff3
16506	255.670995383087	-4.0662011861156	0.231263345475663	-17.582558004392	3.35110694730587e-69	1.67768263000067e-67	Kcnd1
224912	351.426670816125	6.94951287365152	0.395389581874555	17.576368200456	3.73763857426985e-69	1.86603922538547e-67	Crb3
50706	52499.606125337	-8.3564362940841	0.476034953028587	-17.5542494115601	5.51917598133172e-69	2.74791281070535e-67	Postn
241327	375.474133004283	-7.12698212533161	0.406229821449403	-17.5442120420972	6.58599208770903e-69	3.27008040015208e-67	Olfml2a
76630	823.807765675182	-2.1159193311105	0.120635771864783	-17.539733848449	7.12603505172324e-69	3.5285555530705e-67	Stambpl1
56429	730.957929844594	-9.10479449931202	0.519675485848125	-17.5201539176949	1.00553000293101e-68	4.96545510711682e-67	Dpt
14544	703.74384259147	-9.23473494536996	0.527925369655562	-17.4925007892594	1.63425811844728e-68	8.04827714147282e-67	Gda
14702	506.179366063179	-8.42909106125086	0.482303867759098	-17.4767229224482	2.15535491775219e-68	1.05857715919845e-66	Gng2
57278	12425.5036681064	7.41666635620759	0.424585940231866	17.4679980033191	2.51154091073939e-68	1.23017988987379e-66	Bcam
15234	1298.04022568085	-10.5276495408491	0.602968919846726	-17.4596885417001	2.90514803597224e-68	1.41913740851549e-66	Hgf
12628	603.529107635869	-8.83793127146387	0.506448168628435	-17.4508109988803	3.39379708642576e-68	1.65338130637887e-66	Cfh
16400	8188.38269582029	4.33109755664408	0.248430880334066	17.4338131830473	4.56947720136414e-68	2.22017789062526e-66	Itga3
83671	9287.67980831021	3.73532661824665	0.21443207722458	17.4196261426622	5.8558502128619e-68	2.83758217667637e-66	Sytl2
327958	353.96427010476	4.01695115755709	0.230881766593379	17.3983039753486	8.49820438563514e-68	4.10701221548975e-66	Pitpnm3
13559	652.457325988173	1.93491595178573	0.11127776204062	17.3881637831593	1.01432131952444e-67	4.88897480684613e-66	E2f5
66222	589.288466055862	-8.80508944719707	0.506431568392495	-17.3865335353126	1.04358153040746e-67	5.01666527203564e-66	Serpinb1a
74617	18559.8336433257	-2.04117194294543	0.117462749518649	-17.3771851187714	1.22836714216235e-67	5.88933802047838e-66	Scpep1
15114	1538.43520157468	5.06577532946747	0.29196821091242	17.3504345340768	1.95757872775368e-67	9.3607385971187e-66	Hap1
11816	23770.0958667434	-6.60212604003598	0.380638711048329	-17.3448623285132	2.15694342337529e-67	1.0286917279429e-65	Apoe
68792	727.133477050664	-9.27567689395643	0.536682766185391	-17.2833515036931	6.27909878698743e-67	2.98677447025127e-65	Srpx2
241274	1043.84625091369	-1.75076544499518	0.101320266667622	-17.2795187239144	6.71056214682387e-67	3.1836522980861e-65	Pnpla7
216892	4669.17291048903	7.14623492474847	0.413809544726328	17.2693815689404	7.99950339241299e-67	3.77539062449741e-65	Spns2
66952	292.362538370934	4.87609519735932	0.282353018357596	17.2694991033665	7.98322886277624e-67	3.77539062449741e-65	2310030G06Rik
14786	854.177857492226	7.57536474572938	0.438823818573403	17.2628841578303	8.95255040947438e-67	4.21420963820531e-65	Grb7
545030	603.44705935731	-8.8374757180043	0.512670109070497	-17.2381333759193	1.37402205033018e-66	6.4511403155787e-65	Wdfy4
80719	250.943190182919	-4.31082027073386	0.2503062658925	-17.2221828141739	1.81029993899472e-66	8.47753638098224e-65	Igsf6
213436	837.629058829657	-9.67976108546652	0.562160932816704	-17.2188434314817	1.91782371180737e-66	8.95791730131056e-65	Rtl3
74122	3460.99198704368	-1.37097446594789	0.0796336238195595	-17.2160250932993	2.01350748128016e-66	9.38066737358362e-65	Tmem43
81910	19605.9895538198	-1.64873319165981	0.095821012640937	-17.206384551977	2.37823819739745e-66	1.10514899619062e-64	Rrbp1
13805	671.764014499933	-4.58150760677728	0.266313321326434	-17.2034488697675	2.50186792985496e-66	1.15962538344658e-64	Eng
170835	317.662962892824	4.62533849449794	0.269065331528661	17.1903918956027	3.1340671885672e-66	1.44894641985723e-64	Inpp5j
51800	2178.14086968544	5.25807174028375	0.306053213095262	17.1802533523709	3.73277432169972e-66	1.72135035705252e-64	Bok
64945	3542.87227380917	2.77616893630622	0.161644368563846	17.1745478111704	4.11849600609552e-66	1.89440363244845e-64	Cldn12
68852	279.229299281716	-4.1577339701477	0.242183848815374	-17.1676765006625	4.63610043986089e-66	2.12708982966073e-64	Lrrn4cl
71720	4700.07329096729	2.71381412301404	0.15818391618091	17.1560686353873	5.66189223500202e-66	2.59117355997327e-64	Osbpl3
78317	206.943767871614	-4.96763916968682	0.289638389386531	-17.1511766109753	6.15926453536673e-66	2.81169650313479e-64	Ccdc88b
11480	1800.20046620411	-1.7751041879491	0.10352415180154	-17.1467638909233	6.64514543103016e-66	3.02587865946129e-64	Acvr2a
17183	405.936727564917	-7.83946070023499	0.457319052767213	-17.1422131940465	7.18625090676573e-66	3.26407080659938e-64	Matn4
20128	874.188186642908	-9.73740869057644	0.568195073302617	-17.1374394958725	7.80111453192564e-66	3.53448996655221e-64	Trim30a
13423	993.664768121442	-1.90275293821884	0.111162499645009	-17.1168599509292	1.11109274395581e-65	5.02152962561373e-64	Dnase2a
56277	1094.66362535824	-10.2870590807137	0.602035609933738	-17.0871272578808	1.85069116678662e-65	8.34330249146116e-64	Tmem45a
217304	625.653702013164	-9.0646572138008	0.5305997526458	-17.0837946467191	1.95950543472187e-65	8.8119397006115e-64	Cd300lb
12121	275.746191986251	3.58763902523613	0.210271730303779	17.0619180241351	2.85040551603782e-65	1.2786608704741e-63	Bicd1
17858	311.002737662458	-7.12681840517328	0.41779238104872	-17.0582775762543	3.03368974167788e-65	1.35751997996119e-63	Mx2
66120	619.665157830182	-5.64843291367506	0.33128548123672	-17.0500466624403	3.49254369904475e-65	1.55899924772877e-63	Fkbp11
51795	1097.48094104288	-10.2890979177134	0.604037851874276	-17.0338628378788	4.60608173447145e-65	2.05100784456575e-63	Srpx
117167	537.67471275406	-8.50583961063213	0.500721550142008	-16.9871650385724	1.02211355659157e-64	4.54013823188947e-63	Steap4
12614	1508.1037633647	6.56507990709061	0.386532873566213	16.9845318627628	1.06903170298673e-64	4.73693436509254e-63	Celsr1
207792	3730.88921895129	2.45549761957032	0.144675152458137	16.9724902849564	1.31246327968581e-64	5.80140780920632e-63	BC034090
72713	752.644420284977	-9.52850658436009	0.561811009192193	-16.9603415178011	1.61403609162954e-64	7.11707447411244e-63	Angptl1
270163	7917.91340905619	1.72730487252929	0.101878744480425	16.9545166790033	1.78220858148162e-64	7.83955488402703e-63	Myo9a
213783	309.3414204157	-7.0233333844658	0.414663135444596	-16.93744339471	2.38256471954368e-64	1.04550170489807e-62	Plekhg1
211770	1871.43270245654	2.39751079692134	0.141582049538652	16.9337200918738	2.53819237467907e-64	1.11110290836495e-62	Trib1
22249	1490.24853142305	2.87275771832081	0.169711265723013	16.9273248071195	2.82950793648246e-64	1.23564270681618e-62	Unc13b
66060	1224.13658012879	5.33869213710499	0.31550775527134	16.9209537575825	3.15283237621558e-64	1.37352839312872e-62	Cystm1
97998	599.52180147165	-2.63549369114879	0.155887636798816	-16.9063675944365	4.0384586342404e-64	1.75513155463642e-62	Deptor
212032	1057.44890401721	-10.2365943927849	0.605696888308541	-16.9005233316807	4.45931262778575e-64	1.93340006586988e-62	Hk3
244198	1021.13560915633	-10.1885996341071	0.602951174866663	-16.8978850341575	4.66335342445641e-64	2.0170394775996e-62	Olfml1
98711	4155.27089024701	3.1542476627121	0.186711608906048	16.8936879779087	5.00728610373496e-64	2.16064395376164e-62	Rdh10
387314	413.561266079338	-8.14326640786918	0.482166074052964	-16.8889244724727	5.42835405704393e-64	2.3367710350548e-62	Tmtc1
20334	5138.06518643588	-1.29322904399812	0.0765928181450169	-16.884468744179	5.85408987501815e-64	2.51406802855341e-62	Sec23a
56753	957.630455765464	8.63253350796898	0.511325841038259	16.8826466709377	6.03762543872459e-64	2.58675853016562e-62	Tacstd2
227933	219.140285253377	4.08293607921587	0.241847857048901	16.8822503909568	6.07829532657225e-64	2.59804118404408e-62	Ccdc148
320772	324.611109799584	-7.52354227115281	0.447221508016394	-16.8228543043977	1.65966357178916e-63	7.0771959791847e-62	Mdga2
15354	314.469252403651	4.02169331011082	0.239145586518809	16.8169246552017	1.83436990588469e-63	7.80382295876721e-62	Hmgb3
56188	563.614942770271	-8.91763911813799	0.530953696299045	-16.7955118879432	2.63223664271458e-63	1.11719027344066e-61	Fxyd1
14073	398.149627300608	6.7761424744981	0.4037221598445	16.7841727516469	3.18638446675996e-63	1.34922536661427e-61	Faah
12476	5793.00088260108	2.48265555342025	0.148054416702269	16.7685342235535	4.14610782525097e-63	1.75151310296092e-61	Cd151
16529	2929.19718759913	6.74712218843671	0.40290304636662	16.7462674935875	6.02924629908651e-63	2.54111699251964e-61	Kcnk5
226691	699.196027278309	-9.42164946281736	0.564170970236605	-16.6999898255418	1.31087146497945e-62	5.5120472296572e-61	Ifi207
16188	908.835679260538	-2.03424487691766	0.121842288851905	-16.6957211333268	1.40807567620232e-62	5.90707302773487e-61	Il3ra
59091	473.127082164897	-8.48833249648446	0.508542755974105	-16.6914824697979	1.51169975573173e-62	6.32714426631091e-61	Jph2
54381	1559.36470575559	-6.74270801827527	0.403970191063755	-16.6911028769722	1.5213424871731e-62	6.35283177305026e-61	Cpq
17005	321.999057261101	7.01767647341179	0.42074976627169	16.6789788990168	1.86377450812041e-62	7.76487020934855e-61	Ltk
16331	914.410638014511	-10.0327700283822	0.602912912583832	-16.6404961960193	3.54666966034448e-62	1.4742269324409e-60	Inpp5d
67016	5213.05596370445	-3.10861767503249	0.18688202943609	-16.6341177073721	3.94524310569654e-62	1.63614738683154e-60	Tbc1d2b
19035	4721.36343726142	-1.09885234517104	0.0660850585074882	-16.6278485634771	4.3804299448925e-62	1.81247789706134e-60	Ppib
12317	28836.5800634002	-0.987380522964254	0.0594508572047335	-16.6083479597942	6.06403206524444e-62	2.50338162000968e-60	Calr
109225	939.430498273606	-10.068266618001	0.606552598376811	-16.5991649280616	7.06672315440324e-62	2.91068690289204e-60	Ms4a7
16600	1458.680751199	-4.02364146712524	0.242633503688241	-16.583206383135	9.21767717160472e-62	3.78802638052137e-60	Klf4
319446	256.310918211053	-6.84726287233953	0.414299205375398	-16.5273376909695	2.33219496207938e-61	9.56252699044449e-60	Dpep2
56193	1655.11716904838	-8.59381893332878	0.520351985230024	-16.5153956884201	2.84290293697474e-61	1.16302324891181e-59	Plek
21391	199.114949501707	-6.05477668797906	0.366734854376274	-16.5099570322454	3.11104738756448e-61	1.26985386947818e-59	Tbxas1
17294	22543.1840660631	-6.96538832709609	0.422142367021763	-16.500093028419	3.66327811826976e-61	1.49190088398658e-59	Mest
20847	6081.72698582225	-3.70485176866402	0.225148839045878	-16.4551226840174	7.7065571559452e-61	3.13152321383845e-59	Stat2
54324	4325.56922537737	1.83546408072882	0.111589145963031	16.4484105052377	8.60982311942137e-61	3.49073432647144e-59	Arhgef5
13591	1786.97365747335	-6.48076944517357	0.394413588482202	-16.4314050895486	1.13986864204663e-60	4.61112486602926e-59	Ebf1
234353	6568.05582822338	2.73654393844464	0.166861294113381	16.4001121589359	1.90885313155184e-60	7.70470942162896e-59	Psd3
67448	6865.05954685867	-2.78146255408385	0.169683170523089	-16.3920944281588	2.17808832977565e-60	8.77188773344982e-59	Plxdc2
110596	5695.63422641434	2.28378633266006	0.13933978059258	16.3900525962337	2.25249627224364e-60	9.05143901150145e-59	Arhgef28
665180	255.169765770473	4.70327134975235	0.287000982955277	16.3876489248305	2.34334187020667e-60	9.39566033490164e-59	Clec2l
98267	1214.49320654163	-3.05818789466982	0.186826941104905	-16.369094717194	3.17907516856255e-60	1.27184060220439e-58	Stk17b
20440	8788.78269848733	4.88731125158055	0.298657729387583	16.3642550340228	3.44214004394107e-60	1.37405074925868e-58	St6gal1
279572	1212.19104058281	-10.7011663375591	0.654130673402364	-16.3593709524407	3.72960424924162e-60	1.48553006173639e-58	Tlr13
14129	611.815957438267	-9.23139238497725	0.565087838570342	-16.3362078510351	5.45413543917871e-60	2.16766001237359e-58	Fcgr1
15957	3100.11265086254	-7.9023992453738	0.484110707383741	-16.3235374158122	6.71303328167235e-60	2.6621510320295e-58	Ifit1
219132	478.648319650292	-8.68496804235235	0.532157979780914	-16.3202815185218	7.08083170666932e-60	2.80187583013031e-58	Phf11d
14633	622.233221112967	-9.25510350686573	0.567246139636967	-16.3158510215493	7.6137667519887e-60	3.0061937875009e-58	Gli2
226518	406.771989678494	-8.27636680502441	0.507893447517062	-16.295478599862	1.06268528352607e-59	4.1867489985528e-58	Nmnat2
67804	4198.50303590548	-0.988682645876123	0.0606935224433845	-16.2897555797388	1.16694664579987e-59	4.58754318044057e-58	Snx2
224860	339.72591694951	-7.86165630796797	0.483745873159649	-16.2516245495151	2.17523122759645e-59	8.53283886098061e-58	Plcl2
330217	203.785529625409	-3.54585195005231	0.218410180757642	-16.2348290622357	2.86043635722221e-59	1.11964769118657e-57	Gal3st4
330119	2228.25687274519	-8.32987431784768	0.51310185090584	-16.2343486057241	2.88291972427887e-59	1.12601625351521e-57	Adamts3
52150	309.83302268176	-7.58400470164836	0.467510334383866	-16.2221113499948	3.51887390582913e-59	1.37145272678153e-57	Kcnk6
22422	2110.65479276971	9.40692491157396	0.580183072442174	16.2137183216622	4.03405509665742e-59	1.56886653469361e-57	Wnt7b
12813	465.691355132705	-8.64369595692726	0.533473829305435	-16.2026616529269	4.82908859579348e-59	1.87403795763523e-57	Col10a1
194590	528.509388562479	-6.17691290490915	0.381253358001617	-16.2015960653728	4.91350637750602e-59	1.90272384785345e-57	Reps2
260299	603.70464819539	4.67864053731564	0.288864901591184	16.1966390224074	5.325950835859e-59	2.05804279314014e-57	Cadm4
192656	453.81033062498	-1.97233606187248	0.121839036435161	-16.1880471118311	6.12415668726666e-59	2.3614487583688e-57	Ripk2
17390	46479.4312409671	-5.35312230252207	0.330758137807615	-16.1844008979023	6.49792618443652e-59	2.50025299873764e-57	Mmp2
100038489	4269.20927210672	7.67369493248253	0.47435035990895	16.1772722886844	7.29556912177176e-59	2.80122032190402e-57	Apela
210029	1073.94604429285	-2.15016832876277	0.132918907273324	-16.1765423209607	7.38256101975654e-59	2.82862903511729e-57	Metrnl
13617	764.89689835284	-9.77881196527307	0.606018892790463	-16.1361503438379	1.42134491957915e-58	5.43439535390989e-57	Ednra
116847	576.301499482879	-9.14658275887312	0.56698856529985	-16.1318645889022	1.52350497359269e-58	5.81273276556217e-57	Prelp
12484	16272.6680713818	6.43377120134978	0.398887022145288	16.1293069068725	1.58792456465076e-58	6.04578926158945e-57	Cd24a
54366	2297.35789036635	1.80108717782006	0.111757135869494	16.1160821079319	1.96690515157492e-58	7.47300252871955e-57	Ctnnal1
13537	806.56287276418	7.15567696454192	0.444398200060938	16.1019485757609	2.4719550051091e-58	9.37222605807369e-57	Dusp2
67647	1672.38484159502	2.06061620061191	0.128036218898879	16.0940101038079	2.81030240598334e-58	1.06327996876067e-56	4930523C07Rik
16341	6072.67842952575	-1.53519308215214	0.0955311757275631	-16.0700741978746	4.13591014947889e-58	1.56156457581262e-56	Eif3e
105844	3974.75547347477	5.47585441816529	0.340817885451754	16.0668047420899	4.35987937004299e-58	1.64270465329083e-56	Card10
63873	5778.91092361105	5.11177219433406	0.319068773867154	16.0209102645136	9.13038267036899e-58	3.43298599865347e-56	Trpv4
208748	241.304322559151	-6.3207371147789	0.394570975220388	-16.0192652570262	9.37515092650558e-58	3.51771967372796e-56	Prrg3
52855	341.142521464164	-7.86263847452861	0.49316541889846	-15.9432072347868	3.17625063692718e-57	1.18932211349238e-55	Lair1
76469	423.534059640036	-8.51041918114373	0.534042577995425	-15.9358439416728	3.57343472157783e-57	1.33528572080732e-55	Cmya5
231238	2477.80046632018	6.23500979676583	0.391292114168199	15.9344120952197	3.65623181104049e-57	1.36341335620343e-55	Sel1l3
433375	2137.65939401667	-1.88736352307367	0.118457579554853	-15.93282194492	3.75042411312443e-57	1.39566604111199e-55	Creg1
333182	298.992612602137	-7.52954005869397	0.472834964758527	-15.9242454976638	4.30171349122488e-57	1.59754003281698e-55	Cox6b2
64580	211.434384034898	-4.6814391735823	0.294285963682294	-15.9077895357466	5.59544417267066e-57	2.07374713172414e-55	Ndst4
54648	730.894459104807	1.9109935226744	0.120171242905354	15.9022531220675	6.11261639472499e-57	2.26079483513471e-55	Ccdc120
107371	886.317562387492	3.22370930926805	0.202814623021077	15.8948564026028	6.87858994068133e-57	2.53891416486696e-55	Exoc6
227545	678.112629169398	7.70600098690973	0.485372955636868	15.8764531427148	9.22494282566796e-57	3.39804143962562e-55	Proser2
208439	555.685879616655	-9.0888800106155	0.572929546487718	-15.863870289696	1.12727644659308e-56	4.13555284243043e-55	Klhl29
17079	998.916415213365	-10.425506689941	0.657185188108184	-15.863879586137	1.12710955549838e-56	4.13555284243043e-55	Cd180
22324	696.971787746968	-9.6451386726642	0.608390127348701	-15.8535423884945	1.32874889289365e-56	4.86483155270942e-55	Vav1
226352	1952.86886911011	4.95613756714	0.312711491584969	15.8489140965686	1.43031061381714e-56	5.22611275286453e-55	Epb41l5
12493	255.09059574194	-7.05071574273082	0.444911916704759	-15.8474418823212	1.46420980694819e-56	5.33921012702657e-55	Cd37
56407	6987.38947430104	-0.886424548108258	0.0560462498856391	-15.8159475418424	2.41548055833659e-56	8.79031208006709e-55	Trpc4ap
14114	3120.21500100506	-7.05849792066854	0.44643167000053	-15.8109256018063	2.61595039206177e-56	9.5007753417506e-55	Fbln1
12725	2150.92758605878	2.44803484766113	0.1548820934817	15.8057964780181	2.83780941279233e-56	1.02859239976071e-54	Clcn3
26949	10988.6363548168	-1.28477749207969	0.0813243010229689	-15.7981990120865	3.20132432589039e-56	1.15803594327568e-54	Vat1
106766	303.76852229846	2.69563944115878	0.170747154794621	15.7873168920511	3.80420450412404e-56	1.37337845076175e-54	Stap2
16728	4673.67407000892	2.78307290916984	0.176742212242914	15.7465094153331	7.2578424565009e-56	2.61498765087805e-54	L1cam
16970	216.767397416503	-6.41411108371908	0.407407589580012	-15.743720165673	7.58502119743584e-56	2.72744720557797e-54	Lrmp
66102	632.076236620636	-4.14870506252121	0.263623530931032	-15.7372335006263	8.40382910564988e-56	3.01589296795431e-54	Cxcl16
12520	13306.8051064167	-1.16834359226113	0.0742481373381718	-15.7356619862364	8.61510084675087e-56	3.08560222619893e-54	Cd81
64085	408.998757400403	5.7791698488198	0.367724903693178	15.7160143106375	1.17485781512297e-55	4.19959530246027e-54	Clstn2
231440	3997.42000204513	4.97988459210711	0.317406385032222	15.6893018758951	1.79013489308074e-55	6.3863414699414e-54	Parm1
140580	484.722028248213	-8.90203123703123	0.567857692358636	-15.6765178262463	2.18931943400867e-55	7.79509550148117e-54	Elmo1
54399	1161.19072412782	-1.62028748075823	0.103417110031109	-15.6674991234121	2.52313656038667e-55	8.96603997723287e-54	Bet1l
71355	286.992321048412	-7.61928217220021	0.486566247948289	-15.6592903932991	2.87082446324516e-55	1.01815952538928e-53	Col24a1
353156	210.640708277912	-2.85678286587371	0.182444754555912	-15.6583447566218	2.91382519323089e-55	1.03139167923678e-53	Egfl7
80861	758.416314344252	-4.9745306436601	0.318128139823336	-15.6368771603247	4.082641760423e-55	1.44229467103599e-53	Dhx58
107684	357.386939606714	-5.4816871151412	0.350637680729566	-15.6334798465914	4.30629290853818e-55	1.51834526033925e-53	Coro2a
14619	207.608078096859	-4.76932803913177	0.305345638726853	-15.6194405101629	5.36745449534918e-55	1.88882287027598e-53	Gjb2
232975	285.813726742942	-7.61121029803148	0.487404161047993	-15.615809027289	5.6819788762505e-55	1.99562990647845e-53	Atp1a3
245607	172.8605806201	-5.84652464204947	0.374603132436317	-15.6072497419476	6.49782144085838e-55	2.2777566339009e-53	Gprasp2
102595	3295.32490279389	-2.80289661249253	0.17961273368135	-15.6052221635084	6.70758315623892e-55	2.34674767452738e-53	Plekho2
241452	676.082972430555	-7.52041800105697	0.482152951130991	-15.597577456316	7.56092010273102e-55	2.64020337228891e-53	Dhrs9
74895	786.629332515914	1.99111079321518	0.127686166611195	15.5937862813136	8.0233816173579e-55	2.79630278944956e-53	Ccdc181
76477	473.638151748562	-5.61210737839833	0.360081649199008	-15.5856522843703	9.11283861589629e-55	3.16990353619748e-53	Pcolce2
23937	618.094015896639	-9.47456901995588	0.608034429845615	-15.5822903356995	9.60506686693963e-55	3.33472465190703e-53	Mab21l2
100043571	1756.534165463	5.10911208925549	0.328637821459299	15.5463302019492	1.68487617539168e-54	5.83843421159148e-53	Gm4524
16497	176.974239803899	-5.95944894448027	0.383590087358154	-15.5359826567051	1.98013556010787e-54	6.84847266332729e-53	Kcnab1
319670	674.343227511959	3.62465483607947	0.233670671235219	15.5118090640943	2.88630796493439e-54	9.96353509495353e-53	Eml5
78634	1270.5229836379	8.18669017379886	0.52924068815118	15.4687467480964	5.63942812035107e-54	1.94302957842438e-52	Spaca7
19249	12789.5804411757	4.22862037984217	0.27376882769443	15.4459527604143	8.03317504622259e-54	2.762528109349e-52	Ptpn13
12263	198.315300848063	-4.90175995165623	0.317421178815972	-15.442447696592	8.48192849862054e-54	2.91132557160038e-52	C2
235180	169.130284638794	-4.55674766448277	0.295204314723913	-15.4359114593038	9.38649408490254e-54	3.21571705672379e-52	Fez1
66515	7879.35730388134	-1.35824645235058	0.0880205569472214	-15.4310140660097	1.01266474059458e-53	3.46274020637651e-52	Cul7
381199	252.388750620639	-3.53656288813234	0.229225619640269	-15.428305499544	1.05606693722178e-53	3.60435049025806e-52	Tmem151a
93724	163.139087248883	-5.9213677998903	0.384750608774061	-15.3901453691202	1.90603589600397e-53	6.49306175625561e-52	Pcdhga12
56722	8154.23313784066	2.01767605788022	0.131106761858141	15.3895651855346	1.92320288777232e-53	6.53925064448363e-52	Litaf
66864	805.428733076852	-10.1222298033224	0.657923949116172	-15.3851061614647	2.06038293167349e-53	6.99256926417954e-52	Clec14a
21687	299.800707592022	-7.83909233071879	0.510074227805639	-15.3685324672115	2.66129131839297e-53	9.01506216135247e-52	Tek
83691	424.591308654569	-8.71359493895093	0.567641666358544	-15.3505203288708	3.51356904055312e-53	1.18799275600642e-51	Crispld1
14727	803.920272153789	-10.1188683914912	0.659321656579408	-15.3473927187351	3.68709898621863e-53	1.24434441205289e-51	Lilr4b
11987	5604.08613813587	1.93207817330083	0.125991645796747	15.3349705139792	4.46475461610213e-53	1.50399159679589e-51	Slc7a1
20744	2286.33440487523	1.39817890172938	0.0913378556144589	15.3077701717802	6.78504740264175e-53	2.28136204226487e-51	Strbp
327766	340.980385330227	-8.19992349303239	0.536057585664908	-15.2967213081436	8.04064825550057e-53	2.69853089508216e-51	Tmem26
24110	797.041053796064	-5.54085992793881	0.362361022276723	-15.2909932009946	8.78008388888095e-53	2.94124695597393e-51	Usp18
109648	237.086883995758	-6.82834068931421	0.44706761353237	-15.2736196553406	1.14629617231286e-52	3.83290138945127e-51	Npy
12445	3949.583373668	-1.12750892732189	0.0738264710122852	-15.272420743696	1.1675702339818e-52	3.8968462892177e-51	Ccnd3
56363	250.650821661585	-3.66578178699091	0.240045111746232	-15.2712203148975	1.18926508847164e-52	3.96195794087711e-51	Tmeff2
16525	1376.40287160316	6.7047573323395	0.440147295004751	15.2329854310865	2.13610415659779e-52	7.10323222569208e-51	Kcnk1
216445	262.061620225787	-7.48596179816523	0.491617494357735	-15.2272079087526	2.33345978507428e-52	7.74529151738117e-51	Arhgap9
74552	1047.58282212154	2.53789977129541	0.166851135689806	15.2105633611846	3.00942174597844e-52	9.97070389439987e-51	Nipal3
240892	305.290427203327	-7.54766242174521	0.496300615017808	-15.207844184264	3.13704645169928e-52	1.0355681756675e-50	Dusp27
17067	355.441834432249	-8.25505877788006	0.542812576191706	-15.2079357405393	3.13266283749763e-52	1.0355681756675e-50	Ly6c1
213417	5852.90954418065	2.34938155892598	0.154725507283621	15.1841903779926	4.50086124654048e-52	1.48307469765551e-50	Klhdc8a
242620	875.045115165774	4.19994049771537	0.276663821772941	15.1806639220153	4.74949941802928e-52	1.56216293925489e-50	Dmrta2
217262	413.113756572667	-8.6703294609957	0.5719871947057	-15.1582579841788	6.68181529522528e-52	2.19374164122043e-50	Abca9
56332	24029.4066121918	1.96221989766325	0.129483849976979	15.1541670873403	7.11112044352759e-52	2.3304671934548e-50	Amotl2
107650	3033.02031842562	-0.938850724960605	0.061969211780286	-15.1502770164212	7.5447924247623e-52	2.46812767353731e-50	Pi4kb
246727	325.338763652938	-7.7839439064089	0.514195017975936	-15.138116151046	9.07769464360409e-52	2.96423531578445e-50	Oas3
17999	69793.0856428996	-0.943562917866501	0.0624651477774047	-15.1054300108102	1.4913035351208e-51	4.86095215233709e-50	Nedd4
230837	1675.00754523564	-3.13393247313197	0.207473514625953	-15.1052170624382	1.49612917680886e-51	4.86792622465116e-50	Asap3
94184	6395.94066155767	-1.25672182157005	0.0832687402639369	-15.0923602012786	1.81820264896664e-51	5.905248495918e-50	Pdxdc1
67784	3077.85960587709	-1.37649496159159	0.0912649281546753	-15.0824088664017	2.11412704268131e-51	6.85408307594156e-50	Plxnd1
15951	607.668419981659	-5.52295443924061	0.366188369930508	-15.0822770266809	2.1183534227265e-51	6.85552126429862e-50	Ifi204
97775	342.314331488471	3.57301300664137	0.237204021823366	15.0630372081213	2.8345969611924e-51	9.15711242917822e-50	D930048N14Rik
14130	286.693867609722	-7.77120043664072	0.515935909287241	-15.0623368072529	2.86479209027103e-51	9.23818986690068e-50	Fcgr2b
104110	385.025306417048	-8.57344982517662	0.569241425582554	-15.0611839544226	2.91519191034272e-51	9.38401829327552e-50	Adcy4
216549	2495.72105865414	1.16634571088378	0.0774427594737235	15.0607457535074	2.93457965732141e-51	9.42967856908438e-50	Aftph
17684	9595.7768309594	1.6768905164981	0.111634451726827	15.0212635128222	5.32822976638764e-51	1.7090886381636e-49	Cited2
70784	1304.45198011248	4.24029167396204	0.282690059811151	14.9997905012816	7.36514237906241e-51	2.35827694939484e-49	Rasl12
20821	697.577609938029	-1.84157677695443	0.12291981419436	-14.9819358988173	9.63685630098793e-51	3.08022481027874e-49	Trim21
210530	2836.73687851347	5.04477447526245	0.337083767563411	14.9659371370158	1.22584869005302e-50	3.91127743130824e-49	P3h2
69553	184.86480754558	-3.51613381965277	0.234946471866758	-14.9656804450625	1.23058789308978e-50	3.91949813470405e-49	Ripor3
12833	33192.1898995374	-7.96068067018837	0.532082756855618	-14.9613581113445	1.31318525029455e-50	4.17523794580495e-49	Col6a1
71721	669.00730744491	-3.86540837106069	0.258633668014548	-14.94549569178	1.66646515899893e-50	5.28920281550572e-49	Fam13c
77739	540.286296237667	-9.27768980076423	0.62092463122182	-14.9417325940318	1.76330273755183e-50	5.58677194277131e-49	Adamtsl1
244373	5094.07433194175	1.24560699792317	0.083370233099913	14.9406682890092	1.7916934054087e-50	5.66681668171412e-49	Erlin2
22371	189.411687208268	-6.41010468626403	0.429419022449149	-14.9273887535411	2.18662570765479e-50	6.90387067941251e-49	Vwf
13123	465.253168064964	-9.07314931711656	0.60888154327338	-14.9013374068441	3.23047825183587e-50	1.0181905627482e-48	Cyp7b1
239652	280.416500591303	3.87079377288	0.259906222623994	14.8930400118964	3.65753753899901e-50	1.15079084755693e-48	Zfp641
93722	263.427576950044	-7.21620899140028	0.484673323802876	-14.8888099200096	3.89643356341235e-50	1.22383129063643e-48	Pcdhga10
76626	4133.9669273184	1.45821959258237	0.0979439469827706	14.8883074197417	3.92582539738631e-50	1.2309296483881e-48	Msi2
73137	3127.96679247083	-1.28865621720361	0.0865614768392608	-14.8871791963134	3.99262310779688e-50	1.24971171990678e-48	Prrc1
11482	376.726124225058	-8.53992932682137	0.574195355558685	-14.8728638156819	4.9451888814163e-50	1.54520100168806e-48	Acvrl1
15163	655.276071460245	-9.83151246124928	0.661044011904235	-14.8727048187429	4.95694926461932e-50	1.54620983687945e-48	Hcls1
50490	3012.42313801025	2.87033566123946	0.193232056295113	14.8543451654613	6.52019267853844e-50	2.03033422531189e-48	Nox4
16480	5719.99712976344	2.08034600043068	0.140203851110125	14.8380089702147	8.31885456605232e-50	2.58597943911777e-48	Jup
216742	3207.14394748125	-1.11933827637688	0.0754783151782486	-14.8299319312238	9.38280526197066e-50	2.91172225621052e-48	Fnip1
246177	364.164545009832	-8.49092938538005	0.572920581257002	-14.8204300267076	1.08090253644691e-49	3.34858062701322e-48	Myo1g
107765	3857.50010039386	6.9505305419298	0.469235492351911	14.8124569756909	1.21708902346321e-49	3.76404511471394e-48	Ankrd1
110379	2718.98529201408	-0.969420785723613	0.0654596307620201	-14.8094447591366	1.27287397590921e-49	3.92986287315206e-48	Sec13
14401	277.449849610533	-7.72113078481885	0.521426217272146	-14.8077149346501	1.30605263365153e-49	4.02544079586167e-48	Gabrb2
672511	19714.2459849	-3.44312240628988	0.23304571629332	-14.7744505286518	2.14096092536783e-49	6.5875441172226e-48	Rnf213
11733	194.989286842223	-6.01036517124533	0.407280955723106	-14.7572949011924	2.76136187858119e-49	8.48206124161473e-48	Ank1
668139	655.992243266819	-9.82914402078202	0.666130821451371	-14.7555760884419	2.83262253844969e-49	8.68622982475865e-48	Gm8995
11754	255.120728395044	-6.92862755433237	0.469963666632891	-14.742900454355	3.41784626607437e-49	1.04631128175787e-47	Aoc3
66270	2151.50726970383	2.08293643672187	0.141377736173253	14.7331290845491	3.94985249089327e-49	1.20713620054736e-47	Retreg1
67313	1058.41323463128	5.47667090705289	0.372017017041933	14.7215601872201	4.68720206024353e-49	1.43007008312784e-47	Inava
13138	44976.8479102567	1.75800385408431	0.119432042485071	14.7197001533659	4.81791814524459e-49	1.46748118565156e-47	Dag1
380785	272.930204295788	-5.49120775366735	0.373142686297437	-14.7161071496662	5.08078266682324e-49	1.54495007165835e-47	Begain
107522	872.923644245579	-2.8069847181829	0.19074979518905	-14.7155320161729	5.12416512081587e-49	1.55553173340948e-47	Ece2
12824	259.71941162931	-7.62995746674788	0.518646981827552	-14.7112732438204	5.45708887771104e-49	1.65382645034711e-47	Col2a1
13924	203.329254502851	-6.97991391949066	0.474754548629341	-14.7021528064182	6.24425398789522e-49	1.88922562642112e-47	Ptprv
207839	431.658529262544	-8.96733711979135	0.611521902563531	-14.6639671975768	1.09673243561629e-48	3.31268032177902e-47	Galnt6
20832	2797.14744370688	-1.34872080619248	0.0920758936115308	-14.6479252417874	1.38892476149947e-48	4.18826679744673e-47	Ssr4
16194	240.397699076382	-4.08179174701692	0.279039517901234	-14.6280060176339	1.86163510529577e-48	5.60438754373343e-47	Il6ra
103012	4542.45406524894	1.64141954214681	0.112249148868329	14.6230021224681	2.00366637091784e-48	6.02196445110181e-47	Firre
171207	345.658765358553	-4.06661886590473	0.278116371793176	-14.6220045935624	2.03324421453344e-48	6.10074253311085e-47	Arhgap4
16774	188.147621396561	-4.71156400832104	0.322324614806032	-14.6174502098028	2.17390518753467e-48	6.51201383697368e-47	Lama3
12294	349.201379936762	-8.43205234138941	0.576854757989892	-14.6172883634899	2.17907813601911e-48	6.51673812856013e-47	Cacna2d3
19885	257.422254558224	5.71910906950799	0.391316284134991	14.6150551392211	2.25172028847033e-48	6.72288744447245e-47	Rorc
209387	322.180003861859	-8.10467215581468	0.55505158359368	-14.6016557656516	2.74106394894083e-48	8.17044439912082e-47	Trim30d
22368	436.74925439059	-8.98088490239367	0.615388528524891	-14.5938451662744	3.07373512576018e-48	9.14701177079668e-47	Trpv2
319710	1986.46883038634	-1.36960496311952	0.0939332631632945	-14.5806173127254	3.73127394246436e-48	1.10855537146363e-46	Frmd6
110058	283.941667561177	2.51084961968781	0.1724156952015	14.5627671352855	4.84559827722888e-48	1.4372631354864e-46	Syt17
67547	202.026598781562	-6.83011203344679	0.469156708994681	-14.5582742450438	5.17477191890697e-48	1.53239201775083e-46	Slc39a8
16880	1586.57493691359	-2.02323045335857	0.139045812373718	-14.5508190345255	5.77079569755002e-48	1.70610326960357e-46	Lifr
93709	372.539410089574	-4.19399213237893	0.288311229577361	-14.54675261358	6.12420151298494e-48	1.80763687328707e-46	Pcdhga1
216835	272.622213886694	7.44817054110122	0.512034430006676	14.5462299107583	6.17116400746104e-48	1.81853667166205e-46	Usp43
338372	765.16238934505	3.09310231933815	0.212722751709372	14.5405336029314	6.70678106231336e-48	1.97316547390106e-46	Map3k9
15558	179.630312264781	-5.09203404469402	0.350460920947176	-14.529534508247	7.87537702138608e-48	2.31321649527682e-46	Htr2a
23886	12357.983662306	7.17366931628852	0.493972389221953	14.5224094965867	8.73837930266702e-48	2.56255094016561e-46	Gdf15
15185	8267.15826010275	3.08372169909843	0.212638553500104	14.5021758676369	1.17369547263886e-47	3.43633005664524e-46	Hdac6
105245	23348.6401394905	-1.37462273660273	0.0949406252315196	-14.4787622079654	1.65042522448441e-47	4.82429941021468e-46	Txndc5
107250	1179.07724501922	-4.05123258543622	0.280068843665615	-14.4651312599167	2.01220758695516e-47	5.87234107864546e-46	Kazald1
93702	159.860374005301	-5.65670703278049	0.391104131362298	-14.4634295042525	2.062592415983e-47	6.00970455865914e-46	Pcdhgb5
629378	2095.04538124172	-4.97758876743421	0.344397323387336	-14.4530413839367	2.39856180925489e-47	6.97738935298978e-46	Dact3
20346	744.147665206288	-3.19264093191171	0.221006689170328	-14.4459018136377	2.66052058486213e-47	7.72702156401545e-46	Sema3a
230857	7069.06974509225	-1.71245379933724	0.11858182339312	-14.4411154284594	2.8518910226562e-47	8.26957136057574e-46	Ece1
11666	1180.90329875531	-2.04626161770663	0.141713518680871	-14.4394242465651	2.9227338616716e-47	8.46145459665725e-46	Abcd1
81879	3195.52778253084	6.03915277002964	0.418712022203283	14.423165444955	3.69977149180795e-47	1.06939328143597e-45	Tfcp2l1
19224	3225.29901266216	3.07000454845171	0.212974267279497	14.4149083721123	4.16992215153919e-47	1.20336782089721e-45	Ptgs1
14102	533.375349726728	-2.359500348086	0.163953849417637	-14.3912470275442	5.8727375030763e-47	1.69207665768286e-45	Fas
100715	1032.38897759462	-1.32191182826063	0.0919581819364547	-14.3751409654239	7.41189918384386e-47	2.13215633188575e-45	Tent2
69697	2314.0772828177	6.32147138302733	0.439781923488653	14.3741046309522	7.52367741905333e-47	2.16088123400164e-45	Camsap3
29856	15991.6000612618	1.99141468625802	0.138699602297752	14.3577533984775	9.52655445729855e-47	2.73179978527882e-45	Smtn
209645	288.281778297643	6.23950036119037	0.434601414742427	14.3568339852007	9.65375368906129e-47	2.76390170784925e-45	Bend7
16592	140.33949993041	-5.78636376816959	0.403515028788838	-14.3398965474409	1.23239017929417e-46	3.52280870967637e-45	Fabp5
12020	327.14597431607	-8.33246186524178	0.581274899749996	-14.3348041844324	1.32620080718816e-46	3.78499798876709e-45	Nkx3-2
30955	521.469502743111	-9.50630481058133	0.663629565757534	-14.3247156261488	1.53354533792311e-46	4.36988084263845e-45	Pik3cg
20979	167.574859757843	-5.87667705428486	0.410299549508202	-14.3228942399007	1.57427901322108e-46	4.47891029146085e-45	Syt1
12818	296.957102358262	-7.99412033323012	0.558484626648435	-14.313948767407	1.79051134273431e-46	5.08611866212756e-45	Col14a1
230779	146.335608718862	-4.37197309941282	0.305973353670282	-14.2887380452223	2.57228454530785e-46	7.29538541699752e-45	Serinc2
110095	256.535356029019	-7.60390276876907	0.532958260684482	-14.2673513663215	3.49606452551203e-46	9.89987146810227e-45	Pygl
58245	1776.62879815345	-1.44415276179641	0.101366978139406	-14.2467772868826	4.69450702214095e-46	1.32727848303059e-44	Gpr180
26448	255.699874658742	2.6735396532306	0.187708046401162	14.2430743086891	4.95005756410887e-46	1.39735036190569e-44	Mok
106073	2179.76128515395	-0.98652875901166	0.0693280115035891	-14.2298724226439	5.9790751584595e-46	1.68520651783455e-44	Mfsd5
107581	7858.61744888788	-4.26437714360965	0.299707945284317	-14.2284420907302	6.10261806362709e-46	1.71735632247071e-44	Col16a1
117599	1370.91227443487	-1.85904391308468	0.13066625002538	-14.2274222511443	6.19225344024161e-46	1.73987921081393e-44	Helb
232201	355.318967523735	-8.69110282972278	0.612106021036898	-14.1986886765142	9.33427446284433e-46	2.61865411904223e-44	Arhgap25
109082	1126.09751891153	-1.58978342572522	0.112040027272013	-14.1894237660753	1.06530487481452e-45	2.9840062204426e-44	Fbxw17
226419	356.592632833023	3.24018443324873	0.228371920717603	14.1881910134453	1.08419562745701e-45	3.03223415993878e-44	Dyrk3
170743	788.803568193368	-10.4195218881959	0.735978904590558	-14.1573648690278	1.68183312428586e-45	4.69643477834093e-44	Tlr7
268902	656.551573010875	-6.51522432822863	0.460426170017268	-14.1504213976027	1.85641514494788e-45	5.17597102644468e-44	Robo2
59090	8811.84746032164	1.24481331944723	0.0880549372628689	14.1367804934221	2.25361104699477e-45	6.27376236631124e-44	Midn
332579	125.169483370834	-5.29877094626822	0.375041602850394	-14.1284884290075	2.53527865268728e-45	7.04706365378091e-44	Card9
74194	10135.4928041192	-1.61596300992168	0.114388232859124	-14.1270038843229	2.58928267064596e-45	7.18615158347883e-44	Rnd3
330627	168.512783495946	-4.79970393327882	0.339854047016031	-14.1228388345554	2.74698477474822e-45	7.61217202947432e-44	Trim66
15452	2767.92054236545	1.54235049566155	0.10922828595656	14.1204311882633	2.84246772371928e-45	7.86473932167397e-44	Hprt
195208	2722.09552959742	8.14563786141074	0.577021599251519	14.1166948897179	2.99722183486137e-45	8.28028221237691e-44	Dcdc2a
12519	451.497196467115	-6.0191898792087	0.42649257192183	-14.1132349669901	3.14799334285442e-45	8.68357433067741e-44	Cd80
23880	741.209195930218	-10.3373203766408	0.732921724908997	-14.1042624680341	3.57507325547543e-45	9.84666453024032e-44	Fyb
20446	2097.3006335787	4.09937406447324	0.290697755016513	14.1018428719561	3.69980176050901e-45	1.01747355547352e-43	St6galnac2
140792	9026.53562828478	-7.24292604875942	0.514320809845879	-14.0825063075512	4.86531833599851e-45	1.3359721848985e-43	Colec12
69700	256.071197373952	-7.78671175203025	0.553138281236116	-14.0773329494191	5.23484076020911e-45	1.43526503929304e-43	Col22a1
263406	3827.91671775543	2.22893304640938	0.15849735224929	14.0629039840593	6.41968514610577e-45	1.75746153931835e-43	Plekhg3
226652	713.559528174964	-10.2844086274249	0.732220194301465	-14.0455135046313	8.20713308505985e-45	2.24340683107903e-43	Arhgap30
245638	1463.25968022412	-1.52563869067732	0.108649530668091	-14.0418341551601	8.64459828326411e-45	2.35942853445174e-43	Tbc1d8b
246154	9213.14360135261	-2.03497618713032	0.145050707988477	-14.0294123024341	1.03001592133434e-44	2.80706444245747e-43	Vasn
239099	628.34268899185	1.69802800881033	0.121051188680058	14.027355099323	1.06032841568972e-44	2.88533511674846e-43	Homez
214952	2314.78081376067	1.18432505313709	0.0845569394500526	14.0062431403004	1.42759613976229e-44	3.87890927150104e-43	Rhot2
53412	330.999241796703	-8.58876416050702	0.613632965595847	-13.9965820646014	1.63549229439208e-44	4.43712976815385e-43	Ppp1r3c
18733	472.677823592312	-9.365995027816	0.669781161382154	-13.9836644680905	1.96123967030631e-44	5.31293670328271e-43	Pirb
17872	2724.49647992177	1.45884847199324	0.104351677115815	13.9801152440907	2.06153928320809e-44	5.57630991486271e-43	Ppp1r15a
14051	1927.41273828865	-8.62527032502578	0.618354307531904	-13.9487510962002	3.20162666308338e-44	8.64725484576156e-43	Eya4
83397	35092.4928860234	3.4795482063734	0.249991938925595	13.9186416223166	4.8809236915019e-44	1.31618156714385e-42	Akap12
21413	4986.93951637309	-1.44366838556515	0.103722665377856	-13.9185430716222	4.8876576432589e-44	1.31618156714385e-42	Tcf4
58182	331.545070246064	-8.58924713175046	0.617160461699746	-13.9173645506948	4.96890554105412e-44	1.33607529852409e-42	Prokr1
70584	1765.43221577261	1.63470197384335	0.117592570426952	13.9014052325595	6.21098633558797e-44	1.66758082014609e-42	Pak4
21388	434.649017077052	-9.25034010980342	0.665611491528797	-13.8975066199007	6.55865770457979e-44	1.75832179852218e-42	Tbx5
20289	3076.9082622736	2.35008507391677	0.169126136706889	13.8954576724571	6.74907244614602e-44	1.80669778347864e-42	Scx
23887	224.752649594069	-7.60282396616964	0.548073356016208	-13.8719094491884	9.37475192172789e-44	2.5058794849185e-42	Ggt5
56297	684.055221108827	1.74167677758023	0.125773308680471	13.8477455658338	1.31267629078848e-43	3.50362774933131e-42	Arl6
73174	1382.50296707394	-5.52409084611757	0.39918663321921	-13.8383662838832	1.49567348700049e-43	3.9861897948397e-42	Tbkbp1
11605	1761.55413361389	-1.75802906657318	0.127053745938793	-13.8368928328969	1.52664278227442e-43	4.06275288445805e-42	Gla
14453	9869.26555369369	-6.16512676751346	0.445952304901486	-13.8246325890733	1.81034421336877e-43	4.81068448370708e-42	Gas2
677289	172.387497884733	-6.73330267378212	0.487262607018568	-13.8186320411111	1.96773685776414e-43	5.22127307075543e-42	Prr33
240055	979.571344831495	3.54507151858063	0.256549511853845	13.8182742698035	1.9775398096411e-43	5.23961315352714e-42	Neurl1b
107503	4568.86564633597	-2.03747701792604	0.147621602659491	-13.8020247797049	2.47793622506216e-43	6.5558595922338e-42	Atf5
17095	242.508919453315	-5.87253109436372	0.425685051655746	-13.7954834719282	2.71327703198052e-43	7.16803493448732e-42	Lyl1
320139	422.392416074663	-9.20966934353055	0.667630341628774	-13.7945638016725	2.7481006437722e-43	7.24946549739207e-42	Ptpn7
19272	3571.03351104474	1.42862770551561	0.103591660378161	13.7909528653216	2.88918335855156e-43	7.6105625010218e-42	Ptprk
78787	1293.97729730922	1.17858940565033	0.0855000633811921	13.7846611925388	3.15243099563206e-43	8.29194585396803e-42	Usp54
338320	532.360339777245	8.16038664360788	0.592143524184913	13.7810958159859	3.31206240637538e-43	8.69920391170159e-42	Mia2
66824	194.618615336241	-7.21793705878947	0.524353690098948	-13.7653976601698	4.11613122084213e-43	1.07954625347789e-41	Pycard
74153	1436.81383450645	-1.54690120412507	0.112475561396393	-13.753220565607	4.87118874313529e-43	1.2757305432347e-41	Uba7
22239	2335.95824775898	8.73276926824196	0.635238633375575	13.7472263326258	5.29197482167456e-43	1.38393159730459e-41	Ugt8a
13449	234.268018929981	-4.27743726041758	0.311371856949833	-13.7373920119786	6.06203772216841e-43	1.58303039825444e-41	Dok2
14709	215.159419786994	-7.35587055385077	0.535742020657949	-13.7302475262571	6.69045521846476e-43	1.74462043056456e-41	Gng8
12831	50714.5519887312	-5.06688417633343	0.369487929616319	-13.7132603535789	8.45705395167343e-43	2.20211478112324e-41	Col5a1
20361	958.863816832951	4.35197536841781	0.317479291717611	13.7079031040827	9.10513531678932e-43	2.36746581558354e-41	Sema7a
108655	2803.81968857533	-1.55847305310538	0.113718189463552	-13.7046945651987	9.51669316283283e-43	2.47093166461346e-41	Foxp1
15273	3697.75094630157	-1.615219466204	0.117863802731111	-13.7041180479208	9.59258006906043e-43	2.48707193979374e-41	Hivep2
67951	3068.85121938654	-1.08699780682427	0.0793862201997904	-13.6925250262405	1.12529728758427e-42	2.91339467755567e-41	Tubb6
17474	611.727929716047	-10.0664506686218	0.735281339010279	-13.6906108377124	1.15533905287042e-42	2.98690579959638e-41	Clec4d
66355	2577.46488455027	3.11622150433301	0.22764385301926	13.6890210871161	1.18089445650391e-42	3.04862538963253e-41	Gmpr
56468	2100.00598321653	-1.03002493599067	0.0752471837148597	-13.6885513203236	1.18855307418238e-42	3.0640323418787e-41	Socs5
67412	350.130329683173	7.77439521166484	0.56813945729279	13.6839557821071	1.26612955052087e-42	3.25938435285366e-41	Soga3
21807	74302.760788653	2.94835335807714	0.215625101109137	13.6735164083928	1.46157894696712e-42	3.7571908164376e-41	Tsc22d1
75409	414.591694284972	-9.18030822319952	0.672035677230602	-13.660447702763	1.74905096830055e-42	4.4898088808089e-41	Slitrk5
20308	1134.21475587439	-11.3565726452623	0.831365843549581	-13.6601385940689	1.75649130823848e-42	4.50253069012813e-41	Ccl9
246730	380.239589883508	-6.82202822900273	0.499659734132453	-13.6533479946061	1.9281244786122e-42	4.93550846410861e-41	Oas1a
17181	2795.20653177715	-7.3085892198938	0.535432020745922	-13.6498919315883	2.02178165742425e-42	5.16794766960504e-41	Matn2
235380	3164.68474970224	3.37746767087387	0.247686061167016	13.6360829307889	2.4433663237665e-42	6.23677857543947e-41	Dmxl2
252838	592.101706226575	-10.0204492150235	0.735162483326358	-13.6302510564527	2.64668240542415e-42	6.74624827475414e-41	Tox
216565	1745.10351475092	-1.91673442997403	0.140707661929033	-13.6221041817946	2.95917142479207e-42	7.53217187240261e-41	Ehbp1
12810	135.708354562327	-5.82644447618221	0.427999983423694	-13.6131885556977	3.34332888134033e-42	8.49805740764808e-41	Coch
67557	168.35650224475	-3.32168594926194	0.244136153872829	-13.6058748225886	3.69520195776297e-42	9.37929202808659e-41	Larp6
108101	820.954752548519	-5.46363653928639	0.401578902324424	-13.6053874037249	3.71992050707761e-42	9.42882788108636e-41	Fermt3
20378	129.627183545614	-5.34107520746603	0.39278578350209	-13.5979341203361	4.11904578121952e-42	1.04259031694192e-40	Frzb
80884	8931.33865556605	-2.60344235933451	0.19146868194506	-13.5972229655895	4.15928532087989e-42	1.05130722273788e-40	Maged2
58996	3283.11541922717	-1.67540462163496	0.123282083816059	-13.5900089435114	4.59024318819782e-42	1.15862085375639e-40	Arhgap23
20266	1992.8433839311	-5.7557756416316	0.423780579390141	-13.5819712406706	5.12288895843423e-42	1.2912672683408e-40	Scn1b
242109	1663.79776600101	3.89085202985913	0.286547392839597	13.5783892196749	5.3796536927188e-42	1.35410366490476e-40	Zfp697
67703	140.763092830084	-6.31448725684912	0.465145602461922	-13.5752917439782	5.61198039835609e-42	1.41062303411106e-40	Kirrel3
108800	290.587050903724	4.06266885049929	0.299617162946746	13.5595331407012	6.95775144183232e-42	1.74647270609872e-40	Ston2
238330	4383.15541297483	1.32212068371268	0.0975303483608559	13.5559926313491	7.3017651132923e-42	1.83028892321157e-40	Irf2bpl
19729	1590.59544763413	-1.10791284473453	0.0817388667248047	-13.5542966171113	7.47250008745056e-42	1.87049888238766e-40	Slc50a1
21408	391.882529484147	1.97010735818988	0.145435973822952	13.5462176681831	8.34190292676765e-42	2.08524561023186e-40	Zfp354a
12508	565.031592894045	-9.95532196420293	0.735540753103591	-13.5346980057825	9.7582646632293e-42	2.43593705911439e-40	Cd53
103967	2516.08833062052	3.89685781662449	0.28794884867536	13.5331599155581	9.96464597508332e-42	2.48403409912565e-40	Dnm3
170728	578.05990224064	1.78056781342293	0.131584825751442	13.5317108432119	1.01630525689606e-41	2.5300137597153e-40	Rtn4ip1
19122	13380.1241323811	-1.1339640881699	0.0838493115450861	-13.523833019907	1.13124556775297e-41	2.81228579209698e-40	Prnp
231605	572.595886311793	-9.97293162827726	0.738328125026041	-13.507451890615	1.41328937393562e-41	3.50863607175825e-40	Galnt9
29819	767.73742112186	1.32029946915968	0.0977822704356268	13.5024423474486	1.51276707394446e-41	3.75046206307736e-40	Stau2
240025	562.662550745507	6.34315158131655	0.469791797026937	13.5020483998635	1.52087908780954e-41	3.76542236453172e-40	Dact2
54611	555.691274489721	-9.93283253432921	0.73640940906692	-13.4881934044199	1.83543047171878e-41	4.53799542141331e-40	Pde3a
20163	2586.47276101481	-0.908359218757428	0.0673634701216131	-13.4844481306789	1.93104970286505e-41	4.76790378270073e-40	Rsu1
11607	553.087047268572	-9.92467175968791	0.736630358333179	-13.4730691552614	2.2530241344383e-41	5.55531379434359e-40	Agtr1a
21405	571.607182749965	6.62481786737536	0.492438395479618	13.4530896213384	2.95272215229595e-41	7.27067711495373e-40	Hnf1a
380694	396.709056357398	6.00506286774417	0.44676396598802	13.4412426357259	3.46567496661974e-41	8.52217468386019e-40	Ccnjl
105841	751.080915927045	3.17798105908755	0.23667381552796	13.4276833793306	4.16229722905628e-41	1.02213160815972e-39	Dennd3
209773	3435.96666457204	2.05201162944613	0.153130394827951	13.4004201566362	6.01218276714319e-41	1.47440850188006e-39	Dennd2a
64292	354.78586729306	-8.96162871550846	0.668774191431156	-13.4000815676377	6.03967403517006e-41	1.47914881809983e-39	Ptges
239606	198.976028110233	-7.07689333339323	0.528993025049368	-13.3780465871602	8.12548715991466e-41	1.9872901997184e-39	Slc2a13
67231	3271.02955361608	-0.893178873144388	0.0668981912896949	-13.3513157220736	1.16375098956755e-40	2.84240689810413e-39	Tbc1d20
226075	4756.72947122077	1.7520044043398	0.131238624532214	13.3497620124002	1.18827938835702e-40	2.89841014201808e-39	Glis3
65973	5368.25060037911	-2.94038938445421	0.220305959721185	-13.3468444892526	1.23573574047932e-40	3.01011274525628e-39	Asph
16763	2467.31075965917	8.29922913183937	0.622039714683767	13.3419602252543	1.31943832404225e-40	3.20968869082116e-39	Lad1
100038541	230.823722798982	-7.83358335648975	0.58716862720842	-13.3412839063507	1.33146449879556e-40	3.2346020256933e-39	Gm10554
14025	257.925210600032	-8.23457567259437	0.617369954795269	-13.3381542276788	1.38855070570889e-40	3.36876900128008e-39	Bcl11a
244654	2931.19281182194	-1.91725032077416	0.143755044735138	-13.3369254922956	1.41162280888925e-40	3.42016579752673e-39	Mtss2
319924	359.523681597646	-5.835868810403	0.437594141967366	-13.3362589914154	1.4242968451164e-40	3.44626591776294e-39	Apba1
235567	6578.3617600267	-0.913002910595835	0.0684738849368207	-13.3335929666944	1.476135069183e-40	3.5669327811738e-39	Dnajc13
19085	226.484105263173	-3.73955239164991	0.280685818805499	-13.322911743686	1.70332442649297e-40	4.11043256742105e-39	Prkar1b
77889	2067.91513098026	-1.37429828339991	0.103252553868008	-13.3100657748062	2.02303562445876e-40	4.87546205080666e-39	Lbh
229474	279.660886113639	-3.69491950764435	0.277756937151672	-13.3027082798897	2.23233404697451e-40	5.37272110668247e-39	Fhdc1
16668	653.045011342869	5.97549395260435	0.449328449860109	13.2987215798704	2.354598196148e-40	5.65946725580772e-39	Krt18
64378	145.457516748195	-6.23324852048679	0.469292759354751	-13.2822175416836	2.93569619493062e-40	7.04683736963279e-39	Gpr88
623230	180.539299074357	-7.2871040269007	0.548902768984051	-13.275764741337	3.19987544995146e-40	7.67081253696696e-39	Tmem200b
211949	523.423256545427	4.55337410457206	0.343117486404862	13.2705976377995	3.42835576961125e-40	8.20767392505477e-39	Spsb4
18439	183.904709438836	-7.31502253524979	0.551723030489914	-13.2585049581024	4.02846867710633e-40	9.63165406796808e-39	P2rx7
22232	1657.0434309758	-1.01062388041892	0.0763833390506457	-13.2309466040602	5.81503495289759e-40	1.38848324705353e-38	Slc35a2
69993	1837.01001830084	4.81736996931026	0.364201158612224	13.2272230754748	6.11034972252372e-40	1.45707721080655e-38	Chn2
74013	485.650041420512	-6.49904574244836	0.491361985971528	-13.2265945026218	6.16165295861021e-40	1.46738024400648e-38	Rftn2
24059	12370.5003159556	3.34065939851806	0.25259754885503	13.2252249226509	6.27492430087598e-40	1.49239439770046e-38	Slco2a1
14634	4033.5847436391	-1.3690151947551	0.103593882788233	-13.2152126931437	7.16834066146295e-40	1.70264531858051e-38	Gli3
100040462	246.787994616355	-8.17229031949497	0.618898246361398	-13.2045782445518	8.25608263472245e-40	1.95844221975229e-38	Mndal
242022	9686.39708151498	8.7633320286198	0.664295194992583	13.1919244556897	9.76599200057122e-40	2.31358265393925e-38	Frem2
117606	5104.13767611977	-3.8698541809453	0.293529547092964	-13.1838658808671	1.08676013733648e-39	2.57119503511083e-38	Boc
225266	534.343103556896	9.24979747995091	0.701626742581942	13.1833593541663	1.094083210395e-39	2.58514602633488e-38	Klhl14
219144	258.065153149576	-8.23394106039326	0.624817339041729	-13.1781571123194	1.17219319569455e-39	2.76610120905889e-38	Arl11
99696	1641.54374176053	-1.35233751943651	0.102742776865446	-13.1623610018596	1.44498843483164e-39	3.40539992255577e-38	Ankrd50
230126	1914.57517185321	2.75062783075921	0.209004241297632	13.1606316392508	1.47844703784705e-39	3.47972670998729e-38	Shb
71887	223.955983767727	2.7794059516654	0.211554055132192	13.1380414803614	1.99319023782795e-39	4.68516039950141e-38	Ppm1j
67283	1257.0941567627	1.88757966449251	0.143778921281654	13.1283476581025	2.2654584368733e-39	5.31825171650969e-38	Slc25a19
19679	2267.23397280155	1.45049532880342	0.110496136528582	13.1271135296954	2.30267477463974e-39	5.3986254774639e-38	Pitpnm2
547253	1936.27339329537	-3.24571090262334	0.247485501094184	-13.1147517259532	2.71068478296179e-39	6.34699487359387e-38	Parp14
29813	1490.8051275449	-1.21103241958424	0.092489985780282	-13.0936599175305	3.57935999406532e-39	8.37016015128333e-38	Zfp385a
22436	234.255468256427	-8.09753633681933	0.618706260509605	-13.0878525944601	3.86377563913267e-39	9.02360900876307e-38	Xdh
11936	117.79410311078	-4.9986529054208	0.382008710443301	-13.0851804390013	4.00208682150257e-39	9.33459709988303e-38	Fxyd2
546134	396.568583236148	5.11837327881987	0.391399352274745	13.0771122871634	4.45027715302003e-39	1.03666289002805e-37	Gramd2
208967	511.324199375126	2.1640166168779	0.165507069317008	13.0750706045855	4.57139297672032e-39	1.06350904900003e-37	Thnsl1
380732	242.338139959961	-8.14330411499052	0.624015644780694	-13.0498396684468	6.36812766594007e-39	1.47960997038246e-37	Milr1
15170	847.453207610711	-5.7006051667787	0.437184088755743	-13.039370172421	7.30580589633073e-39	1.69530243609733e-37	Ptpn6
319448	8663.06236705185	-1.85302791925931	0.142273749004989	-13.024383853091	8.89159140662352e-39	2.06064336396724e-37	Fndc3a
93716	150.433619851986	-6.6855596571603	0.513513100576984	-13.019258222718	9.50901402033656e-39	2.20091776616296e-37	Pcdhga8
232413	822.85074319001	-10.909045901673	0.838120702022394	-13.0160797548007	9.91310680977654e-39	2.29152085093852e-37	Clec12a
52637	1290.11691217938	1.43197851860578	0.110071137421125	13.0095731919906	1.07943283944061e-38	2.49204603174295e-37	Cisd1
14132	3245.40481871077	-5.98119054552701	0.460260095859508	-12.9952402985479	1.3019817417163e-38	3.00201209988861e-37	Fcgrt
17873	1619.39483574944	2.03404683200402	0.15671123822714	12.9795849679641	1.59743831838612e-38	3.67857365236488e-37	Gadd45b
16773	1328.33716043574	-8.53500518145749	0.657884536616565	-12.9734090199964	1.73154471143426e-38	3.98233309712221e-37	Lama2
50917	2821.0830494531	1.46793281441547	0.113180609983803	12.9698259677654	1.81441830392731e-38	4.167642955903e-37	Galns
224613	2270.81031404988	1.00995858170444	0.0779175865228843	12.9618822498797	2.01247959944892e-38	4.61673009883706e-37	Flywch1
20354	3283.81595519981	1.32160147452774	0.101983442987546	12.9589807503277	2.09006165106309e-38	4.78864567663925e-37	Sema4d
68303	5120.76564105518	-4.27381620296981	0.329997298150039	-12.9510642266733	2.31719246650524e-38	5.302333215969e-37	Fam114a1
14127	2012.99132562862	-6.2972409592706	0.486533818076061	-12.9430693721811	2.57146704433441e-38	5.87675879501544e-37	Fcer1g
74131	200.212820407371	-7.6315890843603	0.589831890250237	-12.9385833667328	2.72609946919615e-38	6.22230487156697e-37	Sash3
13528	1967.86778611357	2.15685432908902	0.16683035855221	12.9284283016992	3.11113767313894e-38	7.09221988054049e-37	Dtnb
18583	1760.14410690934	1.5746896373489	0.121907570246576	12.9170783583322	3.60574736830487e-38	8.20941702962175e-37	Pde7a
14595	6104.22223539554	-2.67754220009554	0.207386590609118	-12.9108742866705	3.90838059275572e-38	8.88727496643813e-37	B4galt1
16399	185.470117343233	-3.21994458645857	0.249416088441578	-12.9099313784355	3.95653493695708e-38	8.98549908051041e-37	Itga2b
242466	2551.65284205797	2.85457136081486	0.221134737116154	12.9087424166899	4.01809681490088e-38	9.11388843259683e-37	Zfp462
20375	907.925871099103	-4.19765519934129	0.325871718023359	-12.8813117775394	5.73523986576055e-38	1.29924690108973e-36	Spi1
16534	426.095619905283	-9.5559969216722	0.741926829663507	-12.879972174623	5.83565961494282e-38	1.32034530838463e-36	Kcnn4
11690	417.939535063272	-9.53232377566123	0.74064725438915	-12.8702614087499	6.617779820848e-38	1.49543670440434e-36	Alox5ap
14431	398.075973585493	-2.19661429186036	0.170848753728034	-12.8570694484377	7.84966132784452e-38	1.77159915622075e-36	Gamt
234857	146.242861398315	3.5443092754989	0.27588268708552	12.8471609180761	8.92251503978785e-38	2.01122811027457e-36	Spire2
12495	225.861251656094	-8.04108620203919	0.626161873263187	-12.8418649320403	9.55447551343494e-38	2.1510032264594e-36	Entpd1
394432	179.280146478465	-7.47997111814618	0.583338435962899	-12.8226954663106	1.22371189750518e-37	2.75152986581717e-36	Ugt1a7c
214459	3248.51326403443	1.42241812150564	0.110935360902376	12.8220443863466	1.23403260072159e-37	2.77129774756846e-36	Fnbp1l
108897	8336.45154081365	5.74366474145554	0.44797453750819	12.8214089430262	1.24418885929733e-37	2.79064785854524e-36	Aif1l
11981	1462.28426519391	1.14646916327828	0.0895654013898117	12.8003575654012	1.63198055414883e-37	3.65591886067233e-36	Atp9a
14077	120.95094068952	-5.85820807373671	0.457945133863908	-12.7923797864345	1.80849858638535e-37	4.0463481334644e-36	Fabp3
66940	7942.9088693034	-2.11898670342671	0.16565337116657	-12.791690796899	1.8246054848669e-37	4.07735205946274e-36	Shisa5
226594	167.252117737424	-7.17402239932635	0.561516086878289	-12.776165397522	2.22785535899277e-37	4.97234269347612e-36	Rcsd1
105732	1574.96212051926	1.52160749074666	0.119135628754477	12.7720607735449	2.34853054349638e-37	5.23522989419248e-36	Fam83h
26382	122.77758272771	-6.11327201031386	0.478819820326094	-12.767374596462	2.49426375435297e-37	5.55326069043475e-36	Fgd2
57764	3131.2345887117	3.58180692682794	0.280739707575271	12.7584621276547	2.79667915336844e-37	6.21892224496886e-36	Ntn4
71323	1120.92051660482	-1.34715982729201	0.105595272266929	-12.7577665019566	2.82176180310503e-37	6.26700847520496e-36	Rassf8
76187	169.271795852355	-3.49767839673249	0.274432480879137	-12.7451327391268	3.31825544271463e-37	7.36067850530199e-36	Adhfe1
29816	2007.92380125416	3.13434160195598	0.246101583595319	12.7359668156787	3.73194261340218e-37	8.26821466781023e-36	Hip1r
70686	1435.69279096026	1.23828992526295	0.0972430384176628	12.7339699109816	3.82865800814904e-37	8.47213297700672e-36	Dusp16
107527	160.643179167709	-6.62204224664813	0.520256324630288	-12.7284223817058	4.11061051193285e-37	9.08495052533647e-36	Il1rl2
18423	109.108976247808	3.68965496379977	0.289960775508584	12.7246692499294	4.31297247495853e-37	9.52058467279822e-36	Otx1
16826	394.776459333176	-9.45093780467715	0.74288005770056	-12.7220238404712	4.46152761507557e-37	9.83652858491661e-36	Ldb2
67269	1193.82370881084	-1.52545387023934	0.119911121539759	-12.7215378411213	4.48936714075065e-37	9.88588100751204e-36	Agtpbp1
68169	695.414771757164	-10.6754917644436	0.83961129653312	-12.7148024431356	4.89344676392413e-37	1.07626135561404e-35	Ndnf
22591	1545.88666763677	1.94278503433932	0.152877595180091	12.7081082878802	5.33084450348553e-37	1.17104115074749e-35	Xpc
50785	10013.0980647942	2.15458840136399	0.169856495504886	12.6847571825831	7.18361294270663e-37	1.57613338209046e-35	Hs6st1
71310	2346.52418885831	1.84677041268748	0.145594017761399	12.6843838852911	7.21791869529516e-37	1.58174535084443e-35	Tbc1d9
217718	9477.18851116714	-0.864037869941681	0.0682112579663785	-12.6670859870018	8.99958424746909e-37	1.96980030575945e-35	Nek9
622402	955.663635322517	7.79389091814348	0.615372586888002	12.665320302222	9.20439068803444e-37	2.01219749625149e-35	Akr1c12
71968	879.755427103675	1.35353666787687	0.106880065346015	12.6640703623722	9.35216836539431e-37	2.04204032874748e-35	Wdr73
17754	4506.59150017755	-5.04650633503594	0.398642600195276	-12.6592249111457	9.94766329401893e-37	2.16945248950066e-35	Map1a
100705	281.571902892628	-2.06595050075378	0.163305967198479	-12.6507961478399	1.10746835190119e-36	2.41233761316168e-35	Acacb
212862	3040.6166662361	2.37509557819413	0.187861732918561	12.642785421466	1.22631331391569e-36	2.66800434430901e-35	Chpt1
71939	373.88379803657	-9.37411647178718	0.742028638920853	-12.6330925520882	1.38717305662468e-36	3.01435699103227e-35	Apol6
217946	215.165755129939	-2.00680906717282	0.158866035322914	-12.6320837748216	1.40507440137658e-36	3.04960040432907e-35	Cdca7l
74270	2708.38316723923	2.20212912733889	0.174434322632839	12.6244026639991	1.54912466752688e-36	3.35822803224756e-35	Usp20
18767	524.177252366396	1.40017123120381	0.11092043491991	12.6232035802492	1.57289971422286e-36	3.40569432746247e-35	Pkia
13710	371.19002970831	7.6219942412206	0.605250630758323	12.5931206906318	2.3038178638878e-36	4.98234977890676e-35	Elf3
74596	1508.02308451467	3.38475058093624	0.268800765858125	12.5920421771519	2.33551764364167e-36	5.04488513178999e-35	Cds1
72585	128.583143247189	-5.73726523441595	0.455736451877511	-12.5889978973154	2.42735322176174e-36	5.23701457595096e-35	Lypd1
77987	2193.35666713502	-1.38455501383624	0.109993266792779	-12.5876342635105	2.46964473262291e-36	5.32192288814804e-35	Ascc3
72148	341.729694555877	2.8607199007912	0.227527582361436	12.5730685972255	2.96969463041443e-36	6.39189736187656e-35	Tdrp
57781	197.695598277642	-7.60621566657933	0.605308744153556	-12.5658446867732	3.25381262069714e-36	6.99511816428165e-35	Cd200r1
19354	646.761173706818	-10.5732116844361	0.841493608942038	-12.5648151953634	3.29644378587768e-36	7.07837093974659e-35	Rac2
19277	249.662604661436	-8.4653375559594	0.674121740830525	-12.5575798008384	3.61213278749665e-36	7.74706301867477e-35	Ptpro
69772	1228.17578804448	2.70452882323127	0.215478194473915	12.5512877525	3.91097426859882e-36	8.37808353071116e-35	Bdh2
244418	858.601098869991	-2.17148942793446	0.17312258804926	-12.5430739708939	4.33834477698248e-36	9.28262365917988e-35	Prag1
246728	496.55752680202	-7.80664532960167	0.623891734846424	-12.5128205641694	6.3527704575792e-36	1.35767994106967e-34	Oas2
16526	165.857250037329	-7.36304996737557	0.588548983095586	-12.510513447238	6.54001201309244e-36	1.39604991417284e-34	Kcnk2
19108	1529.17184498977	1.68353488935893	0.134628495120651	12.5050412830522	7.00634167386963e-36	1.49383447241811e-34	Prkx
20503	160.372113528637	-4.83320426015236	0.386609834095529	-12.5015036709027	7.3252467972318e-36	1.55999351006148e-34	Slc16a7
75909	9253.73308891927	1.3451852319645	0.107683417535915	12.4920369611769	8.25136195122783e-36	1.75515766011857e-34	Vmp1
67041	6296.45888362645	-2.13143379797878	0.17084607595007	-12.4757550685665	1.01241912525255e-35	2.15100490116671e-34	Oxct1
13447	145.026412527717	-6.62286278135752	0.53097667201435	-12.4729825817631	1.04827625079307e-35	2.22457968303546e-34	Doc2b
54608	1994.24501785631	1.2427359158867	0.0996491857154232	12.4711095927637	1.07321139548493e-35	2.27483159302613e-34	Abhd2
333088	328.67195274939	-4.81864195674044	0.386435032627783	-12.4694749437528	1.09545462310521e-35	2.31926683814671e-34	Kcp
15950	242.268711195875	-8.42300340046195	0.675954081478513	-12.4609106317375	1.21969855824813e-35	2.57929952988692e-34	Ifi203
239857	329.239954599174	-6.63567082488743	0.532842783881614	-12.4533371298535	1.34117777841067e-35	2.83288634943316e-34	Cadm2
208659	347.494144928883	-9.27048175100147	0.744597520949717	-12.450325833985	1.39275406401239e-35	2.93840301537795e-34	Fam20a
27973	2597.03035936553	-2.44569122734578	0.19650315740584	-12.4460658018572	1.46910119527551e-35	3.09587453046257e-34	Vkorc1
66059	2106.66920360312	-1.18405061678234	0.0952073249762092	-12.4365495730314	1.65499903264916e-35	3.48357113457616e-34	Krtcap2
26410	198.385433385099	-2.51938433822633	0.202581320614726	-12.4364098850839	1.65789502754213e-35	3.48561851324201e-34	Map3k8
407821	568.470154591989	1.593973161263	0.128311884360084	12.4226463449777	1.9693754950453e-35	4.13568853959514e-34	Znrf3
53322	1549.65966422502	-2.5653346869375	0.206651063347993	-12.4138470200735	2.19830882175142e-35	4.61110541395845e-34	Nucb2
19223	343.019967802086	-9.25153318382933	0.746631203618381	-12.3910347424456	2.92247960873448e-35	6.12301710394161e-34	Ptgis
54485	137.201710088027	6.13269065248498	0.495473953754548	12.3774228816941	3.4628435152899e-35	7.24677979533475e-34	Dll4
66736	2490.14876304126	-2.17213170699322	0.176123454811387	-12.3330064659439	6.0159468816684e-35	1.25752024609546e-33	Emc2
84004	2264.11663919065	3.49803472881627	0.283734992868331	12.3285277344679	6.35981023764361e-35	1.3278668310693e-33	Mcam
100702	251.456993849759	-8.46809407223933	0.686892092540095	-12.3281286306918	6.39138367604455e-35	1.33292343338268e-33	Gbp6
54371	2502.77812915962	-7.20260856051066	0.584751135493484	-12.3173913196974	7.3018249708525e-35	1.52104567754896e-33	Chst2
15248	989.782524569346	-6.28332519547665	0.510502758205031	-12.3081121394316	8.19169265777267e-35	1.70445517837904e-33	Hic1
20302	227.754844116543	-8.3310890648339	0.677343000815612	-12.2996606664602	9.09554396471202e-35	1.89035026688619e-33	Ccl3
208213	223.878674290297	-8.30985725348865	0.675951466493047	-12.2935708633071	9.80759893913901e-35	2.03600361482264e-33	Tmem132c
29863	178.16448385087	-7.70320899272512	0.626732473684173	-12.29106407626	1.01165533370556e-34	2.09773794196177e-33	Pde7b
243743	134.993940431809	-6.52736469195333	0.531629306067305	-12.2780377557421	1.18845863701793e-34	2.46153552899154e-33	Plxna4
13430	5211.78199107134	-0.732772203158546	0.0597152482311724	-12.271107043243	1.29470920611998e-34	2.67854051855164e-33	Dnm2
240185	3662.79974338106	-1.95441686545241	0.159450213763816	-12.2572232380157	1.53676089415648e-34	3.17568046576943e-33	Jcad
14739	2198.00529492103	-2.86411702985033	0.233696038437861	-12.2557363359495	1.56521128721836e-34	3.23078862850322e-33	S1pr2
67393	3908.11325535997	1.45148593608761	0.118538406030139	12.2448578878187	1.78990330854236e-34	3.69037743580354e-33	Cxxc5
226409	1012.90092754116	-1.01799287373899	0.0831408952910251	-12.2441894590577	1.8047102950896e-34	3.71667780430783e-33	Zranb3
236573	172.406217274043	-7.65954990138132	0.626172531895613	-12.2323313643183	2.08856857428032e-34	4.29638232368697e-33	Gbp9
320840	227.222970371712	-8.32983225924044	0.68099926398812	-12.2317786519454	2.10283061204899e-34	4.32081623380542e-33	Negr1
232431	2826.71177541957	2.49935316631692	0.204512575947743	12.2210243293574	2.4004091899828e-34	4.92668355040298e-33	Gprc5a
54003	542.510874836587	-10.3264005541947	0.84547739388895	-12.2136920854811	2.62692046328902e-34	5.38548411269083e-33	Nell2
74318	528.924379619021	-10.2963339562854	0.843138772899122	-12.2119089849013	2.68514033457209e-34	5.49862127496609e-33	Hopx
66184	306.043063647867	-9.09162995027852	0.745165233282645	-12.2008241181993	3.07693896630162e-34	6.29383350860997e-33	Rps4l
232785	111.735268477751	-6.11155722961296	0.501501148212188	-12.1865268931092	3.66719927202818e-34	7.49274547992861e-33	Zfp783
22750	940.533867234908	-2.36918377416644	0.194472825841898	-12.1825955061327	3.84836699397037e-34	7.85404899005913e-33	Zfp9
98733	4410.40838377019	-1.21432847508516	0.0996787291513623	-12.1824233256546	3.85650155758486e-34	7.8617972697537e-33	Obsl1
235293	1972.5747864454	-1.70202105660543	0.139742050079894	-12.1797344151767	3.98577644781596e-34	8.11620523188411e-33	Sc5d
14560	526.754632652633	-10.288543312379	0.845014643146155	-12.1755799095655	4.19402538736401e-34	8.53067588049359e-33	Gdf10
21376	3880.78636031066	-0.989639053802689	0.0813596221343456	-12.1637616773655	4.84740451624268e-34	9.84860000536616e-33	Tbrg1
56791	763.092255365371	-3.80766871392738	0.313226369566255	-12.1562840293431	5.31205448355632e-34	1.0780555812485e-32	Ube2l6
80879	469.919394928583	-4.57641460823309	0.377046946613557	-12.1375193443048	6.68212467530447e-34	1.35458775716491e-32	Slc16a3
331026	792.391811154261	-1.36326243273511	0.112339480136981	-12.1352033236474	6.87390522910375e-34	1.39190820633572e-32	Gmppb
22378	6476.00896193328	1.47415067050508	0.121493793738467	12.1335471149942	7.01439273914541e-34	1.41877053137871e-32	Wbp2
76192	4057.37787627048	-1.08493261720445	0.0897036564945482	-12.0946309169726	1.12747819643694e-33	2.27795845641323e-32	Abhd12
80877	2322.84731630678	0.907972399777432	0.0750774722823879	12.0938062001114	1.13885691038069e-33	2.29838572236406e-32	Lrba
20358	1381.48674967449	-1.71720638568347	0.141994397950066	-12.0934798166287	1.14339149956709e-33	2.30497042788147e-32	Sema6a
13107	502.000253344531	-10.2206609891142	0.845672575749862	-12.0858370984202	1.25485559181325e-33	2.52686087671461e-32	Cyp2f2
72661	300.542899927753	1.94602713205354	0.161031503325545	12.0847603845529	1.27140275328175e-33	2.55733985546338e-32	Serp2
18173	319.473610111959	-9.14090548711776	0.756447211434874	-12.0839965419117	1.28327288544345e-33	2.57835415774852e-32	Slc11a1
14621	171.165493263336	5.56536346889993	0.460729918350891	12.0794488207327	1.35625806722417e-33	2.72197840003363e-32	Gjb4
21926	170.630202521403	-7.64008300238988	0.633025864613683	-12.0691482441281	1.53717067385652e-33	3.08165311087409e-32	Tnf
71911	532.333465456912	4.17773935598587	0.346158336423451	12.0688682501504	1.54240925123909e-33	3.08873843759183e-32	Bdh1
11486	314.659031092821	-4.98215296357128	0.413039679643486	-12.0621654749287	1.67324731661019e-33	3.34704868862324e-32	Ada
12409	786.086914168549	-6.61967912081857	0.549061338478579	-12.0563562882817	1.79552246866894e-33	3.58767956997654e-32	Cbr2
74735	102.811606551917	-5.52010921881148	0.458079526997427	-12.0505477618573	1.92665304517847e-33	3.84545519138429e-32	Trim14
12916	502.512396554365	1.45716822440008	0.120946244925341	12.0480650333508	1.98556355885414e-33	3.9586763891214e-32	Crem
94227	285.141584708995	-8.99272435632494	0.74720881721469	-12.0350886514514	2.32384266816407e-33	4.6280220522129e-32	Pi15
67847	490.936220983659	-10.1895919214855	0.847375468604094	-12.0248842443729	2.62956367000413e-33	5.23112869280844e-32	Sncaip
15937	3169.40777059904	3.40343079470638	0.283094051240498	12.0222617882389	2.71438229476959e-33	5.39394192194181e-32	Ier3
12642	294.933052459137	-9.0326369250842	0.752690292210852	-12.0004695404705	3.53286462294401e-33	7.01271692898295e-32	Ch25h
18751	300.65472622309	-9.06191697059277	0.75514265543858	-12.0002716113682	3.54132356056147e-33	7.02181694617676e-32	Prkcb
20449	398.38629827143	7.78369692815382	0.648839538113434	11.9963357208251	3.71377242038886e-33	7.35570465297349e-32	St8sia1
15432	478.046247667946	-10.1520230596414	0.846688657388301	-11.9902669901783	3.99615043877165e-33	7.90635746745181e-32	Hoxd12
13609	470.618283021231	-10.133389091429	0.845771044718324	-11.9812438067134	4.4558768677919e-33	8.80630932115514e-32	S1pr1
16012	281.098718986043	-8.97037864983486	0.748718128943904	-11.9809822990234	4.46995595529859e-33	8.82451108691463e-32	Igfbp6
67606	105.341283826824	-5.45113058811358	0.455428493840459	-11.9692348235532	5.15013852734691e-33	1.01562525061053e-31	Fibin
230787	273.133054706265	-8.93372425874085	0.74672737737169	-11.9638365077567	5.49625954275097e-33	1.08270338797039e-31	Themis2
21937	8030.77308364048	-0.841046409306285	0.0704134726027887	-11.9443961250247	6.94529617946854e-33	1.36666235244852e-31	Tnfrsf1a
20181	4273.5486253455	-1.79004915592054	0.149900280869761	-11.941599745739	7.18282488689097e-33	1.41186914777793e-31	Rxra
67138	732.683612060802	-1.75811156653992	0.147234814145483	-11.9408685829068	7.24625026678242e-33	1.42279299658611e-31	Herc6
69908	127.090584387482	-6.29279296191472	0.527436568766885	-11.9309000068518	8.16855269708601e-33	1.60215022217846e-31	Rab3b
69183	459.583662525363	-10.0986312916599	0.847438692856985	-11.9166511710885	9.69267466287533e-33	1.89903073421935e-31	C1qtnf2
16430	10810.5442012417	-1.15082061141863	0.0967488509784678	-11.8949279477722	1.25761510843872e-32	2.46131302486337e-31	Stt3a
27984	1957.25690793204	-1.75687938656094	0.147836139645317	-11.8839641698977	1.43401748852307e-32	2.80352739422907e-31	Efhd2
223672	127.832882829306	-6.78722528035227	0.571303168125358	-11.8802514304681	1.4991575174709e-32	2.9277189320178e-31	Apol9a
73332	275.67358275736	2.18362286100166	0.183933896140994	11.8717806060488	1.65898578015037e-32	3.23636160319323e-31	Ccdc30
192187	7158.91699366804	-8.24571058726928	0.69491313696333	-11.8658148028426	1.78159512675298e-32	3.4718116647467e-31	Stab1
269855	6768.05440877252	-6.37946232733183	0.537812071788647	-11.8618801287132	1.86734301765982e-32	3.63500080655734e-31	Ssc5d
67789	1859.35039714023	1.50892155071344	0.127237027902754	11.859138613853	1.9294988543125e-32	3.75196434943192e-31	Dalrd3
14017	444.510067195	-10.0513657989868	0.847965422969121	-11.8535090308191	2.06364690025075e-32	4.00851798212694e-31	Evi2a
20583	2120.74591351584	-5.71117655687866	0.481831337476728	-11.8530616683987	2.07469611948586e-32	4.02566571450131e-31	Snai2
12984	259.655073963283	-8.86169109040771	0.748007058592473	-11.8470688058516	2.22850124409142e-32	4.31772278462002e-31	Csf2rb2
239852	323.940247057624	8.20452457591127	0.692539492769523	11.8470132917629	2.22997766727602e-32	4.31772278462002e-31	Zpld1
70574	4667.41639071495	3.18581736837644	0.268930120514421	11.8462646068892	2.24998443427588e-32	4.35181087538759e-31	Cpm
212539	400.60412793785	9.18927598408308	0.775760296926714	11.8455095220621	2.27034275234439e-32	4.38650551180569e-31	Gm266
18779	146.907285910168	-4.48007512261008	0.378221452938258	-11.8451110792529	2.28115904069943e-32	4.40270982903043e-31	Pla2r1
216984	442.324429256647	-10.0442234851152	0.848910348310443	-11.8319013369384	2.6702383193574e-32	5.1481626661398e-31	Evi2b
12447	655.448136850287	-1.69438343787413	0.143437845007572	-11.8126665789261	3.35741388223553e-32	6.46614365438411e-31	Ccne1
20741	362.962692872771	5.29227045789246	0.448089484601646	11.8107445940119	3.43505653879025e-32	6.60865495249423e-31	Sptb
69890	3287.64686915232	1.15870942711344	0.0982556604442436	11.7928007595141	4.25162723676461e-32	8.17096929076193e-31	Zfp219
104175	3574.36097475007	3.08200213326001	0.261404147702796	11.7901806851362	4.38599050449406e-32	8.42026545687985e-31	Sbk1
64103	426.01889738003	-9.99329726399494	0.848324396109313	-11.7800422925798	4.94682461456386e-32	9.4869103163747e-31	Tnmd
13867	520.144523769563	5.14500646163337	0.437398569358845	11.762741860759	6.07295471779994e-32	1.16342662104322e-30	Erbb3
100039795	126.74141089761	-6.98534486449328	0.59450035175082	-11.7499423573447	7.06670360582523e-32	1.35237454538934e-30	Ildr2
68070	213.843561181699	-4.82004159997233	0.410282822970659	-11.7480950459314	7.22287626346119e-32	1.38080365530282e-30	Pdzd2
228998	3580.91847176561	-1.45181134360459	0.123612356945847	-11.7448722722811	7.50357840034911e-32	1.4329541764966e-30	Arfgap1
13822	4437.25895276489	-2.27907775361696	0.194188644618468	-11.7364110455314	8.2931580222424e-32	1.58207266144315e-30	Epb41l2
18212	180.34211369533	-8.00193998047478	0.681961856276358	-11.7337060816963	8.56257548926552e-32	1.63175137320672e-30	Ntrk2
74202	3351.01141052018	1.49057143436497	0.12706856563069	11.7304498320784	8.89845130862011e-32	1.69397723808952e-30	Fblim1
545261	132.064721691476	-5.1547731924233	0.439725234237549	-11.7227140747592	9.7497501347326e-32	1.8540894196407e-30	Bvht
66860	5867.82471217356	1.25735710139165	0.107267682127703	11.721676803781	9.86988295726457e-32	1.87496738820237e-30	Tanc1
67865	458.932463240309	-3.14008126005916	0.267994651033921	-11.7169549763204	1.04355873757813e-31	1.98035759174121e-30	Rgs10
19025	22581.1774413978	-1.2713594876359	0.108576650522246	-11.7093268351966	1.14182551226993e-31	2.16457152289413e-30	Ctsa
16180	526.318860107126	-2.58492056338422	0.22077526345743	-11.7083794755958	1.15465381628317e-31	2.1866030420585e-30	Il1rap
23827	1492.90569537323	1.40177995484828	0.119741916036844	11.7066771707324	1.17806552746775e-31	2.22860976558434e-30	Bpnt1
93706	8226.29993460486	-3.68833792841622	0.315158002861388	-11.7031390443174	1.22824358809346e-31	2.32111142304669e-30	Pcdhgc3
68137	5828.32690816317	-0.97433284948005	0.0833878209310391	-11.6843543649595	1.53239544564563e-31	2.89287527723289e-30	Kdelr1
12475	2413.75404193911	-2.66568782670893	0.228158826961556	-11.6834744559678	1.54834588111365e-31	2.91994509921151e-30	Cd14
210293	1039.84917699649	-5.71952482838654	0.489706709912479	-11.679490422765	1.62265359720451e-31	3.05689720812238e-30	Dock10
71373	248.940258494591	-8.79732802451931	0.7536248802861	-11.6733513643811	1.7441431141493e-31	3.28235780454079e-30	Prr16
108052	238.315649564037	-8.74184658137173	0.749003551033995	-11.6713019174658	1.78667846658124e-31	3.35891844915475e-30	Slc14a1
18951	1916.08806027974	-1.32313226996923	0.113391581099913	-11.6686993614048	1.84218059019027e-31	3.45967241824024e-30	2005-09-01
27375	189.265778941715	2.48995255472074	0.213396121308353	11.6682184261578	1.85262282597468e-31	3.47568151916554e-30	Tjp3
19714	4741.36313896362	-1.10652749282875	0.09487332526764	-11.6632097558213	1.96492751144434e-31	3.68256269802542e-30	Rev3l
102294	870.88592265009	-3.52167785573016	0.301955695948065	-11.662895924758	1.9721850871906e-31	3.69234610900365e-30	Cyp4v3
14773	424.876896993307	-1.71075510892133	0.146753075811739	-11.6573714006237	2.10439048362791e-31	3.93579656705765e-30	Grk5
218397	2968.70867693334	-0.967665555214242	0.0830166721396725	-11.6562797601207	2.1315368590424e-31	3.9824579893222e-30	Rasa1
71733	368.931051679392	-3.60838080603163	0.309825848169806	-11.6464808451165	2.39131443319872e-31	4.46288711241468e-30	Susd2
235050	955.197214119278	1.13515112831548	0.0974679897122973	11.6463993118785	2.39360275520999e-31	4.46288711241468e-30	Zfp810
72043	16442.2369989168	-4.05295281737652	0.348027040810554	-11.6455112451527	2.41866858065838e-31	4.50498773764357e-30	Sulf2
216869	1167.30201714697	-1.96394334135563	0.168698947473478	-11.6417047691681	2.52909262288602e-31	4.7058260374295e-30	Arrb2
67082	366.451304906874	7.64195581959723	0.656530831379753	11.6399039532341	2.58306333203312e-31	4.80131864271141e-30	ccdc198
18595	4843.22028843641	-7.69663013722725	0.661453158974716	-11.635941310126	2.7058838582595e-31	5.02446036508576e-30	Pdgfra
15398	512.69018520898	-2.35767314395617	0.202644251098254	-11.634542461375	2.7506109856406e-31	5.1022848406105e-30	Hoxa13
264134	665.328516838774	1.5998250323386	0.137525766495207	11.6329112217263	2.80369636558293e-31	5.19543857192837e-30	Ttc26
23959	2261.32700460819	4.34927811711944	0.373950874694163	11.6306135683638	2.88019831236414e-31	5.33175015474722e-30	Nt5e
93708	393.396792018998	-4.13619122855353	0.355705870012787	-11.6281219323281	2.96550250936285e-31	5.48406142624315e-30	Pcdhgc5
241324	102.391621491637	3.7402347921063	0.321836367611919	11.6215417786979	3.20303128405582e-31	5.91728195320526e-30	Crb2
232984	82.194452994464	-3.9807803033954	0.342698648308288	-11.6159790038458	3.41850088452971e-31	6.30890952447371e-30	B3gnt8
26879	909.564500099553	-11.6460993476771	1.00279959994417	-11.6135859530912	3.51556400449068e-31	6.48144114480006e-30	B3galnt1
21390	124.018490971465	-6.38758699397207	0.550164275465618	-11.6103267311679	3.65217387649279e-31	6.71962915367298e-30	Tbxa2r
19332	421.87477359843	2.90285720205187	0.250023287226161	11.6103473170723	3.65129469599834e-31	6.71962915367298e-30	Rab20
19091	320.284095271189	-5.6672793555014	0.488204901553716	-11.608403228778	3.73525663652887e-31	6.86552292330758e-30	Prkg1
73569	2040.28594484232	-5.44233795393517	0.468940161690874	-11.6056128234177	3.85912991935542e-31	7.08601940511431e-30	Vgll3
70673	402.554101093298	-9.90999126136244	0.854147616599466	-11.6021997471773	4.01620200895502e-31	7.36696649881496e-30	Prdm16
63959	2818.10230898746	-4.6878583577971	0.40434764460468	-11.5936334002398	4.43894384446531e-31	8.13417384158188e-30	Slc29a1
14367	1608.73833153614	-1.58251890500711	0.136524674130654	-11.5914497879896	4.55358916873793e-31	8.33582792980178e-30	Fzd5
11810	1200.0567772584	-8.02127207104633	0.692400281534759	-11.5847325383325	4.92501436553854e-31	9.00666350622149e-30	Apobec1
100043272	1019.57140746457	1.18840666719876	0.102658357252189	11.5763265554633	5.43243981401364e-31	9.92460753521868e-30	Inafm2
102866	9563.51577571517	-2.1045677284122	0.181809363844784	-11.5756839136675	5.47330311732945e-31	9.98919158060037e-30	Pls3
114301	380.036610605239	-9.83428359232173	0.850181922151863	-11.5672697055597	6.03734160227279e-31	1.10075193016086e-29	Palmd
235505	4307.13238306668	-4.28575669711853	0.370636262599647	-11.563241726695	6.32741416627675e-31	1.1524796676928e-29	Cd109
15375	418.940840016072	7.01567399482235	0.60672959647818	11.5630983481694	6.33799060613682e-31	1.15324702565279e-29	Foxa1
20516	4716.82794112854	1.76660958843795	0.152812392380028	11.5606434852782	6.52182240597653e-31	1.18550639381658e-29	Slc20a2
170744	372.03393607647	-9.80602901975802	0.850203721634662	-11.5337404085979	8.91829666562348e-31	1.619501908528e-29	Tlr8
214359	2098.13588624152	4.29183831333095	0.372215887608902	11.5305081169467	9.25955861305835e-31	1.67978959704161e-29	Tmem51
218820	1902.31459483365	-3.18949950718186	0.276857522603831	-11.5203642551764	1.04169695386299e-30	1.88786738948589e-29	Zfp503
93723	102.089668978292	-6.46673677126459	0.561758176856645	-11.5116023899281	1.15315578350641e-30	2.08777644999867e-29	Pcdhga11
12835	53325.0448020453	-8.46076293425409	0.73537021419831	-11.5054468768196	1.23846201048935e-30	2.23942621875926e-29	Col6a3
269587	5086.78279286397	1.83348240154697	0.159358667844161	11.5053823325127	1.23938889665924e-30	2.23942621875926e-29	Epb41
14245	1204.18954676542	-1.92906802991406	0.167897326415456	-11.4895696739128	1.48851555204245e-30	2.68688917825351e-29	Lpin1
76252	1317.99481640012	3.48038980181114	0.302944615511083	11.4885349453713	1.50645038698479e-30	2.71655725008213e-29	Atp6v0e2
54598	366.456811620212	-9.78359421497909	0.851715836368362	-11.4869229820775	1.53481862438721e-30	2.76496202085183e-29	Calcrl
30937	1004.64806196304	-4.45226036647136	0.387669356430076	-11.4846848032324	1.5750885832637e-30	2.83469020799285e-29	Lmcd1
16644	142.155267092394	-7.13982324086673	0.622100426355134	-11.4769624619914	1.72225269825933e-30	3.09646683041208e-29	Kng1
15976	1746.70089936221	-1.66925796373922	0.145708228606449	-11.4561681224457	2.1899083188528e-30	3.93337051165205e-29	Ifnar2
27384	1133.59138062811	4.9478438665067	0.432004239774433	11.4532298782303	2.26544027893423e-30	4.06500734407179e-29	Akr1c13
20932	13963.5998153613	-1.1601583153872	0.101348405357128	-11.4472281167038	2.42785249908062e-30	4.35212372312938e-29	Surf4
213539	2223.187721371	2.39114944398047	0.20893863831321	11.4442664280984	2.51220489558522e-30	4.49888234413942e-29	Bag2
16985	5121.81704398076	-7.30810704933123	0.638827312088581	-11.4398788389903	2.64254307722913e-30	4.72762173629058e-29	Lsp1
12183	920.660450875305	1.39052378027808	0.12155427902347	11.4395296607337	2.65319960575575e-30	4.74200556756524e-29	Bpgm
66357	2270.03044301683	-1.26908898766044	0.110990858924071	-11.4341757507132	2.82203828412233e-30	5.0387980121329e-29	Ostc
16909	665.989410545291	-4.47914837029429	0.39184420630351	-11.4309419362064	2.92914005371118e-30	5.22488240092596e-29	Lmo2
56486	3000.3034814294	-0.751566679870642	0.065753370173418	-11.4300860608127	2.95815496203126e-30	5.26627135332932e-29	Gabarap
232174	108.037593186973	-5.91687587523175	0.517654899408478	-11.4301552675208	2.95579823270107e-30	5.26627135332932e-29	Cyp26b1
12955	6587.6865661032	2.42370666766005	0.212129760094501	11.4255852954358	3.11549418667413e-30	5.54093239892986e-29	Cryab
51886	3844.8858636534	0.74506656273363	0.0652424054970305	11.419973820057	3.32334042670092e-30	5.9047939757942e-29	Fubp1
234311	359.233556911006	-9.75390310067472	0.855272165892395	-11.4044435089238	3.97309859883478e-30	7.0523472974224e-29	Ddx60
21753	1899.67883561772	2.3839069493463	0.209057513164106	11.4031154071702	4.03419351314292e-30	7.15378562022398e-29	Tes
20320	8973.78737868213	-0.999358937913381	0.087727554327369	-11.391619720574	4.60351728141182e-30	8.1553806149586e-29	Nptn
68001	608.703859973094	1.50546064029841	0.132179554971438	11.389512096812	4.71623093230066e-30	8.34689972520359e-29	Cfap298
59125	4083.2434129111	0.883420885010845	0.0775660082542282	11.3892786917095	4.72888044013486e-30	8.36092173585025e-29	Nek7
56149	442.752278926526	-3.00779113363403	0.264091616749665	-11.3891958050495	4.73338062185198e-30	8.36092173585025e-29	Grasp
230073	4346.45109467404	-1.4362763986936	0.126184791996835	-11.3823256825563	5.12154250534182e-30	9.03775217374e-29	Ddx58
227753	22647.7040742883	-2.062639859543	0.181309041312906	-11.3763761840385	5.48310830194911e-30	9.66637857550815e-29	Gsn
15566	341.96679430414	-9.68869865509907	0.852321164145628	-11.3674270482431	6.07520702494544e-30	1.06998033929141e-28	Htr7
140488	1222.5752917521	-2.13446848008327	0.18789654867087	-11.3598067403682	6.62911233401855e-30	1.16640196921765e-28	Igf2bp3
320343	95.7301660928526	-4.15345145597072	0.365933568765886	-11.3502881683642	7.39186808284698e-30	1.29808939210694e-28	Lypd6
94187	137.267780103205	-7.32683394885357	0.645517613563959	-11.3503238252501	7.38885421173797e-30	1.29808939210694e-28	Zfp423
237353	1176.45263920767	-5.3576237968519	0.472185292419204	-11.3464436162392	7.72408663250293e-30	1.35511734792692e-28	Sh3rf3
13388	255.143564968666	3.41810368591049	0.301334804307667	11.3432090719284	8.01503993270901e-30	1.40480240522713e-28	Dll1
79221	128.77059123423	-5.5390491334517	0.488863815046433	-11.3304543371155	9.27225175527998e-30	1.62358472039555e-28	Hdac9
71607	155.046396433834	-7.78681401977479	0.687274111749277	-11.3299975754295	9.32073212341979e-30	1.63049834240093e-28	Snx20
17855	997.924912219558	-1.72156097518026	0.1519587097647	-11.3291365650973	9.41280418947172e-30	1.64501687874442e-28	Mvk
76156	72.853092514584	-4.28858011163575	0.3786064291725	-11.3272775663347	9.61468554034997e-30	1.67867963437151e-28	Fam131b
380912	2106.25306983147	-1.24593644793067	0.110024541347875	-11.3241685233776	9.96196381396414e-30	1.73763878922495e-28	Zfp395
14787	241.635364885622	1.9407933019536	0.171444199994896	11.3202622311596	1.04159879782983e-29	1.81508605894903e-28	Rhpn1
16451	16326.0905851118	-0.935189351262059	0.0826343166318714	-11.3172031836149	1.07858239383699e-29	1.87772802339171e-28	Jak1
11758	6146.95559731221	2.49402317019881	0.220513002953869	11.3100957167617	1.16961862762089e-29	2.03426088180168e-28	Prdx6
544817	1441.53241101777	3.73642081371923	0.330568510681028	11.3030149363639	1.26788960646843e-29	2.20306455781662e-28	Arhgap27
14683	45165.2518257984	-1.42148469574447	0.125793797032625	-11.3001175676079	1.31042445883299e-29	2.27479142408335e-28	Gnas
75974	664.203652504341	-3.30623246738345	0.292873033423454	-11.2889617344971	1.48783777214126e-29	2.58029511430776e-28	Dock11
276950	326.8159442865	-9.62612610287136	0.852780371893882	-11.2879311252126	1.50538367917501e-29	2.60822833821116e-28	Slfn8
241633	158.234473289945	-7.81454401782409	0.692402606779557	-11.2861273792287	1.53658762055612e-29	2.65974951741533e-28	Atp8b4
13346	82.5471547521737	-5.30093737284222	0.469972073549476	-11.2792603458473	1.66136937935571e-29	2.87299592195263e-28	Des
320916	130.829237164887	-7.2596742579855	0.643704311258364	-11.2779643246349	1.68602330240697e-29	2.91285036315744e-28	Wscd2
23912	421.927570226848	2.56590119234561	0.22766018650985	11.2707506379671	1.83003025851633e-29	3.15863222619918e-28	Rhof
66049	1328.36968380797	2.4074833873414	0.213747370024477	11.2632187571043	1.99342136121337e-29	3.4373715822331e-28	Rogdi
13400	2987.99034360422	-3.62899319392936	0.322210576337584	-11.2627997354352	2.00292482156522e-29	3.4504759069607e-28	Dmpk
17876	1387.54305046071	1.57823153266107	0.14020330918919	11.2567352496039	2.1456094582371e-29	3.69277115020238e-28	Myef2
74012	2168.9671726122	-2.20064919497994	0.195503480852977	-11.2563172040649	2.15580877775668e-29	3.70680478930591e-28	Rap2b
171567	1188.08347128665	1.0298617299838	0.0915333562880709	11.2512178264572	2.28416242561898e-29	3.92377968146851e-28	Nme7
100532	2206.95890789393	1.47346830146191	0.13120285639763	11.230459015285	2.88973395607658e-29	4.95934171268711e-28	Rell1
233979	1324.16346683975	-1.82523623229539	0.16264078321314	-11.2225002624553	3.1620207996352e-29	5.42150453659306e-28	Tpcn2
216028	660.017010381051	-7.01726781163115	0.6253975886366	-11.2204906752665	3.23470662621533e-29	5.54088735225902e-28	Lrrtm3
77577	132.247130758964	5.61449711634516	0.500409176801437	11.2198124587411	3.25960965568549e-29	5.57827250141531e-28	Spns3
243961	715.602442657765	-5.68068258261159	0.506365659940177	-11.218538364712	3.30690782973964e-29	5.65387647154448e-28	Shank1
20910	4263.37468347548	1.01041173050768	0.0900949346230499	11.2149671314504	3.44314299551271e-29	5.88125169723627e-28	Stxbp1
14911	1077.52131809989	1.47867242547129	0.131897030152795	11.2108090967502	3.60879327243939e-29	6.15839552508654e-28	Thumpd3
211577	1444.69619421099	-7.64451337314266	0.682453282650246	-11.2015189427412	4.00801757161842e-29	6.83323635469809e-28	Mrgprf
22145	1917.30281361284	1.4074163196898	0.125685813563789	11.1978932210635	4.17545164673277e-29	7.11200283775733e-28	Tuba4a
66462	1198.39503704071	-1.33271248258808	0.119084215772725	-11.1913444946523	4.49564446928517e-29	7.65019387012725e-28	Rex1bd
11432	3311.95889672278	-0.859486303813692	0.0768169155417981	-11.1887635392757	4.62842744066357e-29	7.86876083556716e-28	Acp2
269437	850.179794451421	6.61145474425813	0.591827492044416	11.1712531660526	5.6379774444172e-29	9.57610733131893e-28	Plch1
245038	592.418964014481	8.22853178491722	0.736815384377587	11.1676981227369	5.86819290964706e-29	9.95779588965671e-28	Dclk3
217154	203.983119667605	-8.51358849791757	0.762645966546239	-11.1632249711785	6.17115475466465e-29	1.04620989353403e-27	Stac2
76687	10202.3071838967	1.50563186273315	0.134889533831675	11.1619620882669	6.2594630930544e-29	1.0601892489292e-27	Spcs3
71746	1797.32560813923	3.03230955085428	0.271766106403815	11.1577914957084	6.56009872286275e-29	1.11007160741776e-27	Rgl3
242939	190.40208688598	-8.42571355359601	0.755719015812389	-11.149267621033	7.21981515910905e-29	1.21942879896117e-27	Cpz
18828	6047.8491638068	3.9635748208122	0.355498587795312	11.1493405512326	7.21390050449863e-29	1.21942879896117e-27	Plscr2
382062	109.803226068716	-5.9355598611822	0.53258433782529	-11.1448261610902	7.58923493231003e-29	1.28063039737667e-27	AB124611
21899	79.6342463771873	-5.61479774282812	0.504112685425008	-11.1379814576465	8.19558191760956e-29	1.38166075435198e-27	Tlr6
241308	431.686654573058	2.5692879585694	0.230692791288625	11.1372702381277	8.26127870483049e-29	1.39144195137215e-27	Ralgps1
241520	718.498784409174	-5.89939913730718	0.529727137602435	-11.1366753155371	8.31663402984492e-29	1.39946479594131e-27	Fam171b
98999	4245.05614534774	-1.42500028259334	0.128053781073567	-11.1281390572504	9.15263305010114e-29	1.53871214069558e-27	Znfx1
106952	562.991533736304	-7.15790058435373	0.644772163387556	-11.1014417042246	1.23436486708123e-28	2.07325250102995e-27	Arap3
18099	895.929067261163	1.62827006318787	0.146682023693849	11.10067902108	1.24494429143975e-28	2.08908568460764e-27	Nlk
98365	75.1357799230848	-4.54060052815755	0.409166348314517	-11.097199334358	1.29436500931839e-28	2.1700071289433e-27	Slamf9
66471	3679.41732912664	1.24600265220467	0.112336237331676	11.0917250016645	1.37608255049425e-28	2.3048746823112e-27	Anp32e
12269	1014.0615163926	8.77565748186006	0.791226668289472	11.0912053821844	1.38410010994568e-28	2.31616309257115e-27	C4bp
100042464	2252.81490900839	-3.27226435512272	0.295101884238734	-11.0885918724785	1.42513383204916e-28	2.38262919171834e-27	NA
76886	559.918781265233	3.46717149250315	0.313466903007916	11.0607258987581	1.945168530917e-28	3.24905892035104e-27	Fam81a
56710	295.743564238978	-9.48103228361412	0.857507169483799	-11.0565049728056	2.03888258199334e-28	3.40245571210546e-27	Brinp1
71544	1910.85684337138	1.08754574240653	0.0983813356832399	11.054390905081	2.08748936956278e-28	3.48036521109349e-27	Arhgap42
76916	968.811726691564	0.954657718372189	0.0863835305545849	11.0513857472976	2.15856871130557e-28	3.59556440762784e-27	Timmdc1
20684	292.903394445979	-9.47064395032933	0.85776735658218	-11.041040297996	2.42212488977626e-28	4.03086954797201e-27	Sp100
227399	2584.96972803242	0.8928066002901	0.0809137950386288	11.0340467884848	2.6181291200813e-28	4.35306000396636e-27	Ppip5k2
16852	24498.0707100701	-1.90595391504199	0.172873501775111	-11.0251362728883	2.8908033541508e-28	4.80201917390238e-27	Lgals1
71564	541.497046209835	-1.49269407616181	0.135405166861858	-11.0239078076294	2.93054188851968e-28	4.86357240344708e-27	Izumo4
234740	1641.34538340731	1.78932302113043	0.162319230009564	11.0234814508731	2.94446001003985e-28	4.88220025269462e-27	Tmem231
333433	1704.14012637211	1.31189886457563	0.119106767604657	11.01447794243	3.25417593139127e-28	5.39080716678282e-27	Gpd1l
14824	23219.5649402793	-1.66894208298612	0.151526057305607	-11.0142249634338	3.2633297744265e-28	5.40103429241383e-27	Grn
14827	33682.945490005	-0.96638746095791	0.0877426094457145	-11.0138901391553	3.27548440865542e-28	5.41620473887429e-27	Pdia3
28254	1193.92421621316	7.68310700871392	0.697638691865005	11.0130173373478	3.30737996414325e-28	5.46396053693419e-27	Slco1a6
14205	1018.69510909666	-6.47381359295288	0.589864911111624	-10.9750783120032	5.03621991123265e-28	8.31251488627226e-27	Vegfd
17920	6505.01908565147	2.17620717016024	0.198306738993664	10.9739446132981	5.09978931002202e-28	8.40977995136753e-27	Myo6
14137	1602.17889523053	-1.80706993270037	0.164852002600115	-10.9617711899068	5.83461214451493e-28	9.61278871773128e-27	Fdft1
12767	140.754959511594	-7.64604499647442	0.697708227275395	-10.9588001080807	6.02934535112776e-28	9.91559217772127e-27	Cxcr4
76273	2161.42941175983	1.06735159326075	0.0973963088721864	10.958850552144	6.02598590962385e-28	9.91559217772127e-27	Ndfip2
74490	119.563789954955	-4.12493815764791	0.376915074711244	-10.943945823361	7.10392826163316e-28	1.1672211413017e-26	Mamstr
215418	549.812334463697	1.51699061305148	0.138645536471775	10.9415034313802	7.2979533571192e-28	1.19801457147709e-26	Csrnp1
14462	250.696165704575	-3.08183348080117	0.281742123546262	-10.938490283279	7.54457514547846e-28	1.23737860055662e-26	Gata3
11652	2534.55993232242	-1.00645550662789	0.0920124460300013	-10.9382540085906	7.56425978690401e-28	1.23948535368952e-26	Akt2
19039	6471.2852813459	-5.33868232462863	0.488197292395488	-10.9355017075838	7.79734808413676e-28	1.27652519718889e-26	Lgals3bp
232232	1411.42325471165	1.22223457726604	0.111814370762578	10.9309256845104	8.20075432877016e-28	1.34135623375723e-26	Hdac11
16475	7898.88160267676	2.54916779969973	0.233227625482269	10.9299564939125	8.28881541142897e-28	1.35453743644118e-26	Ajuba
69071	503.614316820596	-2.07210998984109	0.189764793937543	-10.9193594177595	9.31504559412466e-28	1.52087001173262e-26	Tmem97
225994	2672.7021620317	3.94734346411903	0.361660744300508	10.9144924527367	9.82766952310868e-28	1.6031220051062e-26	Nmrk1
110380	2181.49659639569	4.12921617319799	0.378452797397383	10.9107825377288	1.02371295917179e-27	1.66841276610345e-26	Shroom2
11539	2260.09147104918	5.85902239534957	0.537013438118497	10.9103832035889	1.02822000036999e-27	1.67425256664019e-26	Adora1
12505	2288.53475103185	-1.51956487900684	0.139285181898559	-10.9097382671585	1.03554059863167e-27	1.68465909057467e-26	Cd44
217203	1264.69844267147	-3.15870253234116	0.289554764482485	-10.9088259624622	1.04598442340159e-27	1.70012338164189e-26	Tmem106a
17289	762.075339903816	-3.46290031665487	0.317525043425826	-10.9059124259715	1.08004239590599e-27	1.75390755743765e-26	Mertk
54672	654.111640793332	8.04944708717721	0.738120593524067	10.9053278797521	1.08700680630622e-27	1.76363691590758e-26	Adgrg3
56079	87.3984601149041	-6.23982832237749	0.57247436405283	-10.8997515245969	1.15572460556874e-27	1.87345232797159e-26	Astn2
240754	435.702555005346	8.61444449013819	0.790372651211151	10.8992188392875	1.16251014974057e-27	1.88276777870852e-26	Lax1
329679	2991.46987689452	-1.83283943761777	0.1682889767412	-10.8910249091143	1.27200622917932e-27	2.05826507959079e-26	Fnip2
320487	4950.44591573117	-1.88397271299254	0.173018092186573	-10.8888769329451	1.30236359897632e-27	2.10550718146724e-26	Heatr5a
16578	315.914457724086	1.43437604909592	0.131777548044013	10.8848287920553	1.36154228918742e-27	2.19921844090406e-26	Kif9
236794	3268.03277917133	1.76444850585861	0.162127953495251	10.8830616054763	1.38820533823636e-27	2.24028898885641e-26	Slc9a6
17386	266.115458584715	-9.33710104928902	0.858059951586732	-10.8816418153799	1.41000153921337e-27	2.27343931451637e-26	Mmp13
72902	166.390840198799	-8.23344337421645	0.756787442517848	-10.8794661640045	1.44406174956873e-27	2.32628720777192e-26	Spock3
269356	2653.00680418434	5.09595975857556	0.46844600374542	10.8784357595779	1.46047642384186e-27	2.35064069531848e-26	Slc4a11
73390	138.035857990432	-3.07812627464319	0.283049777240996	-10.8748584953748	1.5189129214679e-27	2.44252518862136e-26	Msl3l2
58520	1811.84731512639	-0.89087756923438	0.0819475795820797	-10.871310339826	1.57916356039154e-27	2.53716145434183e-26	Erg28
380711	1347.06131326191	1.82817077543102	0.168289611831791	10.8632419763278	1.72513761277892e-27	2.76923551429516e-26	Rap1gap2
20527	263.964716666279	-9.32525172050623	0.858524758516262	-10.8619485087681	1.74975254489046e-27	2.8062624222168e-26	Slc2a3
235300	1916.51223576324	3.28121201195722	0.302140544145227	10.8598864850792	1.78971539660697e-27	2.86781716469568e-26	Tmem136
17691	2573.22850107716	3.0902589621794	0.284846858211809	10.8488434156487	2.01964735939238e-27	3.23339832988235e-26	Sik1
231070	2237.35565566282	-3.23284075240287	0.298168003778814	-10.8423462995078	2.16837337318959e-27	3.46844048034553e-26	Insig1
69821	5788.5517005597	-3.40266394486272	0.314100736500121	-10.8330339583951	2.4006673633419e-27	3.83662210104456e-26	Mterf4
18507	417.136430823225	7.37747692397557	0.681081397828477	10.8320047317362	2.42780933545843e-27	3.87658049220379e-26	Pax5
242700	270.860854594169	3.65052206898034	0.337288334554831	10.8231494984802	2.67426483001815e-27	4.26634696429744e-26	Ifnlr1
17285	565.24314564358	-10.9954112203415	1.01597628316397	-10.8225077716375	2.6930601100171e-27	4.29255306718028e-26	Meox1
17880	70.2438714201774	-4.86108543350643	0.449182724720141	-10.8220667580996	2.70605266593688e-27	4.30947209708032e-26	Myh11
70110	1206.47417978865	-2.08180609405678	0.192503129698745	-10.8144012895513	2.9420739931125e-27	4.68122976094626e-26	Ifi35
76299	3363.62677980165	-0.754550059433907	0.0697736558156125	-10.81425432871	2.94679288578083e-27	4.68462521657946e-26	Erp44
50797	10869.5350670434	-0.995416576389059	0.0921695247865968	-10.7998449454283	3.44785314871311e-27	5.4763753386615e-26	Copb2
18715	219.959029769028	1.72737723982622	0.160115386994108	10.7883275446212	3.90837236958408e-27	6.20240214132858e-26	Pim2
545363	221.081856620647	7.07286917148178	0.655985388063289	10.7820529240194	4.18441192006435e-27	6.63465417561909e-26	Gm5833
14537	4056.09568468194	2.87686221910525	0.266909431020428	10.7784210101031	4.35293533591288e-27	6.89582579482073e-26	Gcnt1
110454	2130.86830484712	-7.40339970876194	0.686938042762557	-10.777390751266	4.40195363768227e-27	6.96738915071753e-26	Ly6a
100502841	2453.68051685033	-0.960729655011687	0.0891634162468284	-10.7749309689091	4.52121132764774e-27	7.14990513882722e-26	Epg5
21745	2217.64070005707	-1.11847550542878	0.103812801721223	-10.7739651265006	4.56890938491912e-27	7.21903616241405e-26	Tep1
14067	91.6570580144738	-6.30765327696317	0.585596241891656	-10.771334967225	4.70134402074328e-27	7.42181687177094e-26	F5
93692	739.71568682974	-1.8552211781552	0.172290673036508	-10.7679722033594	4.87622478193081e-27	7.69119423176084e-26	Glrx
12587	79.7970750581001	-4.78241346044508	0.444301328728906	-10.7638963721468	5.09685539140868e-27	8.03220089204344e-26	Mia
12401	370.346532685479	8.63409720942672	0.802194540660864	10.7630964457995	5.14130455415693e-27	8.09520959469904e-26	Serpina6
18295	12968.7191538626	-7.91956315805148	0.73589918296197	-10.7617501709616	5.21698187285498e-27	8.20723632654086e-26	Ogn
70012	1815.33715159155	1.27570067760719	0.118609439462444	10.7554734546328	5.58464878991956e-27	8.77802168427686e-26	Cep85
329154	2151.663143991	1.15341384168827	0.107289360152744	10.750496042163	5.89437668482741e-27	9.25682744013234e-26	Ankrd44
69398	102.235860727106	-6.66123409806828	0.61998485379859	-10.7441884382425	6.31145300803182e-27	9.90324353805721e-26	Cdhr4
244810	535.246498521401	-10.9216853971401	1.01678275674702	-10.741414844683	6.50399091794303e-27	1.01965248621005e-25	AW551984
19222	165.044575592274	-8.21740300455378	0.765296005589075	-10.7375485361753	6.78213633492807e-27	1.06233929816682e-25	Ptgir
22003	44814.0468608146	0.683366006683219	0.0636867165389527	10.7301183640901	7.35019666374577e-27	1.15032481983648e-25	Tpm1
26401	2449.37488297834	1.61374128790258	0.150401781228702	10.7295357456486	7.3966844993054e-27	1.15660149422702e-25	Map3k1
212933	88.8113445382894	-6.47008691241631	0.603039863798676	-10.7291197494969	7.43005561593317e-27	1.16081808558239e-25	Pm20d1
18693	1010.27920445092	0.977149091488931	0.0912218380089675	10.7117891155939	8.96129931443668e-27	1.39884261391504e-25	Pick1
58223	1959.15762750368	-3.26264423114747	0.304937140802785	-10.6993993009777	1.02440137553689e-26	1.59769588028013e-25	Mmp19
67073	1896.18690119262	1.91975723702257	0.179683135014652	10.6841259023337	1.20781449714364e-26	1.8821343191517e-25	Pi4k2b
235442	1888.24298515222	-1.46033588570669	0.136797570348204	-10.6751595221286	1.33028835097509e-26	2.07120410521663e-25	Rab8b
72275	1253.12577338445	4.37286705946134	0.409652995922023	10.6745638454789	1.33884774552742e-26	2.0827414328063e-25	2200002D01Rik
320712	11789.1537701554	-5.64290100013436	0.528647910154635	-10.6742141446918	1.34389807784865e-26	2.0888048769169e-25	Abi3bp
17085	103.186985538723	-6.92581927170996	0.648869328193686	-10.6736733742524	1.35174502324447e-26	2.09920094740869e-25	Ly9
14269	2339.03172996623	-1.31126759594145	0.122922445967133	-10.66743820158	1.4455698727978e-26	2.24298482917077e-25	Fnbp1
100038452	96.5220327522519	-4.03304392555399	0.378295559280427	-10.6610924358336	1.54768701247362e-26	2.39937824867916e-25	Gm13372
66809	115.051548110073	4.3297286043058	0.406155598957972	10.6602706337524	1.56142415299779e-26	2.41860597647683e-25	Krt20
631323	68.1354665343252	-5.01741605665998	0.47089966182381	-10.6549578677278	1.65319505883776e-26	2.55856994460433e-25	Gm12250
52840	1421.1040342062	2.25687585220709	0.211836417909226	10.6538614770864	1.67278913955979e-26	2.58668580002066e-25	Dbndd2
11778	2019.60680598575	0.797405192204894	0.0748654021037706	10.6511842559747	1.72160778421929e-26	2.65990604206362e-25	Ap3s2
81799	92.0746122961391	-5.95773031294331	0.559418020105884	-10.6498720077263	1.74604962072569e-26	2.69537114790559e-25	C1qtnf3
14165	538.027888674695	-11.7945877714127	1.10808432662576	-10.6441247186742	1.85721476715755e-26	2.86453644469755e-25	Fgf10
59009	2338.75909208143	2.87314785891243	0.270016361852139	10.6406435491704	1.92793106191459e-26	2.97107947577194e-25	Sh3rf1
14583	4411.70155579308	-1.24580786471575	0.11708997494785	-10.6397483240612	1.94654405619298e-26	2.99721477743292e-25	Gfpt1
15183	3914.75800597486	-0.968155369902166	0.0911128960995137	-10.6258873479858	2.25853925202625e-26	3.4746610241487e-25	Hdac3
270120	505.706478326496	-10.8412144811581	1.02044243824323	-10.6240333357971	2.303866030693e-26	3.54138796219247e-25	Fat3
71764	1310.05897471481	1.07995298341383	0.101717002728032	10.6172316766094	2.47801058433919e-26	3.80584625593043e-25	C2cd2l
212706	200.469209540179	2.57102816451222	0.242326380793077	10.6097741240465	2.68397123760125e-26	4.11867999483891e-25	N4bp3
239985	10218.5308885437	2.59982846466737	0.245213233768215	10.6023171128065	2.90687324151127e-26	4.45695970862172e-25	Arid1b
16323	258.411710641162	-4.06898837529412	0.383883467461857	-10.5995405381671	2.99447743652538e-26	4.58739768234568e-25	Inhba
56708	2082.00860436125	3.0358452975033	0.286564744046385	10.5939246211387	3.17974508324149e-26	4.86710474185689e-25	Clcf1
13602	504.054799084295	-11.7106391849728	1.10629584480688	-10.5854498504576	3.4810459610102e-26	5.32379712669939e-25	Sparcl1
664862	713.328998600272	-1.64527702529092	0.155603277189806	-10.5735371067025	3.95298248056513e-26	6.04046386975394e-25	Gpr137b-ps
66748	177.368034400464	7.1617450779534	0.677414840365898	10.5721703322665	4.011030195232e-26	6.12400170414402e-25	Erich2
12322	97.8439389793166	-6.84602770338906	0.647685779707206	-10.5699830348041	4.10568898731207e-26	6.26324928594753e-25	Camk2a
20616	188.530286327082	3.26969342229331	0.309405897813453	10.5676506020085	4.20906919500887e-26	6.41555601523513e-25	Snap91
52184	720.802125925437	0.978556287734079	0.0926084528755474	10.5665979438089	4.25656716906824e-26	6.48250141218687e-25	Odf2l
67092	130.967280551868	-5.56115638357552	0.526311020946331	-10.5662928615409	4.27043211060896e-26	6.49815626705005e-25	Gatm
93886	71.6423163707438	-3.97311988234217	0.376099036452923	-10.564025688057	4.3748794902537e-26	6.65150511760635e-25	Pcdhb15
18578	187.513074628752	-5.16155794558906	0.488855685619726	-10.5584492467255	4.64268116425246e-26	7.05275027156307e-25	Pde4b
17286	445.189009865803	-7.19445050601468	0.68240517240912	-10.5427842532551	5.4850520013642e-26	8.32542691965857e-25	Meox2
12227	11830.7814907243	2.19655168397102	0.208438483910453	10.5381292492737	5.76339355629444e-26	8.74058421930746e-25	Btg2
[truncated: 25,984 more rows]

## Sheet: file_MutvsiREC
GeneID	Base mean	log2FC	StdErr	Wald-Stats	Pvalue	FDR Padj	Symbol
[truncated: 27,179 more rows]

[truncated: 1 more sheets: RawCounts_Mouse]
