# Supplementary material for: HNF1B Alters an Evolutionarily Conserved Nephrogenic Program of Target Genes
Source: J Am Soc Nephrol. 2022 Dec 15;34(3):412–32. doi: 10.1681/ASN.2022010076 (PMC10103355; doi:10.1681/ASN.2022010076)
Supplement: Supplementary file 3 [file jasn-34-412-s003.xlsx]

## Sheet: Supp. Table 3
Supplementary Table 3. Cluster specific genes
MfuzzCluster	EntrezID	Logical Cluster	Symbol
Fuzz1	11637	4	Ak2
Fuzz1	12314	4	Calm2
Fuzz1	12394	4	Runx1
Fuzz1	12702	4	Socs3
Fuzz1	12915	4	Atf6b
Fuzz1	13135	4	Dad1
Fuzz1	13207	4	Ddx5
Fuzz1	13859	4	Eps15l1
Fuzz1	14050	4	Eya3
Fuzz1	14084	4	Faf1
Fuzz1	14360	4	Fyn
Fuzz1	14585	4	Gfra1
Fuzz1	14731	4	Gpaa1
Fuzz1	14733	4	Gpc1
Fuzz1	15077	4	Hist2h3c1
Fuzz1	15166	4	Hcn2
Fuzz1	15502	4	Dnaja1
Fuzz1	16648	4	Kpna3
Fuzz1	16969	4	Zbtb7a
Fuzz1	17149	4	Magoh
Fuzz1	17304	4	Mfge8
Fuzz1	17764	4	Mtf1
Fuzz1	18201	4	Nsmaf
Fuzz1	18221	4	Nudc
Fuzz1	18227	4	Nr4a2
Fuzz1	18611	4	Pea15a
Fuzz1	18645	4	Pfn2
Fuzz1	18685	4	Phtf1
Fuzz1	18710	4	Pik3r3
Fuzz1	18752	4	Prkcg
Fuzz1	19099	4	Mapk8ip1
Fuzz1	19274	4	Ptprm
Fuzz1	19326	4	Rab11b
Fuzz1	19347	4	Dennd5a
Fuzz1	19359	4	Rad23b
Fuzz1	20111	4	Rps6ka1
Fuzz1	20289	4	Scx
Fuzz1	20441	4	St3gal3
Fuzz1	20530	4	Slc31a2
Fuzz1	20682	4	Sox9
Fuzz1	20913	4	Stxbp4
Fuzz1	21825	4	Thbs1
Fuzz1	22003	4	Tpm1
Fuzz1	22275	4	Urod
Fuzz1	22318	4	Vamp2
Fuzz1	22379	4	Fmnl3
Fuzz1	22380	4	Wbp4
Fuzz1	22608	4	Ybx1
Fuzz1	22642	4	Zbtb17
Fuzz1	22661	4	Zfp148
Fuzz1	22696	4	Zfp37
Fuzz1	22779	4	Ikzf2
Fuzz1	26394	4	Lypla2
Fuzz1	26409	4	Map3k7
Fuzz1	26445	4	Psmb2
Fuzz1	27886	4	Dgcr14
Fuzz1	28193	4	Reep3
Fuzz1	29871	4	Scmh1
Fuzz1	52174	4	Tmem222
Fuzz1	52535	4	Mettl17
Fuzz1	52712	4	Zkscan6
Fuzz1	52717	4	Anapc16
Fuzz1	52906	4	Ahi1
Fuzz1	53621	4	Cnot4
Fuzz1	54160	4	Copg2
Fuzz1	54383	4	Phc2
Fuzz1	54402	4	Stk19
Fuzz1	54561	4	Nap1l3
Fuzz1	54632	4	Ftsj1
Fuzz1	56215	4	Acin1
Fuzz1	56367	4	Scoc
Fuzz1	56737	4	Alg2
Fuzz1	56809	4	Gmeb1
Fuzz1	57895	4	Ccdc126
Fuzz1	58249	4	Fibp
Fuzz1	64652	4	Nisch
Fuzz1	66087	4	Emc3
Fuzz1	66146	4	Tmem57
Fuzz1	66193	4	Pithd1
Fuzz1	66408	4	Aptx
Fuzz1	66439	4	Borcs7
Fuzz1	66498	4	Dda1
Fuzz1	66645	4	Pspc1
Fuzz1	66743	4	Rnf220
Fuzz1	66821	4	Bcs1l
Fuzz1	66923	4	Pbrm1
Fuzz1	67096	4	Mmachc
Fuzz1	67178	4	Zmat5
Fuzz1	67463	4	Poc5
Fuzz1	67465	4	Sf3a1
Fuzz1	67590	4	Tctn3
Fuzz1	67666	4	Hapln3
Fuzz1	67694	4	Ift74
Fuzz1	67785	4	Zmym4
Fuzz1	67881	4	Mdp1
Fuzz1	67884	4	1810043G02Rik
Fuzz1	67902	4	Sumf2
Fuzz1	68034	4	Fam122a
Fuzz1	68050	4	Akirin1
Fuzz1	68053	4	Ubxn2b
Fuzz1	68235	4	Mturn
Fuzz1	68259	4	Ift80
Fuzz1	68310	4	Zmym1
Fuzz1	68799	4	Rgmb
Fuzz1	69089	4	Oxa1l
Fuzz1	69556	4	Bod1
Fuzz1	69714	4	Tfpt
Fuzz1	69837	4	Pcgf1
Fuzz1	69961	4	Rpp25l
Fuzz1	70533	4	Btf3l4
Fuzz1	70796	4	Zdhhc1
Fuzz1	71206	4	Katnal2
Fuzz1	71445	4	5530601H04Rik
Fuzz1	71448	4	Tmem80
Fuzz1	71472	4	Usp19
Fuzz1	71519	4	Cyp2u1
Fuzz1	71713	4	Cdc40
Fuzz1	71805	4	Nup93
Fuzz1	71891	4	Cdadc1
Fuzz1	71901	4	Fam219a
Fuzz1	72480	4	Tspyl4
Fuzz1	73218	4	Sppl2b
Fuzz1	73447	4	Wdr13
Fuzz1	74229	4	Paqr8
Fuzz1	74322	4	Cxxc1
Fuzz1	74451	4	Pgs1
Fuzz1	74480	4	Samd4
Fuzz1	74648	4	S100pbp
Fuzz1	74682	4	Wdr35
Fuzz1	74901	4	Kbtbd11
Fuzz1	75339	4	Mphosph8
Fuzz1	75736	4	Bcl2l12
Fuzz1	75901	4	Dcp1a
Fuzz1	75914	4	Exoc6b
Fuzz1	76007	4	Zmym2
Fuzz1	76457	4	Ccdc134
Fuzz1	76793	4	Snip1
Fuzz1	76804	4	Kdm4c
Fuzz1	76816	4	Sdccag8
Fuzz1	76987	4	Hdhd2
Fuzz1	76992	4	Fam219aos
Fuzz1	77521	4	Mtus2
Fuzz1	77634	4	Snapc3
Fuzz1	77744	4	Bora
Fuzz1	78892	4	Crispld2
Fuzz1	80286	4	Tusc3
Fuzz1	93685	4	Entpd7
Fuzz1	94280	4	Sfxn3
Fuzz1	98766	4	Ubac1
Fuzz1	99982	4	Kdm1a
Fuzz1	100206	4	Adprhl2
Fuzz1	100273	4	Osbpl9
Fuzz1	100336	4	Ppp1r8
Fuzz1	100465	4	Mob3c
Fuzz1	101214	4	Tra2a
Fuzz1	102747	4	Lrrc49
Fuzz1	104027	4	Synpo
Fuzz1	107239	4	Carns1
Fuzz1	107375	4	Slc25a45
Fuzz1	108148	4	Galnt2
Fuzz1	108672	4	Zdhhc15
Fuzz1	108755	4	Lyrm2
Fuzz1	108902	4	B4gat1
Fuzz1	110012	4	Tpgs1
Fuzz1	110350	4	Dync2h1
Fuzz1	110829	4	Lims1
Fuzz1	116940	4	Tgs1
Fuzz1	192231	4	Hexim1
Fuzz1	211389	4	Suox
Fuzz1	213053	4	Slc39a14
Fuzz1	213541	4	Ythdf2
Fuzz1	213993	4	Ccdc186
Fuzz1	217342	4	Ube2o
Fuzz1	217935	4	Wdr60
Fuzz1	219149	4	Xkr6
Fuzz1	219158	4	Ccar2
Fuzz1	224813	4	Lrrc73
Fuzz1	224907	4	Dus3l
Fuzz1	225861	4	Snx32
Fuzz1	226744	4	Cnst
Fuzz1	226757	4	Wdr26
Fuzz1	227700	4	Sh3glb2
Fuzz1	230101	4	Gba2
Fuzz1	230233	4	Ikbkap
Fuzz1	230234	4	Fam206a
Fuzz1	230500	4	Efcab7
Fuzz1	230648	4	Efcab14
Fuzz1	230673	4	Ipo13
Fuzz1	230674	4	Kdm4a
Fuzz1	230696	4	AU022252
Fuzz1	230751	4	Oscp1
Fuzz1	230861	4	Eif4g3
Fuzz1	230866	4	Emc1
Fuzz1	230971	4	Megf6
Fuzz1	231474	4	Paqr3
Fuzz1	232089	4	Elmod3
Fuzz1	232313	4	Gxylt2
Fuzz1	232790	4	Oscar
Fuzz1	232879	4	Zbtb45
Fuzz1	233071	4	Arhgap33
Fuzz1	233276	4	Tubgcp5
Fuzz1	233895	4	Prr14
Fuzz1	234779	4	Plcg2
Fuzz1	237711	4	Eml6
Fuzz1	238505	4	Mtr
Fuzz1	239096	4	Cdh24
Fuzz1	241075	4	Plekhm3
Fuzz1	241490	4	Rbm45
Fuzz1	242362	4	Manea
Fuzz1	242406	4	Rgp1
Fuzz1	242584	4	Wdr78
Fuzz1	242736	4	Pramef8
Fuzz1	245269	4	Nim1k
Fuzz1	268741	4	Tox4
Fuzz1	269523	4	Vcp
Fuzz1	269585	4	Zscan20
Fuzz1	277973	4	Slc9a5
Fuzz1	320150	4	Zdhhc17
Fuzz1	320226	4	Ccdc171
Fuzz1	320713	4	Mysm1
Fuzz1	320802	4	Ifitm10
Fuzz1	328186	4	Gm10336
Fuzz1	328949	4	Mcc
Fuzz1	329795	4	Tmem67
Fuzz1	330503	4	Gm5113
Fuzz1	360213	4	Trim46
Fuzz1	381510	4	Dpy19l4
Fuzz1	381633	4	Gm1673
Fuzz1	381979	4	Brsk1
Fuzz1	381983	4	Lmtk3
Fuzz1	382406	4	Poc1b
Fuzz1	433693	4	Akirin2
Fuzz1	503610	4	Zdhhc18
Fuzz1	545681	4	Gm12992
Fuzz1	606496	4	Gsk3a
Fuzz1	100039805	4	D5Ertd605e
Fuzz1	100502849	4	Gm19412
Fuzz1	100503823	4	Gm16973
Fuzz1	100504116	4	Brd3os
Fuzz1	100504186	4	C230013L11Rik
Fuzz1	100504491	4	Dcdc2b
Fuzz1	100504651	4	NA
Fuzz1	100526469	4	Mir3064
Fuzz1	100862057	4	NA
Fuzz2	11425	1	Apoc4
Fuzz2	11552	1	Adra2b
Fuzz2	11671	1	Aldh3a2
Fuzz2	11808	1	Apoa4
Fuzz2	11814	1	Apoc3
Fuzz2	11829	1	Aqp4
Fuzz2	11949	1	Atp5c1
Fuzz2	11975	1	Atp6v0a1
Fuzz2	11984	1	Atp6v0c
Fuzz2	12144	1	Blm
Fuzz2	12155	1	Bmp15
Fuzz2	12309	1	S100g
Fuzz2	12351	1	Car4
Fuzz2	12465	1	Cct5
Fuzz2	12780	1	Abcc2
Fuzz2	13081	1	Cyp24a1
Fuzz2	13109	1	Cyp2j5
Fuzz2	13143	1	Dapk2
Fuzz2	13167	1	Dbi
Fuzz2	13195	1	Ddc
Fuzz2	13367	1	Diaph1
Fuzz2	13380	1	Dkk1
Fuzz2	14060	1	F13b
Fuzz2	14184	1	Fgfr3
Fuzz2	14311	1	Cidec
Fuzz2	14348	1	Fut9
Fuzz2	14412	1	Slc6a13
Fuzz2	14433	1	Gapdh
Fuzz2	14685	1	Gnat1
Fuzz2	14936	1	Gys1
Fuzz2	14963	1	H2-Bl
Fuzz2	15007	1	H2-Q10
Fuzz2	15108	1	Hsd17b10
Fuzz2	15139	1	Hc
Fuzz2	15233	1	Hgd
Fuzz2	15288	1	Hmbs
Fuzz2	15494	1	Hsd3b3
Fuzz2	15528	1	Hspe1
Fuzz2	16364	1	Irf4
Fuzz2	16483	1	Kap
Fuzz2	16669	1	Krt19
Fuzz2	16691	1	Krt8
Fuzz2	16882	1	Lig3
Fuzz2	17002	1	Ltf
Fuzz2	17113	1	M6pr
Fuzz2	17252	1	Rdh11
Fuzz2	17287	1	Mep1a
Fuzz2	17288	1	Mep1b
Fuzz2	17977	1	Ncoa1
Fuzz2	17992	1	Ndufa4
Fuzz2	18108	1	Nmt2
Fuzz2	18534	1	Pck1
Fuzz2	18641	1	Pfkl
Fuzz2	18648	1	Pgam1
Fuzz2	18655	1	Pgk1
Fuzz2	19087	1	Prkar2a
Fuzz2	19177	1	Psmb7
Fuzz2	19281	1	Ptprt
Fuzz2	19336	1	Rab24
Fuzz2	19879	1	Slc22a8
Fuzz2	19889	1	Rp2
Fuzz2	20186	1	Nr1h4
Fuzz2	20216	1	Acsm3
Fuzz2	20517	1	Slc22a1
Fuzz2	20521	1	Slc22a12
Fuzz2	20524	1	Slc25a17
Fuzz2	20526	1	Slc2a2
Fuzz2	20532	1	Slc3a1
Fuzz2	20595	1	Smn1
Fuzz2	20773	1	Sptlc2
Fuzz2	20973	1	Syngr2
Fuzz2	21371	1	Tbca
Fuzz2	21816	1	Tgm1
Fuzz2	21991	1	Tpi1
Fuzz2	22113	1	Phlda2
Fuzz2	22236	1	Ugt1a2
Fuzz2	22264	1	Prap1
Fuzz2	22599	1	Slc6a20b
Fuzz2	22685	1	Zfp239
Fuzz2	23844	1	Clca1
Fuzz2	24108	1	Ubd
Fuzz2	26358	1	Aldh1a7
Fuzz2	26441	1	Psma4
Fuzz2	27219	1	Sgk2
Fuzz2	30806	1	Adamts8
Fuzz2	52120	1	Hgsnat
Fuzz2	52700	1	Txndc17
Fuzz2	53417	1	Hif3a
Fuzz2	53945	1	Slc40a1
Fuzz2	54139	1	Irf6
Fuzz2	54150	1	Rdh7
Fuzz2	54351	1	Elp5
Fuzz2	54405	1	Ndufa1
Fuzz2	54426	1	Hgfac
Fuzz2	56196	1	Tdp2
Fuzz2	56295	1	Higd1a
Fuzz2	56445	1	Dnaja2
Fuzz2	56490	1	Zbtb20
Fuzz2	57394	1	Tmem27
Fuzz2	58210	1	Sectm1b
Fuzz2	58866	1	Treh
Fuzz2	59015	1	Nup160
Fuzz2	59054	1	Mrps30
Fuzz2	64697	1	Keg1
Fuzz2	66119	1	Tomm6
Fuzz2	66142	1	Cox7b
Fuzz2	66341	1	Eid3
Fuzz2	66350	1	Pla2g12a
Fuzz2	66431	1	Oxld1
Fuzz2	66525	1	Timm50
Fuzz2	66646	1	Rpe
Fuzz2	66725	1	Lrrk2
Fuzz2	66813	1	Bcl2l14
Fuzz2	66834	1	Acot13
Fuzz2	66878	1	Riok3
Fuzz2	66999	1	Med28
Fuzz2	67028	1	2610002M06Rik
Fuzz2	67036	1	Mrpl45
Fuzz2	67620	1	Lrp2bp
Fuzz2	67724	1	Pop1
Fuzz2	67749	1	Mgarp
Fuzz2	67832	1	Brix1
Fuzz2	67890	1	Ufm1
Fuzz2	67936	1	Wdr55
Fuzz2	68369	1	0610031O16Rik
Fuzz2	68396	1	Nat8
Fuzz2	68576	1	Lamtor5
Fuzz2	68971	1	Tamm41
Fuzz2	69097	1	Trim15
Fuzz2	69123	1	Eci3
Fuzz2	69534	1	Avpi1
Fuzz2	69677	1	Il1f8
Fuzz2	69737	1	Ttl
Fuzz2	69824	1	Glod5
Fuzz2	69826	1	Ms4a10
Fuzz2	69833	1	Polr2f
Fuzz2	69836	1	Pla2g12b
Fuzz2	69861	1	2010003K11Rik
Fuzz2	70008	1	Ace2
Fuzz2	70257	1	2010107E04Rik
Fuzz2	70291	1	Mkrn2os
Fuzz2	71325	1	Tchhl1
Fuzz2	71345	1	Ano9
Fuzz2	71790	1	Anxa9
Fuzz2	71830	1	Pdilt
Fuzz2	71874	1	2310007B03Rik
Fuzz2	71960	1	Myh14
Fuzz2	71989	1	Rpusd4
Fuzz2	72040	1	Cdhr5
Fuzz2	72077	1	Gcnt3
Fuzz2	72088	1	Ush1c
Fuzz2	72112	1	Ppp1r14d
Fuzz2	72433	1	Rab38
Fuzz2	72477	1	Tmem87b
Fuzz2	73736	1	Fcf1
Fuzz2	74103	1	Nebl
Fuzz2	74244	1	Atg7
Fuzz2	74424	1	Tmc5
Fuzz2	74602	1	4833428L15Rik
Fuzz2	74718	1	Snx16
Fuzz2	75141	1	Rasd2
Fuzz2	75452	1	Ascc2
Fuzz2	75590	1	Dusp9
Fuzz2	75616	1	Smim15
Fuzz2	75721	1	4932414N04Rik
Fuzz2	75778	1	Them4
Fuzz2	76279	1	Cyp2d26
Fuzz2	76560	1	Prss8
Fuzz2	77318	1	Ankrd55
Fuzz2	77462	1	Tmem116
Fuzz2	78321	1	Ankrd23
Fuzz2	78388	1	Mvp
Fuzz2	78603	1	B230216N24Rik
Fuzz2	80721	1	Slc19a3
Fuzz2	83493	1	Sacm1l
Fuzz2	93673	1	Nat8f2
Fuzz2	99663	1	Clca4a
Fuzz2	99709	1	Clca4b
Fuzz2	100102	1	Pcsk9
Fuzz2	101521	1	AI314278
Fuzz2	102570	1	Slc22a13
Fuzz2	103978	1	Gpc5
Fuzz2	105349	1	Akr1c18
Fuzz2	105355	1	Slc17a3
Fuzz2	109229	1	Fam118b
Fuzz2	109575	1	Tbx10
Fuzz2	110308	1	Krt5
Fuzz2	116972	1	Fam57a
Fuzz2	117147	1	Acsm1
Fuzz2	140918	1	Slc7a12
Fuzz2	170755	1	Sgk3
Fuzz2	171388	1	Bnipl
Fuzz2	171405	1	Slc22a27
Fuzz2	192120	1	Bspry
Fuzz2	195733	1	Grhl1
Fuzz2	207151	1	Slc22a19
Fuzz2	207920	1	Esrp1
Fuzz2	208691	1	Eif5a2
Fuzz2	209550	1	Rad51ap2
Fuzz2	209588	1	Sectm1a
Fuzz2	210108	1	D130043K22Rik
Fuzz2	211329	1	Ncoa7
Fuzz2	211347	1	Pank3
Fuzz2	212326	1	Fam149a
Fuzz2	214240	1	Disp2
Fuzz2	216350	1	Tspan8
Fuzz2	217698	1	Acot5
Fuzz2	217845	1	Ifi27l2b
Fuzz2	218121	1	Mboat1
Fuzz2	223337	1	Ugt3a2
Fuzz2	223650	1	Eppk1
Fuzz2	224105	1	Pak2
Fuzz2	225010	1	Lclat1
Fuzz2	226040	1	Tmem252
Fuzz2	226143	1	Cyp2c23
Fuzz2	226564	1	Fmo4
Fuzz2	227058	1	Dnah7b
Fuzz2	227449	1	Zcchc2
Fuzz2	229571	1	Gm4858
Fuzz2	229603	1	Otud7b
Fuzz2	230161	1	Acnat1
Fuzz2	230678	1	Tmem125
Fuzz2	230806	1	Crybg2
Fuzz2	230828	1	Il22ra1
Fuzz2	231821	1	Adap1
Fuzz2	232714	1	Mgam
Fuzz2	233799	1	Acsm2
Fuzz2	233836	1	Slc5a11
Fuzz2	234267	1	Gpm6a
Fuzz2	234671	1	Ces2c
Fuzz2	236293	1	Slc22a29
Fuzz2	237320	1	Aldh8a1
Fuzz2	238317	1	Elmsan1
Fuzz2	238555	1	Btn2a2
Fuzz2	239706	1	Mettl22
Fuzz2	240216	1	E230025N22Rik
Fuzz2	241877	1	Slc10a5
Fuzz2	242125	1	Mab21l3
Fuzz2	244757	1	Glb1l2
Fuzz2	245000	1	Atr
Fuzz2	245595	1	Zfp711
Fuzz2	257984	1	Olfr1249
Fuzz2	258788	1	Olfr1246
Fuzz2	258968	1	Olfr1247
Fuzz2	268686	1	S100z
Fuzz2	268782	1	Agxt2
Fuzz2	272428	1	Acsm5
Fuzz2	276770	1	Eif5a
Fuzz2	277753	1	Cyp4a12a
Fuzz2	319752	1	B230209E15Rik
Fuzz2	319800	1	Slc22a30
Fuzz2	319832	1	Tmem229a
Fuzz2	319880	1	Tmcc3
Fuzz2	320007	1	Sidt1
Fuzz2	320621	1	D830044D21Rik
Fuzz2	320805	1	C330018A13Rik
Fuzz2	330406	1	B4galnt3
Fuzz2	332942	1	Gm853
Fuzz2	381045	1	Ccdc58
Fuzz2	381101	1	Dnph1
Fuzz2	381218	1	4430402I18Rik
Fuzz2	381334	1	Gal3st2
Fuzz2	382051	1	Pdp2
Fuzz2	402734	1	C730036E19Rik
Fuzz2	432466	1	Gm5424
Fuzz2	434203	1	Slc28a1
Fuzz2	434674	1	Slc22a28
Fuzz2	435653	1	Fcrlb
Fuzz2	545428	1	Ccdc141
Fuzz2	628571	1	Igkv4-63
Fuzz2	654824	1	Ankrd37
Fuzz2	666168	1	Cyp4a31
Fuzz2	100008567	1	Gm14964
Fuzz2	100038628	1	Gm10768
Fuzz2	100038644	1	Gm10667
Fuzz2	100038659	1	Mirt2
Fuzz2	100043456	1	Gm10681
Fuzz2	100043461	1	Gm4450
Fuzz2	100101484	1	Trac
Fuzz2	100294583	1	Alkal2
Fuzz2	100503078	1	Gm19541
Fuzz2	100503152	1	Gm19578
Fuzz2	100503901	1	Gm19950
Fuzz2	100504474	1	Smlr1
Fuzz2	100862400	1	Gm37254
Fuzz3	11441	6	Chrna7
Fuzz3	11605	6	Gla
Fuzz3	11666	6	Abcd1
Fuzz3	11881	6	Arsb
Fuzz3	12159	6	Bmp4
Fuzz3	12395	6	Runx1t1
Fuzz3	12819	6	Col15a1
Fuzz3	13025	6	Ctla2b
Fuzz3	13185	6	Dscr3
Fuzz3	13206	6	Ddx4
Fuzz3	13346	6	Des
Fuzz3	13730	6	Emp1
Fuzz3	14077	6	Fabp3
Fuzz3	14236	6	Foxn2
Fuzz3	14269	6	Fnbp1
Fuzz3	14387	6	Gaa
Fuzz3	14456	6	Gas6
Fuzz3	14583	6	Gfpt1
Fuzz3	14595	6	B4galt1
Fuzz3	14667	6	Gm2a
Fuzz3	14827	6	Pdia3
Fuzz3	15039	6	H2-T22
Fuzz3	16004	6	Igf2r
Fuzz3	16194	6	Il6ra
Fuzz3	16399	6	Itga2b
Fuzz3	16430	6	Stt3a
Fuzz3	16506	6	Kcnd1
Fuzz3	16784	6	Lamp2
Fuzz3	16956	6	Lpl
Fuzz3	16971	6	Lrp1
Fuzz3	17222	6	Anapc1
Fuzz3	17289	6	Mertk
Fuzz3	17701	6	Msx1
Fuzz3	18022	6	Nfe2
Fuzz3	18209	6	Ntn3
Fuzz3	18453	6	P4hb
Fuzz3	18578	6	Pde4b
Fuzz3	18826	6	Lcp1
Fuzz3	19035	6	Ppib
Fuzz3	19039	6	Lgals3bp
Fuzz3	19091	6	Prkg1
Fuzz3	19349	6	Rab7
Fuzz3	20085	6	Rps19
Fuzz3	20442	6	St3gal1
Fuzz3	20564	6	Slit3
Fuzz3	20932	6	Surf4
Fuzz3	21788	6	Tfpi
Fuzz3	22121	6	Rpl13a
Fuzz3	23936	6	Lynx1
Fuzz3	27081	6	Zfp275
Fuzz3	27207	6	Rps11
Fuzz3	50781	6	Dkk3
Fuzz3	50909	6	C1ra
Fuzz3	53313	6	Atp2a3
Fuzz3	54411	6	Atp6ap1
Fuzz3	56336	6	B4galt5
Fuzz3	56407	6	Trpc4ap
Fuzz3	56417	6	Adar
Fuzz3	57778	6	Fmnl1
Fuzz3	58226	6	Cacna1h
Fuzz3	63913	6	Fam129a
Fuzz3	64074	6	Smoc2
Fuzz3	64383	6	Sirt2
Fuzz3	66208	6	Nenf
Fuzz3	66329	6	Susd3
Fuzz3	66357	6	Ostc
Fuzz3	66469	6	Fam213b
Fuzz3	67231	6	Tbc1d20
Fuzz3	67477	6	Abhd15
Fuzz3	67804	6	Snx2
Fuzz3	67963	6	Npc2
Fuzz3	68010	6	Bambi
Fuzz3	68969	6	Eif1b
Fuzz3	69574	6	Cmbl
Fuzz3	71435	6	Arhgap21
Fuzz3	71877	6	Efhc1
Fuzz3	72043	6	Sulf2
Fuzz3	72461	6	Prcp
Fuzz3	72599	6	Pdia5
Fuzz3	73137	6	Prrc1
Fuzz3	74617	6	Scpep1
Fuzz3	74760	6	Rab3il1
Fuzz3	75723	6	Amotl1
Fuzz3	76630	6	Stambpl1
Fuzz3	77987	6	Ascc3
Fuzz3	80297	6	Sptbn4
Fuzz3	80879	6	Slc16a3
Fuzz3	94045	6	P2rx5
Fuzz3	98267	6	Stk17b
Fuzz3	99152	6	Anapc2
Fuzz3	100993	6	AW549542
Fuzz3	101240	6	Wdr91
Fuzz3	102871	6	D330045A20Rik
Fuzz3	106073	6	Mfsd5
Fuzz3	109689	6	Arrb1
Fuzz3	114142	6	Foxp2
Fuzz3	140792	6	Colec12
Fuzz3	213019	6	Pdlim2
Fuzz3	213233	6	Tapbpl
Fuzz3	229694	6	AI504432
Fuzz3	231070	6	Insig1
Fuzz3	240427	6	Setbp1
Fuzz3	241520	6	Fam171b
Fuzz3	241989	6	Pabpc4l
Fuzz3	242316	6	Gdf6
Fuzz3	243842	6	Bicra
Fuzz3	246730	6	Oas1a
Fuzz3	100861853	6	NA
Fuzz4	11306	2	Abcb7
Fuzz4	11539	2	Adora1
Fuzz4	11564	2	Adsl
Fuzz4	11735	2	Ank3
Fuzz4	11858	2	Rnd2
Fuzz4	11983	2	Atpif1
Fuzz4	11991	2	Hnrnpd
Fuzz4	12051	2	Bcl3
Fuzz4	12224	2	Klf5
Fuzz4	12488	2	Cd2ap
Fuzz4	12652	2	Chga
Fuzz4	12808	2	Cobl
Fuzz4	12856	2	Cox17
Fuzz4	12858	2	Cox5a
Fuzz4	12866	2	Cox7a2
Fuzz4	12916	2	Crem
Fuzz4	13047	2	Cux1
Fuzz4	13118	2	Cyp4a12b
Fuzz4	13494	2	Drg1
Fuzz4	13537	2	Dusp2
Fuzz4	14004	2	Chchd2
Fuzz4	14297	2	Fxn
Fuzz4	14571	2	Gpd2
Fuzz4	14629	2	Gclc
Fuzz4	14756	2	Gpld1
Fuzz4	14782	2	Gsr
Fuzz4	14976	2	Pfdn6
Fuzz4	15452	2	Hprt
Fuzz4	15473	2	Rida
Fuzz4	15507	2	Hspb1
Fuzz4	16150	2	Ikbkb
Fuzz4	16418	2	Eif6
Fuzz4	16420	2	Itgb6
Fuzz4	16426	2	Itih3
Fuzz4	16763	2	Lad1
Fuzz4	17220	2	Mcm7
Fuzz4	17691	2	Sik1
Fuzz4	17708	2	COX1
Fuzz4	17765	2	Mtf2
Fuzz4	17766	2	Nudt1
Fuzz4	17995	2	Ndufv1
Fuzz4	18008	2	Nes
Fuzz4	18082	2	Nipsnap1
Fuzz4	18100	2	Mrpl40
Fuzz4	18639	2	Pfkfb1
Fuzz4	18715	2	Pim2
Fuzz4	18762	2	Prkcz
Fuzz4	18793	2	Plaur
Fuzz4	18828	2	Plscr2
Fuzz4	19108	2	Prkx
Fuzz4	19139	2	Prps1
Fuzz4	19299	2	Abcd3
Fuzz4	20021	2	Polr2c
Fuzz4	20300	2	Ccl25
Fuzz4	20726	2	Serpinb9d
Fuzz4	21351	2	Taldo1
Fuzz4	21679	2	Tead4
Fuzz4	21753	2	Tes
Fuzz4	21873	2	Tjp2
Fuzz4	22038	2	Plscr1
Fuzz4	22271	2	Upp1
Fuzz4	22359	2	Vldlr
Fuzz4	22631	2	Ywhaz
Fuzz4	22687	2	Zpr1
Fuzz4	22791	2	Dnajc2
Fuzz4	23827	2	Bpnt1
Fuzz4	23994	2	Dazap2
Fuzz4	26403	2	Map3k11
Fuzz4	26425	2	Nubp1
Fuzz4	26941	2	Slc9a3r1
Fuzz4	27053	2	Asns
Fuzz4	27279	2	Tnfrsf12a
Fuzz4	27356	2	Insl6
Fuzz4	27384	2	Akr1c13
Fuzz4	28028	2	Mrpl50
Fuzz4	28030	2	Gfm1
Fuzz4	30056	2	Timm9
Fuzz4	50783	2	Lsm4
Fuzz4	52626	2	Cdkn2aipnl
Fuzz4	53333	2	Tomm40
Fuzz4	53380	2	Psmd10
Fuzz4	53414	2	Bysl
Fuzz4	53893	2	Nudt5
Fuzz4	54131	2	Irf3
Fuzz4	54135	2	Lsr
Fuzz4	54397	2	Ppt2
Fuzz4	54610	2	Tbc1d8
Fuzz4	54644	2	Otud5
Fuzz4	56088	2	Psmg1
Fuzz4	56187	2	Rabggta
Fuzz4	56217	2	Mpp5
Fuzz4	56298	2	Atl2
Fuzz4	56349	2	Net1
Fuzz4	56426	2	Pdcd10
Fuzz4	56508	2	Rapgef4
Fuzz4	56541	2	Habp4
Fuzz4	56724	2	Cript
Fuzz4	57912	2	Cdc42se1
Fuzz4	58220	2	Pard6b
Fuzz4	60425	2	Doc2g
Fuzz4	66055	2	Sf3b6
Fuzz4	66061	2	Tctex1d2
Fuzz4	66083	2	Setd6
Fuzz4	66117	2	Fmc1
Fuzz4	66143	2	Eef1e1
Fuzz4	66174	2	Nudt14
Fuzz4	66220	2	Zdhhc12
Fuzz4	66371	2	Chmp4c
Fuzz4	66387	2	Nudt8
Fuzz4	66422	2	Dctpp1
Fuzz4	66432	2	Slc7a6os
Fuzz4	66445	2	Cyc1
Fuzz4	66674	2	Spryd7
Fuzz4	66694	2	Uqcrfs1
Fuzz4	66724	2	Tab3
Fuzz4	66853	2	Pnpla2
Fuzz4	66898	2	Baiap2l1
Fuzz4	66998	2	Psmd5
Fuzz4	67003	2	Uqcrc2
Fuzz4	67049	2	Pus3
Fuzz4	67082	2	1700011H14Rik
Fuzz4	67128	2	Ube2g1
Fuzz4	67182	2	Pdzk1ip1
Fuzz4	67264	2	Ndufb8
Fuzz4	67306	2	Zc2hc1a
Fuzz4	67390	2	Mrm3
Fuzz4	67434	2	Ankrd33b
Fuzz4	67603	2	Dusp6
Fuzz4	67815	2	Sec14l2
Fuzz4	67895	2	Ppa1
Fuzz4	67928	2	Abca14
Fuzz4	68015	2	Trap1
Fuzz4	68018	2	Col4a3bp
Fuzz4	68195	2	Rnaset2b
Fuzz4	68212	2	Tmbim4
Fuzz4	68347	2	Mettl26
Fuzz4	68533	2	Mphosph6
Fuzz4	68550	2	Tefm
Fuzz4	68646	2	Nadk2
Fuzz4	68789	2	Trmt61b
Fuzz4	68904	2	Abhd13
Fuzz4	68916	2	Cdkal1
Fuzz4	69428	2	1700016C15Rik
Fuzz4	69527	2	Mrps9
Fuzz4	69554	2	Klhdc2
Fuzz4	69724	2	Rnaseh2a
Fuzz4	69740	2	Dph5
Fuzz4	69743	2	Casz1
Fuzz4	69747	2	Zswim7
Fuzz4	69993	2	Chn2
Fuzz4	70078	2	Nol7
Fuzz4	70240	2	Ufsp1
Fuzz4	70285	2	Rpf1
Fuzz4	70408	2	Polr3f
Fuzz4	70456	2	Mpc2
Fuzz4	70821	2	4921507P07Rik
Fuzz4	71268	2	Lrrfip2
Fuzz4	71685	2	Galnt14
Fuzz4	71687	2	Tmem25
Fuzz4	71726	2	Smug1
Fuzz4	71801	2	Plekhf2
Fuzz4	71807	2	Tars2
Fuzz4	71916	2	Dus4l
Fuzz4	72058	2	Igsf5
Fuzz4	72170	2	Chchd4
Fuzz4	72205	2	Eml2
Fuzz4	72275	2	2200002D01Rik
Fuzz4	72504	2	Taf4b
Fuzz4	72654	2	Ccdc12
Fuzz4	72745	2	Tmem161b
Fuzz4	73246	2	Rassf6
Fuzz4	73419	2	Armt1
Fuzz4	73608	2	Marveld3
Fuzz4	73968	2	4930444F02Rik
Fuzz4	73998	2	Herc3
Fuzz4	74080	2	Nmnat3
Fuzz4	74316	2	Isca2
Fuzz4	74333	2	A330040F15Rik
Fuzz4	74351	2	Ddx23
Fuzz4	74414	2	Polr3c
Fuzz4	74521	2	Ppp4r4
Fuzz4	74769	2	Pik3cb
Fuzz4	75422	2	Mettl5
Fuzz4	75571	2	Spata9
Fuzz4	75665	2	Bicdl1
Fuzz4	75739	2	Mpp7
Fuzz4	75744	2	Svip
Fuzz4	76073	2	Pcgf5
Fuzz4	76261	2	0610040J01Rik
Fuzz4	76357	2	Trmt5
Fuzz4	76507	2	Aoc1
Fuzz4	76614	2	Immt
Fuzz4	76826	2	Nubpl
Fuzz4	76937	2	2810429I04Rik
Fuzz4	76947	2	Ndufaf6
Fuzz4	77422	2	C330018D20Rik
Fuzz4	77805	2	Esco1
Fuzz4	77963	2	Hook1
Fuzz4	78088	2	Sowahb
Fuzz4	78779	2	Spata2l
Fuzz4	94061	2	Mrpl1
Fuzz4	94062	2	Mrpl3
Fuzz4	97031	2	Tprn
Fuzz4	97820	2	4833439L19Rik
Fuzz4	97827	2	Exd2
Fuzz4	103172	2	Chchd10
Fuzz4	105083	2	Pelo
Fuzz4	105675	2	Ppif
Fuzz4	106821	2	Oard1
Fuzz4	108062	2	Cstf2
Fuzz4	108079	2	Prkaa2
Fuzz4	108138	2	Xrcc4
Fuzz4	109006	2	Ciapin1
Fuzz4	109700	2	Itga1
Fuzz4	110265	2	Msra
Fuzz4	110521	2	Hivep1
Fuzz4	114774	2	Pawr
Fuzz4	114896	2	Afg3l1
Fuzz4	117198	2	Ivns1abp
Fuzz4	142688	2	Asb13
Fuzz4	170460	2	Stard5
Fuzz4	207495	2	Baiap2l2
Fuzz4	207704	2	Gtpbp10
Fuzz4	210766	2	Brcc3
Fuzz4	212508	2	Mtg1
Fuzz4	212679	2	Mars2
Fuzz4	212706	2	N4bp3
Fuzz4	213575	2	Dync2li1
Fuzz4	214669	2	L3mbtl2
Fuzz4	215951	2	Afg1l
Fuzz4	217325	2	Llgl2
Fuzz4	217328	2	Myo15b
Fuzz4	217666	2	L2hgdh
Fuzz4	217835	2	Rin3
Fuzz4	217847	2	Serpina10
Fuzz4	218214	2	Kdm1b
Fuzz4	218341	2	Rfesd
Fuzz4	218503	2	Fcho2
Fuzz4	225994	2	Nmrk1
Fuzz4	226470	2	Zbtb41
Fuzz4	227545	2	Proser2
Fuzz4	227715	2	Exosc2
Fuzz4	227923	2	A930012O16Rik
Fuzz4	228071	2	Sestd1
Fuzz4	229279	2	Hnrnpa3
Fuzz4	229782	2	Slc35a3
Fuzz4	230162	2	Zfp189
Fuzz4	230972	2	Arhgef16
Fuzz4	231327	2	Ppat
Fuzz4	231464	2	Cnot6l
Fuzz4	231549	2	Lrrc8d
Fuzz4	232491	2	Pyroxd1
Fuzz4	232560	2	Caprin2
Fuzz4	232670	2	Tspan33
Fuzz4	233877	2	Kctd13
Fuzz4	234344	2	Naf1
Fuzz4	234366	2	Gatad2a
Fuzz4	234728	2	Cmtr2
Fuzz4	235040	2	Atg4d
Fuzz4	235283	2	Gramd1b
Fuzz4	235339	2	Dlat
Fuzz4	235633	2	Als2cl
Fuzz4	241638	2	Lzts3
Fuzz4	241950	2	Bbs12
Fuzz4	244141	2	Nars2
Fuzz4	245038	2	Dclk3
Fuzz4	257633	2	Acsf3
Fuzz4	269198	2	Nbeal1
Fuzz4	269356	2	Slc4a11
Fuzz4	269437	2	Plch1
Fuzz4	319638	2	Nt5dc1
Fuzz4	319876	2	Cobll1
Fuzz4	320024	2	Nceh1
Fuzz4	320204	2	Etfbkmt
Fuzz4	321006	2	Dcaf1
Fuzz4	330050	2	Fam185a
Fuzz4	338320	2	Mia2
Fuzz4	360013	2	Myo18a
Fuzz4	380601	2	Fastkd5
Fuzz4	380836	2	Mrs2
Fuzz4	381148	2	Prob1
Fuzz4	381157	2	Greb1l
Fuzz4	381352	2	Mamdc4
Fuzz4	382252	2	Bclaf3
Fuzz4	383766	2	Tldc2
Fuzz4	433667	2	Ankrd13c
Fuzz4	433931	2	Pigg
Fuzz4	544817	2	Arhgap27
Fuzz4	625249	2	Gpx4
Fuzz4	629557	2	Gm6981
Fuzz4	670198	2	Gm10734
Fuzz4	100504593	2	Gm13431
Fuzz4	100861625	2	NA
Fuzz4	100861645	2	NA
Fuzz5	11426	4	Macf1
Fuzz5	11732	4	Ank
Fuzz5	11752	4	Anxa8
Fuzz5	11933	4	Atp1b3
Fuzz5	11977	4	Atp7a
Fuzz5	12053	4	Bcl6
Fuzz5	12257	4	Tspo
Fuzz5	12332	4	Capg
Fuzz5	12343	4	Capza2
Fuzz5	12345	4	Capzb
Fuzz5	12364	4	Casp12
Fuzz5	12544	4	Cdc45
Fuzz5	12579	4	Cdkn2b
Fuzz5	12896	4	Cpt2
Fuzz5	12931	4	Crlf1
Fuzz5	13178	4	Dck
Fuzz5	13345	4	Twist2
Fuzz5	13394	4	Dlx4
Fuzz5	13655	4	Egr3
Fuzz5	13690	4	Eif4g2
Fuzz5	13723	4	Emb
Fuzz5	13830	4	Stom
Fuzz5	13849	4	Ephx1
Fuzz5	13858	4	Eps15
Fuzz5	13865	4	Nr2f1
Fuzz5	14007	4	Celf2
Fuzz5	14211	4	Smc2
Fuzz5	14238	4	Foxf2
Fuzz5	14430	4	Galt
Fuzz5	14451	4	Gas1
Fuzz5	14469	4	Gbp2
Fuzz5	14590	4	Ggh
Fuzz5	14678	4	Gnai2
Fuzz5	14688	4	Gnb1
Fuzz5	14815	4	Nr3c1
Fuzz5	15251	4	Hif1a
Fuzz5	15396	4	Hoxa11
Fuzz5	15397	4	Hoxa11os
Fuzz5	15430	4	Hoxd10
Fuzz5	15460	4	Hr
Fuzz5	15959	4	Ifit3
Fuzz5	16174	4	Il18rap
Fuzz5	16371	4	Irx1
Fuzz5	16419	4	Itgb5
Fuzz5	16432	4	Itm2b
Fuzz5	16498	4	Kcnab2
Fuzz5	16543	4	Mdfic
Fuzz5	16561	4	Kif1b
Fuzz5	16800	4	Arhgef2
Fuzz5	16803	4	Lbp
Fuzz5	16870	4	Lhx2
Fuzz5	16939	4	Lor
Fuzz5	16949	4	Loxl1
Fuzz5	17087	4	Ly96
Fuzz5	17196	4	Mbp
Fuzz5	17279	4	Melk
Fuzz5	17300	4	Foxc1
Fuzz5	17311	4	Kitl
Fuzz5	17318	4	Mid1
Fuzz5	17346	4	Mknk1
Fuzz5	17973	4	Nck1
Fuzz5	18186	4	Nrp1
Fuzz5	18187	4	Nrp2
Fuzz5	18242	4	Oat
Fuzz5	18414	4	Osmr
Fuzz5	18576	4	Pde3b
Fuzz5	18760	4	Prkd1
Fuzz5	18845	4	Plxna2
Fuzz5	18968	4	Pola1
Fuzz5	19056	4	Ppp3cb
Fuzz5	19088	4	Prkar2b
Fuzz5	19092	4	Prkg2
Fuzz5	19366	4	Rad54l
Fuzz5	19891	4	Rpa2
Fuzz5	20842	4	Stag1
Fuzz5	20868	4	Stk10
Fuzz5	20887	4	Sult1a1
Fuzz5	21384	4	Tbx15
Fuzz5	21803	4	Tgfb1
Fuzz5	21885	4	Tle1
Fuzz5	21898	4	Tlr4
Fuzz5	21953	4	Tnni2
Fuzz5	21983	4	Tpbg
Fuzz5	22258	4	Usp4
Fuzz5	22411	4	Wnt11
Fuzz5	26931	4	Ppp2r5c
Fuzz5	27354	4	Nbn
Fuzz5	27360	4	Add3
Fuzz5	28200	4	Dhrs4
Fuzz5	50771	4	Atp9b
Fuzz5	50912	4	Exosc10
Fuzz5	52033	4	Pbk
Fuzz5	52830	4	Pnrc2
Fuzz5	56036	4	Ccnl2
Fuzz5	56048	4	Lgals8
Fuzz5	56177	4	Olfm1
Fuzz5	56213	4	Htra1
Fuzz5	56274	4	Stk3
Fuzz5	56376	4	Pdlim5
Fuzz5	56469	4	Pias1
Fuzz5	56758	4	Mbnl1
Fuzz5	56811	4	Dkk2
Fuzz5	57295	4	Icmt
Fuzz5	58198	4	Sall1
Fuzz5	58810	4	Akr1a1
Fuzz5	59002	4	Wrap73
Fuzz5	59007	4	Ngly1
Fuzz5	59079	4	Erbin
Fuzz5	60599	4	Trp53inp1
Fuzz5	63958	4	Ube4b
Fuzz5	64450	4	Gpr85
Fuzz5	65945	4	Clstn1
Fuzz5	66096	4	Lamtor4
Fuzz5	66190	4	Acer3
Fuzz5	66330	4	1700020L24Rik
Fuzz5	66396	4	Ccdc82
Fuzz5	66433	4	Chchd7
Fuzz5	66448	4	Mrpl20
Fuzz5	66464	4	Taf12
Fuzz5	66573	4	Dzip1
Fuzz5	66576	4	Uqcrh
Fuzz5	66592	4	Stoml2
Fuzz5	67031	4	Upf3a
Fuzz5	67095	4	Trak1
Fuzz5	67381	4	Med4
Fuzz5	67392	4	4833420G17Rik
Fuzz5	67490	4	Ufl1
Fuzz5	67689	4	Aldh3b1
Fuzz5	67991	4	Nacc2
Fuzz5	68059	4	Tm9sf2
Fuzz5	68276	4	Toe1
Fuzz5	68298	4	Ncapd2
Fuzz5	68427	4	Slc39a13
Fuzz5	68514	4	Micu2
Fuzz5	68703	4	Rere
Fuzz5	68794	4	Flnc
Fuzz5	68836	4	Mrpl52
Fuzz5	69780	4	Smap2
Fuzz5	69938	4	Scrn1
Fuzz5	70082	4	Lysmd2
Fuzz5	70435	4	Inf2
Fuzz5	70676	4	Gulp1
Fuzz5	71684	4	Rbm43
Fuzz5	71785	4	Pdgfd
Fuzz5	71957	4	Ints11
Fuzz5	72500	4	Ier5l
Fuzz5	72938	4	Hspb11
Fuzz5	72972	4	Ccser2
Fuzz5	73284	4	Ddit4l
Fuzz5	73713	4	Rbm20
Fuzz5	73847	4	Fam110a
Fuzz5	73942	4	Fam151b
Fuzz5	74098	4	0610037L13Rik
Fuzz5	74365	4	Lonrf3
Fuzz5	74513	4	Neto2
Fuzz5	75216	4	Cep128
Fuzz5	75572	4	Acyp2
Fuzz5	76355	4	Tgds
Fuzz5	76429	4	Lhpp
Fuzz5	76580	4	Mib2
Fuzz5	77034	4	2510039O18Rik
Fuzz5	77097	4	Tanc2
Fuzz5	78611	4	Btbd19
Fuzz5	78830	4	Slc25a12
Fuzz5	79201	4	Tnfrsf23
Fuzz5	80718	4	Rab27b
Fuzz5	80795	4	Selenok
Fuzz5	83674	4	Cnnm1
Fuzz5	83925	4	Trps1
Fuzz5	83962	4	Btbd1
Fuzz5	93703	4	Pcdhgb6
Fuzz5	93711	4	Pcdhga3
Fuzz5	105428	4	Fam149b
Fuzz5	106021	4	Topors
Fuzz5	106052	4	Fbxo4
Fuzz5	106795	4	Tcf19
Fuzz5	107995	4	Cdc20
Fuzz5	108058	4	Camk2d
Fuzz5	108671	4	Dnajc9
Fuzz5	108811	4	Ccdc122
Fuzz5	108912	4	Cdca2
Fuzz5	108934	4	Smim13
Fuzz5	110052	4	Dek
Fuzz5	110253	4	Triobp
Fuzz5	114715	4	Spred1
Fuzz5	117592	4	B3galt6
Fuzz5	140499	4	Ube2j2
Fuzz5	170731	4	Mfn2
Fuzz5	171209	4	Asic3
Fuzz5	192185	4	Nadk
Fuzz5	209497	4	Tmem164
Fuzz5	210710	4	Gab3
Fuzz5	212772	4	Arl14ep
Fuzz5	213121	4	Ankrd35
Fuzz5	214763	4	Mb21d1
Fuzz5	218454	4	Lhfpl2
Fuzz5	218793	4	Ube2e2
Fuzz5	218973	4	Wdhd1
Fuzz5	219181	4	Akap11
Fuzz5	219249	4	Tdrd3
Fuzz5	227753	4	Gsn
Fuzz5	229228	4	Nudt6
Fuzz5	230484	4	Usp1
Fuzz5	230584	4	Yipf1
Fuzz5	230895	4	Vps13d
Fuzz5	230904	4	Fbxo2
Fuzz5	231830	4	Micall2
Fuzz5	232341	4	Wnk1
Fuzz5	234396	4	Ankle1
Fuzz5	234593	4	Ndrg4
Fuzz5	235344	4	Sik2
Fuzz5	236920	4	Stard8
Fuzz5	239393	4	Lrp12
Fuzz5	242509	4	Bnc2
Fuzz5	242608	4	Podn
Fuzz5	244853	4	Nxpe4
Fuzz5	246710	4	Rhobtb2
Fuzz5	269060	4	Dagla
Fuzz5	269582	4	Clspn
Fuzz5	269593	4	Luzp1
Fuzz5	269614	4	Pank4
Fuzz5	317750	4	Slc24a5
Fuzz5	320473	4	Heatr5b
Fuzz5	320879	4	B230217O12Rik
Fuzz5	320975	4	D330050G23Rik
Fuzz5	330938	4	Dixdc1
Fuzz5	332397	4	Nanos1
Fuzz5	338349	4	Cntln
Fuzz5	353310	4	Zfp703
Fuzz5	380916	4	Lrch1
Fuzz5	381582	4	Tmem240
Fuzz5	434215	4	Lrrc32
Fuzz5	545260	4	Arsi
Fuzz5	622404	4	Ccdc107
Fuzz5	625901	4	Gm6634
Fuzz5	791300	4	Gm9752
Fuzz5	100039239	4	Gm2115
Fuzz5	100042498	4	Mir22hg
Fuzz5	100504704	4	NA
Fuzz5	100861652	4	NA
Fuzz6	11602	7	Angpt4
Fuzz6	11647	7	Alpl
Fuzz6	11931	7	Atp1b1
Fuzz6	12023	7	Barx2
Fuzz6	12226	7	Btg1
Fuzz6	12401	7	Serpina6
Fuzz6	12452	7	Ccng2
Fuzz6	12589	7	Ift81
Fuzz6	12803	7	Cntf
Fuzz6	12830	7	Col4a5
Fuzz6	12870	7	Cp
Fuzz6	12876	7	Cpe
Fuzz6	13197	7	Gadd45a
Fuzz6	13542	7	Dvl1
Fuzz6	13614	7	Edn1
Fuzz6	13842	7	Epha8
Fuzz6	13869	7	Erbb4
Fuzz6	14105	7	Srsf10
Fuzz6	14282	7	Fosb
Fuzz6	14312	7	Brd2
Fuzz6	14313	7	Fst
Fuzz6	14343	7	Fut1
Fuzz6	14621	7	Gjb4
Fuzz6	15218	7	Foxn1
Fuzz6	15223	7	Foxj1
Fuzz6	15245	7	Hhip
Fuzz6	15270	7	H2afx
Fuzz6	15500	7	Hsf2
Fuzz6	15936	7	Ier2
Fuzz6	16156	7	Il11
Fuzz6	16192	7	Il5ra
Fuzz6	16351	7	Ipp
Fuzz6	16477	7	Junb
Fuzz6	16500	7	Kcnb1
Fuzz6	16578	7	Kif9
Fuzz6	16840	7	Cnmd
Fuzz6	16878	7	Lif
Fuzz6	17151	7	Ccndbp1
Fuzz6	17681	7	Msc
Fuzz6	17684	7	Cited2
Fuzz6	17686	7	Msh3
Fuzz6	17698	7	Msn
Fuzz6	17722	7	ND6
Fuzz6	17762	7	Mapt
Fuzz6	17828	7	Bloc1s5
Fuzz6	18167	7	Npy2r
Fuzz6	18519	7	Kat2b
Fuzz6	18634	7	Pex7
Fuzz6	19065	7	Npy4r
Fuzz6	19219	7	Ptger4
Fuzz6	19252	7	Dusp1
Fuzz6	19645	7	Rb1
Fuzz6	19725	7	Rfx2
Fuzz6	19765	7	Ralbp1
Fuzz6	20681	7	Sox8
Fuzz6	20856	7	Stc2
Fuzz6	21367	7	Cntn2
Fuzz6	21807	7	Tsc22d1
Fuzz6	21942	7	Tnfrsf9
Fuzz6	22239	7	Ugt8a
Fuzz6	22422	7	Wnt7b
Fuzz6	22431	7	Wt1
Fuzz6	22793	7	Zyx
Fuzz6	23829	7	C1ql1
Fuzz6	23921	7	Sh2b2
Fuzz6	26408	7	Map3k5
Fuzz6	27140	7	Tlx3
Fuzz6	29859	7	Sult4a1
Fuzz6	52065	7	Mfhas1
Fuzz6	52864	7	Slx4
Fuzz6	54391	7	Rfk
Fuzz6	54485	7	Dll4
Fuzz6	56249	7	Actr8
Fuzz6	56309	7	Mycbp
Fuzz6	56437	7	Rrad
Fuzz6	56513	7	Pard6a
Fuzz6	56703	7	Pigo
Fuzz6	60345	7	Nrip2
Fuzz6	60363	7	Cldn15
Fuzz6	60527	7	Fads3
Fuzz6	64242	7	Ngb
Fuzz6	64898	7	Lpin2
Fuzz6	64929	7	Scel
Fuzz6	66071	7	Ethe1
Fuzz6	66337	7	Fam229b
Fuzz6	66593	7	Diablo
Fuzz6	66717	7	Ccdc96
Fuzz6	66812	7	Ppcdc
Fuzz6	66910	7	Tmem107
Fuzz6	67412	7	Soga3
Fuzz6	67467	7	Gpalpp1
Fuzz6	67728	7	Dph2
Fuzz6	67861	7	Akr1b10
Fuzz6	67993	7	Nudt12
Fuzz6	68041	7	Mid1ip1
Fuzz6	68107	7	Cntd1
Fuzz6	68192	7	Leprotl1
Fuzz6	68263	7	Pdhb
Fuzz6	68348	7	Serpina1f
Fuzz6	68493	7	Ndufaf4
Fuzz6	68499	7	Mrpl53
Fuzz6	68948	7	Fam216a
Fuzz6	68979	7	Nol11
Fuzz6	69065	7	Chac1
Fuzz6	69632	7	Arhgef12
Fuzz6	69721	7	Nkiras1
Fuzz6	69790	7	Med30
Fuzz6	69871	7	Ppp1r35
Fuzz6	70052	7	Prpf4
Fuzz6	70503	7	Ddo
Fuzz6	70950	7	Ccdc178
Fuzz6	71091	7	Cdkl1
Fuzz6	71302	7	Arhgap26
Fuzz6	71787	7	Trnau1ap
Fuzz6	71832	7	Csl
Fuzz6	71889	7	Epn3
Fuzz6	71943	7	Tom1l1
Fuzz6	72098	7	Tmem68
Fuzz6	72873	7	Bbof1
Fuzz6	73293	7	Ccdc103
Fuzz6	73429	7	Hoxd3os1
Fuzz6	73750	7	Whrn
Fuzz6	73916	7	Ift57
Fuzz6	75495	7	Morn5
Fuzz6	75788	7	Smurf1
Fuzz6	76220	7	6530402F18Rik
Fuzz6	76747	7	Dapl1
Fuzz6	76952	7	Nt5c2
Fuzz6	77980	7	Sbf1
Fuzz6	78283	7	Map7d2
Fuzz6	78767	7	Efcab11
Fuzz6	78903	7	Wrnip1
Fuzz6	80284	7	Smim12
Fuzz6	80707	7	Wwox
Fuzz6	83435	7	Plekha3
Fuzz6	83671	7	Sytl2
Fuzz6	94216	7	Col4a6
Fuzz6	97130	7	C77080
Fuzz6	98711	7	Rdh10
Fuzz6	100317	7	AU040320
Fuzz6	101476	7	Plekha1
Fuzz6	101565	7	Ccp110
Fuzz6	103967	7	Dnm3
Fuzz6	104001	7	Rtn1
Fuzz6	105663	7	Thtpa
Fuzz6	105975	7	AU022754
Fuzz6	106522	7	Pkdcc
Fuzz6	108096	7	Slco1a5
Fuzz6	109910	7	Zfp91
Fuzz6	110058	7	Syt17
Fuzz6	110310	7	Krt7
Fuzz6	110789	7	Adgrv1
Fuzz6	114714	7	Rad51c
Fuzz6	114716	7	Spred2
Fuzz6	118452	7	Baalc
Fuzz6	140475	7	Bsnd
Fuzz6	170942	7	Erdr1
Fuzz6	171171	7	Ntng2
Fuzz6	171567	7	Nme7
Fuzz6	194604	7	Serpina16
Fuzz6	195208	7	Dcdc2a
Fuzz6	208922	7	Cpeb3
Fuzz6	209012	7	Ulk4
Fuzz6	210789	7	Tbc1d4
Fuzz6	211253	7	Mtrf1
Fuzz6	212398	7	Frat2
Fuzz6	212448	7	9330159F19Rik
Fuzz6	212539	7	Gm266
Fuzz6	216161	7	Sbno2
Fuzz6	217310	7	Hid1
Fuzz6	217588	7	Mbip
Fuzz6	218038	7	Amph
Fuzz6	218440	7	Ankrd34b
Fuzz6	218850	7	Fam208a
Fuzz6	225280	7	Ino80c
Fuzz6	225518	7	Prdm6
Fuzz6	226250	7	Afap1l2
Fuzz6	227933	7	Ccdc148
Fuzz6	228858	7	Gdap1l1
Fuzz6	230075	7	Ndufb6
Fuzz6	230590	7	Zyg11a
Fuzz6	230809	7	Pdik1l
Fuzz6	232087	7	Mat2a
Fuzz6	233744	7	Spon1
Fuzz6	233824	7	Cog7
Fuzz6	234329	7	Trim60
Fuzz6	234686	7	Fhod1
Fuzz6	235542	7	Ppp2r3a
Fuzz6	236794	7	Slc9a6
Fuzz6	238427	7	Ighv6-6
Fuzz6	239134	7	Gucy1b2
Fuzz6	239157	7	Pnma2
Fuzz6	239985	7	Arid1b
Fuzz6	240055	7	Neurl1b
Fuzz6	242607	7	Slc1a7
Fuzz6	242864	7	Napepld
Fuzz6	244585	7	Rpgrip1l
Fuzz6	244962	7	Snx14
Fuzz6	245007	7	Zbtb38
Fuzz6	246179	7	Fktn
Fuzz6	260296	7	Trim61
Fuzz6	264134	7	Ttc26
Fuzz6	268996	7	Ss18
Fuzz6	269181	7	Mgat4a
Fuzz6	270096	7	Mon1b
Fuzz6	271424	7	Ip6k3
Fuzz6	319482	7	9530053A07Rik
Fuzz6	319583	7	Lig4
Fuzz6	319859	7	E030011O05Rik
Fuzz6	319996	7	Casc4
Fuzz6	320485	7	B230312C02Rik
Fuzz6	320898	7	Trav3-3
Fuzz6	327958	7	Pitpnm3
Fuzz6	330222	7	Sdk1
Fuzz6	378462	7	Morn2
Fuzz6	380930	7	9330188P03Rik
Fuzz6	381229	7	Cfap58
Fuzz6	381319	7	Batf3
Fuzz6	381438	7	Gm5148
Fuzz6	381651	7	Odaph
Fuzz6	407786	7	Taf9b
Fuzz6	432839	7	Gprin2
Fuzz6	433374	7	Gm20743
Fuzz6	436545	7	Trav15-2-dv6-2
Fuzz6	622283	7	Mir1a-1hg
Fuzz6	624866	7	Lekr1
Fuzz6	628398	7	Ighv6-4
Fuzz6	666060	7	Frmpd1
Fuzz6	666295	7	NA
Fuzz6	100038489	7	Apela
Fuzz6	100038700	7	Gm14488
Fuzz6	100039968	7	Tmem35b
Fuzz6	100040617	7	Wincr1
Fuzz6	100048658	7	Ddx43
Fuzz6	100503334	7	Gm15728
Fuzz6	100503620	7	Gm15337
Fuzz6	100504714	7	Gm16793
Fuzz6	100861673	7	Gm21123
Fuzz6	100862259	7	NA
Fuzz7	11433	5	Acp5
Fuzz7	11480	5	Acvr2a
Fuzz7	11482	5	Acvrl1
Fuzz7	11486	5	Ada
Fuzz7	11489	5	Adam12
Fuzz7	11496	5	Adam22
Fuzz7	11499	5	Adam5
Fuzz7	11501	5	Adam8
Fuzz7	11513	5	Adcy7
Fuzz7	11535	5	Adm
Fuzz7	11551	5	Adra2a
Fuzz7	11600	5	Angpt1
Fuzz7	11607	5	Agtr1a
Fuzz7	11609	5	Agtr2
Fuzz7	11624	5	Ahrr
Fuzz7	11629	5	Aif1
Fuzz7	11652	5	Akt2
Fuzz7	11670	5	Aldh3a1
Fuzz7	11676	5	Aldoc
Fuzz7	11689	5	Alox5
Fuzz7	11690	5	Alox5ap
Fuzz7	11694	5	Alx3
Fuzz7	11695	5	Alx4
Fuzz7	11733	5	Ank1
Fuzz7	11754	5	Aoc3
Fuzz7	11770	5	Fabp4
Fuzz7	11784	5	Apba2
Fuzz7	11801	5	Cd5l
Fuzz7	11810	5	Apobec1
Fuzz7	11815	5	Apod
Fuzz7	11830	5	Aqp5
Fuzz7	11835	5	Ar
Fuzz7	11980	5	Atp8a1
Fuzz7	11988	5	Slc7a2
Fuzz7	12020	5	Nkx3-2
Fuzz7	12022	5	Barx1
Fuzz7	12045	5	Bcl2a1b
Fuzz7	12075	5	Bfsp1
Fuzz7	12111	5	Bgn
Fuzz7	12156	5	Bmp2
Fuzz7	12217	5	Bsn
Fuzz7	12229	5	Btk
Fuzz7	12258	5	Serping1
Fuzz7	12259	5	C1qa
Fuzz7	12260	5	C1qb
Fuzz7	12262	5	C1qc
Fuzz7	12263	5	C2
Fuzz7	12267	5	C3ar1
Fuzz7	12268	5	C4b
Fuzz7	12273	5	C5ar1
Fuzz7	12287	5	Cacna1b
Fuzz7	12288	5	Cacna1c
Fuzz7	12289	5	Cacna1d
Fuzz7	12293	5	Cacna2d1
Fuzz7	12294	5	Cacna2d3
Fuzz7	12296	5	Cacnb2
Fuzz7	12310	5	Calca
Fuzz7	12321	5	Calu
Fuzz7	12322	5	Camk2a
Fuzz7	12338	5	Capn6
Fuzz7	12362	5	Casp1
Fuzz7	12386	5	Ctnna2
Fuzz7	12391	5	Cav3
Fuzz7	12405	5	Cbln2
Fuzz7	12409	5	Cbr2
Fuzz7	12483	5	Cd22
Fuzz7	12487	5	Cd28
Fuzz7	12489	5	Cd33
Fuzz7	12490	5	Cd34
Fuzz7	12493	5	Cd37
Fuzz7	12495	5	Entpd1
Fuzz7	12506	5	Cd48
Fuzz7	12508	5	Cd53
Fuzz7	12517	5	Cd72
Fuzz7	12519	5	Cd80
Fuzz7	12520	5	Cd81
Fuzz7	12522	5	Cd83
Fuzz7	12523	5	Cd84
Fuzz7	12524	5	Cd86
Fuzz7	12555	5	Cdh15
Fuzz7	12565	5	Cdh9
Fuzz7	12587	5	Mia
Fuzz7	12616	5	Cenpb
Fuzz7	12642	5	Ch25h
Fuzz7	12661	5	Chl1
Fuzz7	12667	5	Chrd
Fuzz7	12721	5	Coro1a
Fuzz7	12757	5	Clta
Fuzz7	12767	5	Cxcr4
Fuzz7	12774	5	Ccr5
Fuzz7	12802	5	Cnr2
Fuzz7	12805	5	Cntn1
Fuzz7	12810	5	Coch
Fuzz7	12813	5	Col10a1
Fuzz7	12814	5	Col11a1
Fuzz7	12816	5	Col12a1
Fuzz7	12818	5	Col14a1
Fuzz7	12824	5	Col2a1
Fuzz7	12825	5	Col3a1
Fuzz7	12833	5	Col6a1
Fuzz7	12834	5	Col6a2
Fuzz7	12835	5	Col6a3
Fuzz7	12839	5	Col9a1
Fuzz7	12840	5	Col9a2
Fuzz7	12842	5	Col1a1
Fuzz7	12843	5	Col1a2
Fuzz7	12845	5	Comp
Fuzz7	12904	5	Crabp2
Fuzz7	12950	5	Hapln1
Fuzz7	12983	5	Csf2rb
Fuzz7	12984	5	Csf2rb2
Fuzz7	12986	5	Csf3r
Fuzz7	13003	5	Vcan
Fuzz7	13030	5	Ctsb
Fuzz7	13038	5	Ctsk
Fuzz7	13040	5	Ctss
Fuzz7	13051	5	Cx3cr1
Fuzz7	13058	5	Cybb
Fuzz7	13107	5	Cyp2f2
Fuzz7	13123	5	Cyp7b1
Fuzz7	13134	5	Dach1
Fuzz7	13136	5	Cd55
Fuzz7	13175	5	Dclk1
Fuzz7	13179	5	Dcn
Fuzz7	13386	5	Dlk1
Fuzz7	13400	5	Dmpk
Fuzz7	13406	5	Dmp1
Fuzz7	13429	5	Dnm1
Fuzz7	13447	5	Doc2b
Fuzz7	13449	5	Dok2
Fuzz7	13479	5	Dpep1
Fuzz7	13483	5	Dpp6
Fuzz7	13497	5	Drp2
Fuzz7	13516	5	Epyc
Fuzz7	13590	5	Lefty1
Fuzz7	13591	5	Ebf1
Fuzz7	13592	5	Ebf2
Fuzz7	13593	5	Ebf3
Fuzz7	13602	5	Sparcl1
Fuzz7	13607	5	Eda
Fuzz7	13609	5	S1pr1
Fuzz7	13612	5	Edil3
Fuzz7	13617	5	Ednra
Fuzz7	13618	5	Ednrb
Fuzz7	13628	5	Eef1a2
Fuzz7	13644	5	Efs
Fuzz7	13717	5	Eln
Fuzz7	13733	5	Adgre1
Fuzz7	13798	5	En1
Fuzz7	13805	5	Eng
Fuzz7	13837	5	Epha3
Fuzz7	13839	5	Epha5
Fuzz7	13876	5	Erg
Fuzz7	13924	5	Ptprv
Fuzz7	13983	5	Esr2
Fuzz7	14009	5	Etv1
Fuzz7	14017	5	Evi2a
Fuzz7	14025	5	Bcl11a
Fuzz7	14029	5	Evx2
Fuzz7	14048	5	Eya1
Fuzz7	14051	5	Eya4
Fuzz7	14067	5	F5
Fuzz7	14114	5	Fbln1
Fuzz7	14115	5	Fbln2
Fuzz7	14119	5	Fbn2
Fuzz7	14127	5	Fcer1g
Fuzz7	14129	5	Fcgr1
Fuzz7	14131	5	Fcgr3
Fuzz7	14133	5	Fcna
Fuzz7	14159	5	Fes
Fuzz7	14160	5	Lgr5
Fuzz7	14165	5	Fgf10
Fuzz7	14168	5	Fgf13
Fuzz7	14169	5	Fgf14
Fuzz7	14173	5	Fgf2
Fuzz7	14178	5	Fgf7
Fuzz7	14190	5	Fgl2
Fuzz7	14205	5	Vegfd
Fuzz7	14239	5	Foxs1
Fuzz7	14248	5	Flii
Fuzz7	14256	5	Flt3l
Fuzz7	14264	5	Fmod
Fuzz7	14265	5	Fmr1
Fuzz7	14276	5	Folr2
Fuzz7	14394	5	Gabra1
Fuzz7	14396	5	Gabra3
Fuzz7	14401	5	Gabrb2
Fuzz7	14411	5	Slc6a12
Fuzz7	14432	5	Gap43
Fuzz7	14462	5	Gata3
Fuzz7	14544	5	Gda
Fuzz7	14560	5	Gdf10
Fuzz7	14562	5	Gdf3
Fuzz7	14563	5	Gdf5
Fuzz7	14584	5	Gfpt2
Fuzz7	14586	5	Gfra2
Fuzz7	14588	5	Gfra4
Fuzz7	14613	5	Gja5
Fuzz7	14620	5	Gjb3
Fuzz7	14633	5	Gli2
Fuzz7	14658	5	Glrb
Fuzz7	14676	5	Gna15
Fuzz7	14709	5	Gng8
Fuzz7	14710	5	Gngt2
Fuzz7	14727	5	Lilr4b
Fuzz7	14728	5	Lilrb4a
Fuzz7	14739	5	S1pr2
Fuzz7	14744	5	Gpr65
Fuzz7	14747	5	Cmklr1
Fuzz7	14758	5	Gpm6b
Fuzz7	14761	5	Gpr27
Fuzz7	14789	5	P3h3
Fuzz7	14799	5	Gria1
Fuzz7	14804	5	Grid2
Fuzz7	14824	5	Grn
Fuzz7	14836	5	Gsc
Fuzz7	14865	5	Gstm4
Fuzz7	14955	5	H19
Fuzz7	14977	5	Slc39a7
Fuzz7	15024	5	H2-T10
Fuzz7	15042	5	H2-T24
Fuzz7	15051	5	H2-T9
Fuzz7	15116	5	Has1
Fuzz7	15162	5	Hck
Fuzz7	15163	5	Hcls1
Fuzz7	15165	5	Hcn1
Fuzz7	15183	5	Hdac3
Fuzz7	15203	5	Heph
Fuzz7	15228	5	Foxg1
Fuzz7	15234	5	Hgf
Fuzz7	15248	5	Hic1
Fuzz7	15365	5	Hmga2-ps1
Fuzz7	15370	5	Nr4a1
Fuzz7	15425	5	Hoxc6
Fuzz7	15431	5	Hoxd11
Fuzz7	15432	5	Hoxd12
Fuzz7	15433	5	Hoxd13
Fuzz7	15439	5	Hp
Fuzz7	15442	5	Hpse
Fuzz7	15451	5	Hpn
Fuzz7	15504	5	Dnajb3
Fuzz7	15557	5	Htr1f
Fuzz7	15558	5	Htr2a
Fuzz7	15566	5	Htr7
Fuzz7	15950	5	Ifi203
Fuzz7	15951	5	Ifi204
Fuzz7	15957	5	Ifit1
Fuzz7	15976	5	Ifnar2
Fuzz7	16000	5	Igf1
Fuzz7	16002	5	Igf2
Fuzz7	16009	5	Igfbp3
Fuzz7	16011	5	Igfbp5
Fuzz7	16012	5	Igfbp6
Fuzz7	16145	5	Igtp
Fuzz7	16149	5	Cd74
Fuzz7	16154	5	Il10ra
Fuzz7	16157	5	Il11ra1
Fuzz7	16165	5	Il13ra2
Fuzz7	16170	5	Il16
Fuzz7	16180	5	Il1rap
Fuzz7	16181	5	Il1rn
Fuzz7	16186	5	Il2rg
Fuzz7	16188	5	Il3ra
Fuzz7	16197	5	Il7r
Fuzz7	16323	5	Inhba
Fuzz7	16331	5	Inpp5d
Fuzz7	16341	5	Eif3e
Fuzz7	16369	5	Irs3
Fuzz7	16401	5	Itga4
Fuzz7	16409	5	Itgam
Fuzz7	16411	5	Itgax
Fuzz7	16414	5	Itgb2
Fuzz7	16425	5	Itih2
Fuzz7	16431	5	Itm2a
Fuzz7	16494	5	Kcna6
Fuzz7	16497	5	Kcnab1
Fuzz7	16508	5	Kcnd2
Fuzz7	16511	5	Kcnh2
Fuzz7	16518	5	Kcnj2
Fuzz7	16526	5	Kcnk2
Fuzz7	16534	5	Kcnn4
Fuzz7	16538	5	Kcns1
Fuzz7	16542	5	Kdr
Fuzz7	16545	5	Kera
Fuzz7	16592	5	Fabp5
Fuzz7	16597	5	Klf12
Fuzz7	16600	5	Klf4
Fuzz7	16656	5	Hivep3
Fuzz7	16665	5	Krt15
Fuzz7	16680	5	Krt84
Fuzz7	16764	5	Aff3
Fuzz7	16773	5	Lama2
Fuzz7	16775	5	Lama4
Fuzz7	16779	5	Lamb2
Fuzz7	16792	5	Laptm5
Fuzz7	16822	5	Lcp2
Fuzz7	16826	5	Ldb2
Fuzz7	16852	5	Lgals1
Fuzz7	16858	5	Lgals7
Fuzz7	16859	5	Lgals9
Fuzz7	16905	5	Lmna
Fuzz7	16948	5	Lox
Fuzz7	16950	5	Loxl3
Fuzz7	16970	5	Lrmp
Fuzz7	16981	5	Lrrn3
Fuzz7	16985	5	Lsp1
Fuzz7	16988	5	Lst1
Fuzz7	16997	5	Ltbp2
Fuzz7	17001	5	Ltc4s
Fuzz7	17022	5	Lum
Fuzz7	17064	5	Cd93
Fuzz7	17067	5	Ly6c1
Fuzz7	17079	5	Cd180
Fuzz7	17084	5	Ly86
Fuzz7	17085	5	Ly9
Fuzz7	17095	5	Lyl1
Fuzz7	17105	5	Lyz2
Fuzz7	17110	5	Lyz1
Fuzz7	17116	5	Mab21l1
Fuzz7	17156	5	Man1a2
Fuzz7	17171	5	Mas1
Fuzz7	17181	5	Matn2
Fuzz7	17183	5	Matn4
Fuzz7	17203	5	Mc5r
Fuzz7	17231	5	Mcpt8
Fuzz7	17240	5	Mdfi
Fuzz7	17242	5	Mdk
Fuzz7	17260	5	Mef2c
Fuzz7	17263	5	Meg3
Fuzz7	17285	5	Meox1
Fuzz7	17286	5	Meox2
Fuzz7	17294	5	Mest
Fuzz7	17301	5	Foxd2
Fuzz7	17305	5	Mfng
Fuzz7	17313	5	Mgp
Fuzz7	17381	5	Mmp12
Fuzz7	17386	5	Mmp13
Fuzz7	17389	5	Mmp16
Fuzz7	17392	5	Mmp3
Fuzz7	17395	5	Mmp9
Fuzz7	17474	5	Clec4d
Fuzz7	17476	5	Mpeg1
Fuzz7	17533	5	Mrc1
Fuzz7	17534	5	Mrc2
Fuzz7	17540	5	Mrvi1
Fuzz7	17754	5	Map1a
Fuzz7	17756	5	Map2
Fuzz7	17857	5	Mx1
Fuzz7	17858	5	Mx2
Fuzz7	17879	5	Myh1
Fuzz7	17880	5	Myh11
Fuzz7	17896	5	Myl4
Fuzz7	17916	5	Myo1f
Fuzz7	17926	5	Myoc
Fuzz7	17968	5	Ncam2
Fuzz7	17969	5	Ncf1
Fuzz7	17972	5	Ncf4
Fuzz7	17986	5	Ndp
Fuzz7	17999	5	Nedd4
Fuzz7	18106	5	Cd244
Fuzz7	18125	5	Nos1
Fuzz7	18133	5	Nov
Fuzz7	18166	5	Npy1r
Fuzz7	18173	5	Slc11a1
Fuzz7	18196	5	Nsg1
Fuzz7	18205	5	Ntf3
Fuzz7	18295	5	Ogn
Fuzz7	18301	5	Fxyd5
Fuzz7	18383	5	Tnfrsf11b
Fuzz7	18413	5	Osm
Fuzz7	18417	5	Cldn11
Fuzz7	18439	5	P2rx7
Fuzz7	18440	5	P2rx6
Fuzz7	18441	5	P2ry1
Fuzz7	18548	5	Pcsk1
Fuzz7	18549	5	Pcsk2
Fuzz7	18573	5	Pde1a
Fuzz7	18574	5	Pde1b
Fuzz7	18595	5	Pdgfra
Fuzz7	18596	5	Pdgfrb
Fuzz7	18597	5	Pdha1
Fuzz7	18606	5	Enpp2
Fuzz7	18619	5	Penk
Fuzz7	18675	5	Phex
Fuzz7	18707	5	Pik3cd
Fuzz7	18733	5	Pirb
Fuzz7	18751	5	Prkcb
Fuzz7	18755	5	Prkch
Fuzz7	18768	5	Pkib
Fuzz7	18779	5	Pla2r1
Fuzz7	18796	5	Plcb2
Fuzz7	18807	5	Pld3
Fuzz7	18822	5	Plod1
Fuzz7	18933	5	Prrx1
Fuzz7	18987	5	Pou2f2
Fuzz7	18994	5	Pou3f4
Fuzz7	19024	5	Ppfibp2
Fuzz7	19073	5	Srgn
Fuzz7	19085	5	Prkar1b
Fuzz7	19106	5	Eif2ak2
Fuzz7	19116	5	Prlr
Fuzz7	19122	5	Prnp
Fuzz7	19159	5	Cyth3
Fuzz7	19200	5	Pstpip1
Fuzz7	19204	5	Ptafr
Fuzz7	19222	5	Ptgir
Fuzz7	19223	5	Ptgis
Fuzz7	19242	5	Ptn
Fuzz7	19253	5	Ptpn18
Fuzz7	19262	5	Ptpra
Fuzz7	19264	5	Ptprc
Fuzz7	19266	5	Ptprd
Fuzz7	19277	5	Ptpro
Fuzz7	19288	5	Ptx3
Fuzz7	19331	5	Rab19
Fuzz7	19354	5	Rac2
Fuzz7	19400	5	Rapsn
Fuzz7	19696	5	Rel
Fuzz7	19729	5	Slc50a1
Fuzz7	19735	5	Rgs2
Fuzz7	19746	5	Rhd
Fuzz7	19766	5	Ripk1
Fuzz7	20014	5	Rpn2
Fuzz7	20128	5	Trim30a
Fuzz7	20192	5	Ryr3
Fuzz7	20198	5	S100a4
Fuzz7	20203	5	S100b
Fuzz7	20204	5	Prrx2
Fuzz7	20254	5	Scg2
Fuzz7	20256	5	Clec11a
Fuzz7	20257	5	Stmn2
Fuzz7	20266	5	Scn1b
Fuzz7	20272	5	Scn7a
Fuzz7	20284	5	Scrg1
Fuzz7	20288	5	Msr1
Fuzz7	20292	5	Ccl11
Fuzz7	20293	5	Ccl12
Fuzz7	20302	5	Ccl3
Fuzz7	20303	5	Ccl4
Fuzz7	20304	5	Ccl5
Fuzz7	20305	5	Ccl6
Fuzz7	20306	5	Ccl7
Fuzz7	20307	5	Ccl8
Fuzz7	20308	5	Ccl9
Fuzz7	20309	5	Cxcl15
Fuzz7	20315	5	Cxcl12
Fuzz7	20317	5	Serpinf1
Fuzz7	20319	5	Sfrp2
Fuzz7	20336	5	Exoc4
Fuzz7	20339	5	Sele
Fuzz7	20344	5	Selp
Fuzz7	20345	5	Selplg
Fuzz7	20346	5	Sema3a
Fuzz7	20375	5	Spi1
Fuzz7	20377	5	Sfrp1
Fuzz7	20379	5	Sfrp4
Fuzz7	20452	5	St8sia4
Fuzz7	20472	5	Six2
Fuzz7	20491	5	Sla
Fuzz7	20502	5	Slc16a2
Fuzz7	20503	5	Slc16a7
Fuzz7	20513	5	Slc1a6
Fuzz7	20527	5	Slc2a3
Fuzz7	20538	5	Slc6a2
Fuzz7	20541	5	Slc8a1
Fuzz7	20557	5	Slfn3
Fuzz7	20583	5	Snai2
Fuzz7	20608	5	Sstr4
Fuzz7	20612	5	Siglec1
Fuzz7	20613	5	Snai1
Fuzz7	20618	5	Sncg
Fuzz7	20684	5	Sp100
Fuzz7	20715	5	Serpina3g
Fuzz7	20737	5	Spn
Fuzz7	20742	5	Sptbn1
Fuzz7	20745	5	Spock1
Fuzz7	20765	5	Sprr2k
Fuzz7	20832	5	Ssr4
Fuzz7	20846	5	Stat1
Fuzz7	20847	5	Stat2
Fuzz7	20855	5	Stc1
Fuzz7	20928	5	Abcc9
Fuzz7	20963	5	Syk
Fuzz7	20979	5	Syt1
Fuzz7	21336	5	Tacr1
Fuzz7	21387	5	Tbx4
Fuzz7	21388	5	Tbx5
Fuzz7	21390	5	Tbxa2r
Fuzz7	21419	5	Tfap2b
Fuzz7	21687	5	Tek
Fuzz7	21824	5	Thbd
Fuzz7	21826	5	Thbs2
Fuzz7	21828	5	Thbs4
Fuzz7	21838	5	Thy1
Fuzz7	21857	5	Timp1
Fuzz7	21897	5	Tlr1
Fuzz7	21899	5	Tlr6
Fuzz7	21916	5	Tmod1
Fuzz7	21922	5	Clec3b
Fuzz7	21926	5	Tnf
Fuzz7	21938	5	Tnfrsf1b
Fuzz7	21943	5	Tnfsf11
Fuzz7	21957	5	Tnnt3
Fuzz7	21960	5	Tnr
Fuzz7	22021	5	Tpst1
Fuzz7	22029	5	Traf1
Fuzz7	22035	5	Tnfsf10
Fuzz7	22041	5	Trf
Fuzz7	22061	5	Trp63
Fuzz7	22177	5	Tyrobp
Fuzz7	22228	5	Ucp2
Fuzz7	22253	5	Unc5c
Fuzz7	22324	5	Vav1
Fuzz7	22355	5	Vipr2
Fuzz7	22368	5	Trpv2
Fuzz7	22376	5	Was
Fuzz7	22403	5	Wisp2
Fuzz7	22410	5	Wnt10b
Fuzz7	22413	5	Wnt2
Fuzz7	22441	5	Xlr
Fuzz7	22592	5	Ercc5
Fuzz7	22671	5	Rnf112
Fuzz7	22762	5	Zfpm2
Fuzz7	22778	5	Ikzf1
Fuzz7	23792	5	Adam23
Fuzz7	23833	5	Cd52
Fuzz7	23845	5	Clec5a
Fuzz7	23850	5	Pappa2
Fuzz7	23859	5	Dlg2
Fuzz7	23876	5	Fbln5
Fuzz7	23880	5	Fyb
Fuzz7	23887	5	Ggt5
Fuzz7	23890	5	Gpr34
Fuzz7	23892	5	Grem1
Fuzz7	23893	5	Grem2
Fuzz7	23934	5	Ly6h
Fuzz7	23937	5	Mab21l2
Fuzz7	23960	5	Oas1g
Fuzz7	23962	5	Oasl2
Fuzz7	23963	5	Tenm1
Fuzz7	23965	5	Tenm3
Fuzz7	23966	5	Tenm4
Fuzz7	24004	5	Rai2
Fuzz7	24052	5	Sgcd
Fuzz7	24110	5	Usp18
Fuzz7	24115	5	Best1
Fuzz7	24136	5	Zeb2
Fuzz7	26382	5	Fgd2
Fuzz7	26386	5	Hsf4
Fuzz7	26427	5	Creb3l1
Fuzz7	26561	5	Mmp23
Fuzz7	26568	5	Slc27a3
Fuzz7	26874	5	Abcd2
Fuzz7	26879	5	B3galnt1
Fuzz7	26888	5	Clec4a2
Fuzz7	26968	5	Islr
Fuzz7	26970	5	Pla2g2e
Fuzz7	27056	5	Irf5
Fuzz7	27261	5	Dok3
Fuzz7	27357	5	Gyg
Fuzz7	27405	5	Abcg3
Fuzz7	27984	5	Efhd2
Fuzz7	29811	5	Ndrg2
Fuzz7	29863	5	Pde7b
Fuzz7	30054	5	Rnf17
Fuzz7	30785	5	Cttnbp2
Fuzz7	30937	5	Lmcd1
Fuzz7	30955	5	Pik3cg
Fuzz7	50498	5	Ebi3
Fuzz7	50530	5	Mfap5
Fuzz7	50778	5	Rgs1
Fuzz7	50797	5	Copb2
Fuzz7	51791	5	Rgs14
Fuzz7	51795	5	Srpx
Fuzz7	52150	5	Kcnk6
Fuzz7	52855	5	Lair1
Fuzz7	52882	5	Rgs7bp
Fuzz7	53314	5	Batf
Fuzz7	53322	5	Nucb2
Fuzz7	53324	5	Nptx2
Fuzz7	53412	5	Ppp1r3c
Fuzz7	53867	5	Col5a3
Fuzz7	54003	5	Nell2
Fuzz7	54123	5	Irf7
Fuzz7	54140	5	Avpr1a
Fuzz7	54156	5	Egfl6
Fuzz7	54195	5	Gucy1b1
Fuzz7	54216	5	Pcdh7
[truncated: 2,203 more rows]

## Sheet: Supp. Table 4
Supplementary Table 4. Genes contributing to the GO terms in Fig. 3D
Cluster	GO term	Description	GeneRatio	BgRatio	p-value	p-adjusted	qvalue	genes
C1	GO:0015711	organic anion transport	43/668	429/23210	1.33498478843954e-12	5.23447535547144e-09	4.99284310876388e-09	Apoa4/Car4/Abcc2/Slc22a8/Slc22a12/Slc25a17/Slc2a2/Slc3a1/Cltrn/Pla2g12a/Pla2g12b/Ace2/Ano9/Slc22a13/Slc17a3/Slc7a12/Slc22a27/Slc22a19/Slc22a29/Slc22a30/Slc22a28/Ace/Apoa1/Apoa2/G6pc/Slc37a4/P2ry2/Pak1/Slc19a1/Slc25a10/Abcb11/Slc35b4/Abcg8/Slc16a13/Slc44a4/Slc6a19/Sfxn2/Slc22a7/Slc16a11/Slc17a2/Slc17a5/Slc5a6/Xkr9
C1	GO:1901264	carbohydrate derivative transport	16/668	64/23210	2.51156494387363e-11	4.92392307246425e-08	4.69662644504368e-08	Slc25a17/Atg7/Slc17a3/Slc28a1/Apoa2/G6pc/Slc37a4/P2ry2/Slc35b4/Slc29a3/Nlrp6/Slc17a2/Slc35c1/Slc17a5/Slc29a4/Slc28a2b
C1	GO:0051180	vitamin transport	10/668	32/23210	1.3274445745284e-08	1.73497005890862e-05	1.65488090291207e-05	Slc2a2/Slc19a3/Slc22a13/Apoa1/Gc/Slc19a1/Slc44a4/Amn/Afm/Slc5a6
C2	GO:0007005	mitochondrion organization	32/529	454/23210	1.98047856386067e-08	7.49809184277649e-05	6.99421640184478e-05	Atpif1/Cox17/Cox7a2/Chchd2/Fxn/Gclc/Pim2/Plaur/Ywhaz/Timm9/Tomm40/Psmd10/Fmc1/Uqcrc2/Ndufb8/Col4a3bp/Chchd4/Immt/Nubpl/Ndufaf6/Chchd10/Ppif/Afg3l1/Afg1l/Nectin2/Slc22a5/Synj2bp/Bok/Wdr45/Tomm20/Maip1/Ndufaf1
C2	GO:0006119	oxidative phosphorylation	14/529	97/23210	4.25610173248001e-08	8.05680057958466e-05	7.51537963814234e-05	Cox5a/Cox7a2/Fxn/COX1/Ndufv1/Cyc1/Uqcrfs1/Ndufb8/Tefm/Chchd10/Ppif/Afg1l/Msh2/Ndufaf1
C2	GO:0042773	ATP synthesis coupled electron transport	8/529	61/23210	7.03841327745522e-05	0.0115998845335393	0.0108203666166276	Cox5a/COX1/Ndufv1/Cyc1/Uqcrfs1/Ndufb8/Afg1l/Ndufaf1
C3	GO:0060271	cilium assembly	16/233	299/23210	6.68348359329358e-08	0.000184998825862366	0.00017384092588451	Hap1/Spag6l/Arl3/Cfap298/Iqcg/Bbs10/Tmem138/Traf3ip1/Lrguk/Cluap1/Armc9/Vangl2/Rsph4a/Cep290/Mapk15/Intu
C3	GO:0044782	cilium organization	16/233	327/23210	2.26343362135708e-07	0.00031325921319582	0.000294365498861755	Hap1/Spag6l/Arl3/Cfap298/Iqcg/Bbs10/Tmem138/Traf3ip1/Lrguk/Cluap1/Armc9/Vangl2/Rsph4a/Cep290/Mapk15/Intu
C4	GO:0044782	cilium organization	18/461	327/23210	0.00010656483568513	0.0249023653993937	0.0214208981779932	Ahi1/Tctn3/Ift74/Cfap410/Ift80/Tmem80/Wdr35/Sdccag8/Lrrc49/Tpgs1/Dync2h1/Wdr60/Tmem67/Poc1b/Wrap73/Dzip1/Hspb11/Gsn
C7	GO:0044782	cilium organization	12/221	327/23210	7.58488898976919e-05	0.0364580330774906	0.0333602047321954	Ift81/Foxj1/Rfx2/Tmem107/Ccdc103/Ift57/Ccp110/Nme7/Dcdc2a/Ulk4/Rpgrip1l/Ttc26
C7	GO:0060271	cilium assembly	11/221	299/23210	0.000147664203445341	0.0425863562736363	0.0389678061092073	Ift81/Foxj1/Rfx2/Tmem107/Ccdc103/Ift57/Ccp110/Dcdc2a/Ulk4/Rpgrip1l/Ttc26
C3	GO:0070831	basement membrane assembly	4/233	11/23210	3.09055075867992e-06	0.00285154816667534	0.00267956172796424	Dag1/Lamb1/Ntn4/Phldb1
C4	GO:2001233	regulation of apoptotic signaling pathway	25/461	414/23210	9.86428808691664e-07	0.00396051166689703	0.00340681360138668	Eya3/Faf1/Fyn/Dnaja1/Nr4a2/Pea15a/Mapk8ip1/Thbs1/Map3k7/Wdr35/Bcl2l12/Kdm1a/Ccar2/Gsk3a/Gas1/Gnai2/Hif1a/Nck1/Nrp1/Stk3/Trp53inp1/Nacc2/Tnfrsf23/Trps1/Gsn
C4	GO:0071560	cellular response to transforming growth factor beta stimulus	16/461	204/23210	3.50176276531635e-06	0.00601903264485648	0.00517754371312161	Runx1/Fyn/Zbtb7a/Scx/Sox9/Thbs1/Map3k7/Dcp1a/Cdkn2b/Nr3c1/Itgb5/Tgfb1/Htra1/Pdgfd/Zfp703/Lrrc32
C4	GO:0071559	response to transforming growth factor beta	16/461	208/23210	4.49740919914556e-06	0.00601903264485648	0.00517754371312161	Runx1/Fyn/Zbtb7a/Scx/Sox9/Thbs1/Map3k7/Dcp1a/Cdkn2b/Nr3c1/Itgb5/Tgfb1/Htra1/Pdgfd/Zfp703/Lrrc32
C5	GO:0050900	leukocyte migration	85/1528	340/23210	1.79371112989368e-27	9.89949172588323e-24	6.38561162242151e-24	Ada/Adam8/Aif1/Aoc3/Apod/C3ar1/C5ar1/Cd34/Cd81/Ch25h/Coro1a/Cnr2/Csf3r/Cx3cr1/Cyp7b1/S1pr1/Ednra/Ednrb/Fcer1g/Fcgr3/Vegfd/Gata3/Cmklr1/Cd74/Il16/Il1rn/Itga4/Itgam/Itgb2/Lgals9/Mdk/Mmp9/Ccn3/Ptafr/Ptn/Ptpro/Rac2/Scg2/Ccl11/Ccl12/Ccl3/Ccl4/Ccl5/Ccl6/Ccl7/Ccl8/Ccl9/Cxcl15/Cxcl12/Sele/Selp/Selplg/Spn/Syk/Tacr1/Thbs4/Thy1/Tnf/Tnfsf11/Vav1/Grem1/Pf4/Stap1/Cxcl14/Cd200r1/Cxcl16/Pycard/Mcoln2/P2ry12/Rarr…
C5	GO:0030198	extracellular matrix organization	73/1528	271/23210	6.64883263000179e-26	1.56756946438129e-22	1.01115189222638e-22	Mia/Col10a1/Col11a1/Col14a1/Col2a1/Col3a1/Col9a1/Col9a2/Col1a1/Col1a2/Comp/Ctss/Dmp1/Eln/Eng/Fbln1/Fbln2/Gpm6b/Has1/Hpn/Lamb2/Lox/Loxl3/Lum/Mmp12/Mmp13/Mmp16/Mmp3/Mmp9/Myh11/Tnfrsf11b/Pdgfra/Plod1/Ptx3/Sfrp2/Tnf/Tnfrsf1b/Tnr/Fbln5/Grem1/Creb3l1/Mmp23/Col5a3/Egfl6/Dpt/Efemp2/Smoc1/Rgcc/Ndnf/Col22a1/Col24a1/Myo1e/Mfap4/Col25a1/Tnxb/Qsox1/Kazald1/Col28a1/Adamts2/Adamts14/Itga8/Olfml2a/Olfml2b/Abi3bp…
C5	GO:0043062	extracellular structure organization	73/1528	272/23210	8.52094291202006e-26	1.56756946438129e-22	1.01115189222638e-22	Mia/Col10a1/Col11a1/Col14a1/Col2a1/Col3a1/Col9a1/Col9a2/Col1a1/Col1a2/Comp/Ctss/Dmp1/Eln/Eng/Fbln1/Fbln2/Gpm6b/Has1/Hpn/Lamb2/Lox/Loxl3/Lum/Mmp12/Mmp13/Mmp16/Mmp3/Mmp9/Myh11/Tnfrsf11b/Pdgfra/Plod1/Ptx3/Sfrp2/Tnf/Tnfrsf1b/Tnr/Fbln5/Grem1/Creb3l1/Mmp23/Col5a3/Egfl6/Dpt/Efemp2/Smoc1/Rgcc/Ndnf/Col22a1/Col24a1/Myo1e/Mfap4/Col25a1/Tnxb/Qsox1/Kazald1/Col28a1/Adamts2/Adamts14/Itga8/Olfml2a/Olfml2b/Abi3bp…
C6	GO:0048524	positive regulation of viral process	6/103	84/23210	2.02524025395612e-06	0.00255593285838599	0.00204118684355856	Igf2r/P4hb/Ppib/Rab7/Adar/Tbc1d20
C6	GO:0009611	response to wounding	12/103	496/23210	2.08732777328378e-06	0.00255593285838599	0.00204118684355856	Gas6/B4galt1/Itga2b/Lrp1/Mertk/Lcp1/Prkg1/Tfpi/Smoc2/Sulf2/Prcp/P2rx5
C6	GO:0060055	angiogenesis involved in wound healing	3/103	15/23210	3.71490750561841e-05	0.0111215926677043	0.00888178598207418	B4galt1/Smoc2/Prcp
C7	GO:0007224	smoothened signaling pathway	9/221	143/23210	9.66485549126212e-06	0.0278734432368	0.0255050449648359	Ift81/Hhip/Rb1/Wnt7b/Ift57/Nme7/Dcdc2a/Rpgrip1l/Ttc26
C7	GO:1900744	regulation of p38MAPK cascade	5/221	41/23210	4.23992369093732e-05	0.0364580330774906	0.0333602047321954	Gadd45a/Dusp1/Map3k5/Mfhas1/Ulk4
C7	GO:0007389	pattern specification process	15/221	468/23210	4.62250110143582e-05	0.0364580330774906	0.0333602047321954	Edn1/Erbb4/Fst/Foxj1/Hhip/Cited2/Wnt7b/Wt1/Dll4/Tmem107/Ccdc103/Ift57/Nme7/Ppp2r3a/Rpgrip1l
C8	GO:0035967	cellular response to topologically incorrect protein	7/157	103/23210	6.518305478035e-06	0.0146792239365348	0.0132630363042544	Ccnd1/Hspa5/Pik3r1/Tbl2/Serp1/Sdf2l1/Tm7sf3
C8	GO:0001738	morphogenesis of a polarized epithelium	6/157	77/23210	1.38863160970927e-05	0.0149731029563314	0.0135285631553653	Ctnnd1/Dab2/Gpc3/Lama3/Alms1/Mks1
C8	GO:0034976	response to endoplasmic reticulum stress	9/157	237/23210	3.53914717694914e-05	0.0159403188849789	0.0144024663011425	Pdia4/Ccnd1/Fcgr2b/Hspa5/Pik3r1/Tbl2/Serp1/Usp25/Sdf2l1

## Sheet: Supp. Table 5
Supplementary Table 5. Signal in the pronephric area for the 36 in vivo validated candidate genes
Gene	Staining in neurula (stage 19-20)	Staining in tailbud (stage 23-25)	Staining in tadpole (stage 37-39)
A1cf	no	no	yes
Amn	no	no	yes
Ccdc141	no	no	no
Cdhr2	no	no	yes
Cdhr5	no	no	yes
Cib1	no	no	yes
Cryz	no	no	yes
Dab2	no	yes	yes
Folr1	no	no	yes
Fxyd2	no	no	yes
G6pc	no	no	no
Gal3st1	no	yes	yes
Habp2	no	no	no
Hoga1	no	maybe	yes
Ihh	no	no	no
Igfbp1	no	no	maybe
Lama5	yes	yes	yes
Lrp2	no	yes	yes
Ocln	no	no	no
Pcbd1	no	no	yes
Pdzd3	no	no	yes
Ppp1r16b	no	no	yes
Rcan1	no	no	no
Rdh5	no	no	no
Reep6	no	no	yes
Sh3tc1	no	no	yes
Slc3a1	no	no	yes
Slc38a3	no	yes	yes
Slc7a9	no	no	yes
Sord	no	no	yes
Sypl2	no	no	no
Tmem184a	no	maybe	maybe
Tmem82	no	no	no
Ttr	no	maybe	no
Uroc1	no	no	yes
Vegfa	maybe	no	yes

## Sheet: Supp. Table 6
Supplementary Table 6. Primers used for mutation cloning
Mutation	Forward primer	Reverse Primer
P159L	AAGGGCACCCTTATGAAGACC	GTTGAGATGCTGGGAGAG
R165P	ACCCAGAAGCCTGCCGCTCTG	CTTCATAGGGGTGCCCTTG
Q182X	GATCCTCCGATAATTCAACCAG	TCTCGTTGCTTTCTGACG
Q253P	TACGATCGGCCAAAGAACCCC	GGCCTGGTACAAGATTTG
P265S	GCAAAAGAACTCCAGCAAGGAAG	CGATCGTAGGCCTGGTAC
G285D	AAAGCCCACGACCTGGGCTCC	GGAGGGGGACACCCCTCG
R295C	CACTGAGGTCTGTGTCTACAAC	ACCAAGTTGGAGCCCAGG
W299G	TGTCTACAACGGGTTTGCAAAC	CGGACCTCAGTGACCAAG
P159L	CTCAACAAGGGCACCCTTATGAAGACCCAGAAG	CTTCTGGGTCTTCATAAGGGTGCCCTTGTTGAG
Q253P	GCCTACGATCGGCCAAAGAACCCCAGC	GCTGGGGTTCTTTGGCCGATCGTAGGC
P265S	CGATCGGCAAAAGAACTCCAGCAAGGAAGAGAG	CTCTCTTCCTTGCTGGAGTTCTTTTGCCGATCG
G285D	CCTCCAAAGCCCACGACCTGGGCTCCAACTTG	CAAGTTGGAGCCCAGGTCGTGGGCTTTGGAGG
W299G	GTCCGTGTCTACAACGGGTTTGCAAACCGC	GTCCGTGTCTACAACGGGTTTGCAAACCGC

## Sheet: Supp. Table 7
Supplementary Table 7. Primers used for 36 targets cloning
Target gene	Forward primer	Reverse Primer	Linearizing enzyme
A1cf	cgcgacgcgtATGGAATCAAATCAAAAATCCGGG	cgcggccgccTTAAAAAGCACCATACCCATCC	MluI
Amn	cgcgacgcgtATGGAGACCAAATACTTGTTCCT	cgcggccgccTTAAATGTCATTAGGAGAATCATCATATAAA	MluI
Ccdc141	cgcgacgcgtTTTAGCAGCCGCACTCATCT	cgcggccgccCTGGCATTTCTGTTCCGCTT	MluI
Cdhr2	cgcgacgcgtTGCCAGATTTGGACCCACAG	cgcggccgccTGCGCCTTCAGAGTGGTAAG	MluI
Cdhr5	cgcgacgcgtAAATCACCCCAAGTGTCACCA	cgcggccgccTGGCTTACCTATCCCAGGTG	MluI
Cib1	cgcgacgcgtATGGGGAACTCATCAAGCC	cgcggccgccTCACAGCATAATCTTGAAGGAG	MluI
Cryz	cgcgacgcgtATGGCATCCATTAGCAGAGT	cgcggccgccTCAGATCACAAAAACCATCTTTCC	MluI
Dab2	cgcgacgcgtGCGAGTCAGAGGGGTTAGAC	cgcggccgccAGGGATTCTGCATTGGTGGG	MluI
Folr1	cgcgacgcgtATGATACGGGGGGCA	cgcggccgccTTATACAGCCCATGCCAG	MluI
Fxyd2	cgcgacgcgtATGGCTGATGCTCAGGA	cgcggccgccTCACATATCTTCATTGAGAGCTCT	MluI
G6pc	cgcgacgcgtATGGAGACAGGAATGGAGAA	cgcggccgccTCATGTAACTTTCTTTTTTTGCCACTGGA	MluI
Gal3st1	cgcgacgcgtATGAATTGTGTGCAGTCCCA	cgcggccgccTCACCACTGCATCAACGC	MluI
Habp2	cgcgacgcgtGGAGTCGCTGGAACATGAGGT	cgcggccgccCACGGACTATTTGGTCCTCAT	MluI
Hoga1	cgcgacgcgtATGTTTGGGAGAACTCTGTTTCCA	cgcggccgccCCTCTCACAATGATAGCCAGCC	MluI
Igfbp1	cgcgacgcgtATGGCTAGGGAGAACATCTCTT	cgcggccgccGTCCAGGTTTGGAGAGTTGATT	MluI
Ihh	cgcgctcgagATGCAGTTGCCCCGGGTT	cgcggccgccTCAGCTCTCCAGTTGGACGA	XhoI
Lama5	cgcgacgcgtCCCAGCTGTACACCTTGTCA	cgcggccgccCCTTGTACCCGCACCTCAAT	MluI
Lrp2	cgcgacgcgtCCTGAACTGGCGCTGTGATA	cgcggccgccCAGCTCTCCTGATCTGGTTG	MluI
Ocln	cgcgacgcgtATGTCTGCCAGGCCATTTGA	cgcggccgccAAGCAGTCACAGTCCCTTAT	MluI
Pcbd1	cgcgacgcgtATGGCTGGAAAAGCACACAG	cgcggccgccAATGTGTTTCCTAAGACAGGCT	MluI
Pdzd3	cgcgacgcgtATGTACTTTGCACCTTTCAAAGG	cgcggccgccCCCTCATTCTTCATTCCTCTGTAT	MluI
Ppp1r16b	cgcgacgcgtATGGACCTGTTTACAGAACTTCAG	cgcggccgccTTAGGATATCCGACAGCAATGCAA	MluI
Rcan1	cgcgacgcgtATGCACTTCAGGAACCTGAA	cgcggccgccCCACTTCAACTTAGATGGATAGGC	MluI
Rdh5	cgcgacgcgtGTGTACAGCATTCACTAAAGACAC	cgcggccgccCTAATGGATGCTGTGCTTTGG	MluI
Reep6	cgcgacgcgtATGCCTTCTATCAAGGAGCG	cgcggccgccTTACTGCTCCTTTGAATGAGAGG	MluI
Sh3tc1	cgcgacgcgtTAAGGGCACCCCAAAGCAAA	cgcggccgccACTGATGAGCAATGGCACGA	MluI
Slc38a3	cgcggtcgacATGGAATTCCCTAAACAGACGGA	cgcggccgccTTAGTGGCTTCCACCGCTTTTAC	SalI
Slc3a1	cgcgacgcgtATGGAGGAAGATCCCAACTCAG	cgcggccgccTCAGCAGCTGCTATAAAGCA	MluI
Slc7a9	cgcgacgcgtATGGATGAGACAAAGCCCAGA	cgcggccgccCTTATTCTTTTGTTTCTTCAGGGGG	MluI
Sord	cgcgacgcgtATGGCAGCAAATAAGCCCAG	cgcggccgccCATGTTATGGATTCTGGTCATTC	MluI
Sypl2	cgcgacgcgtTCAACGATGGACAGAGAGG	cgcggccgccTCACTGGTGGTCTTCAACCT	MluI
Tmem184a	cgcgacgcgtATGAACAATACCACAGCCAGC	cgcggccgccTTGTCTTCTAGAGTTCATCGTCT	MluI
Tmem82	cgcgacgcgtACACACAGAATGGGCCTCAT	cgcggccgccGTAACAAACTCCAGTGTTGGAA	MluI
Ttr	cgcgacgcgtCTCTGAACAAGAATGGCTTT	cgcggccgccAGTCTGTAGAAGAGGACTTTGTG	MluI
Uroc1	cgcgacgcgtAACACTCACCATGACCAGC	cgcggccgccGTGTTAATTAAGGGACAGAGCC	MluI
Vegfa	cgcgacgcgtATCATGAACTTTCTGCCGAGC	cgcggccgccTGGGAACCAGAGAGACTAGT	MluI

## Sheet: Supp. Table 8
Supplementary Table 8. Sequences of the sgRNAs and MO from microinjection experiments
Object	Sequence
sgRNA hnf1b	5'GGAGGACCTGATCCAGGCCT3'
sgRNA slc45a2	5'CTCCCAGGAGATCTACGGGC3'
sgRNA sord	5'GGCCCATAGTCCAAACTCTG3'
hnf1b MO	5'GCAAAGGCGATAGCTTGGATACCAT3'
Std ctrl MO	5'CCTCTTACCTCAGTTACAATTTATA3'
genotyping FWD	5'CAGCCTCCTCCTTTCATTGCATC3'
genotyping REV	5'-CTTTGCTCTGCTGCCTCCTC-3'

## Sheet: Supp. Table 9 
Supplementary Table 9. Antibodies and dilutions
Antibody	Company	Catalog #	Dilution used for reprogrammed iRECs stainings	Dilution for kidney sections	Dilution for 3D embedded iRECs	Dilutions for animal cap stainings	Dilutions for Xenopus tadpole stainings
Anti-LAMA5	Sigma-Aldrich	HPA054609	1:200	1:200	-	-	-
Anti-GAL3ST1	Sigma-Aldrich	HPA001220	1:200	1:200	-	-	-
Anti-A1CF	Sigma-Aldrich	HPA044079	1:200	1:200	-	-	-
Anti-Lrp2 / Megalin	abcam	ab236244	1:200	1:200	-	-	-
Anti-SLC38A3/SN1	abcam	ab222204	1:200	1:200	-	-	-
Anti-SLC3A1	abcam	ab196552	1:50	1:100	-	-	-
ZO-1 Monoclonal	Invitrogen	33-9100	-	-	1:100	-	-
Anti-b-catenin	Santa Cruz Biotechnology	sc-7963	-	-	1:200	-	-
Anti-LRP2 / Megalin	Santa Cruz Biotechnology	sc-515772	-	-	1:200	-	-
Goat anti-Mouse IgG (H+L) Highly Cross-Adsorbed, Alexa Fluor™ 568	ThermoFisher Scientific	A-11031	-	-	1:200	-	-
Goat anti-Rabbit IgG (H+L) Secondary Antibody, DyLight 633	Invitrogen	35562	2ug/ml	-	-	-	-
Goat anti-Rabbit IgG (H+L) Secondary Antibody, DyLight 550	Invitrogen	84541	-	2ug/ml (1:500)	-	-	-
3G8	The European Xenopus Research Centre		-	-	-	1:10	-
4A6	The European Xenopus Research Centre		-	-	-	1:4	-
Donkey anti mouse IgG(H+L) Cy3	Jackson ImmunoResearch Europe	AB_2340813	-	-	-	1:500	-
Lycopersicon esculentum lectin (LEL, TL), DyLight 488	AdipoGen AG	DL-1174-M001	-	-	-	-	1:100
Atp1a1	DSHB	A5	-	-	-	-	1:200

## Sheet: Supp. Table 10
Supplementary Table 10. Primers used for qPCR
Target gene	Forward primer	Reverse Primer
Tbp	5'-CCCCTTGTACCCTTCACCAAT-3'	5'-GAAGCTGCGGTACAATTCCAG-3'
Cdh6	5'-GCAACGGAGATTAATAACC-3'	5'-TCATAGAACTCAGCAAACT-3'
Cdh16	5'-ATACCAACTACAGGTCAC-3'	5'-GTCATTCTCATCTTTCACAT-3'
Lrp2	5'-ACACTTGTGGGCATTCTC-3'	5'-GCAGTCATTATCACCATCAC-3'
Slc17a1	5'-CCAAGGACCACCCGTATATGA-3'	5'-CTTTGATTGGCAGGGATTGTCT-3'
