# Supplementary material for: HNF1B Alters an Evolutionarily Conserved Nephrogenic Program of Target Genes
Source: J Am Soc Nephrol. 2022 Dec 15;34(3):412–32. doi: 10.1681/ASN.2022010076 (PMC10103355; doi:10.1681/ASN.2022010076)
Supplement: Supplementary file 4 [file jasn-34-412-s004.xlsx]

## Sheet: SuppTable2
Supplementary Table 2. DESeq2 results from Xenopus explant RNA sequencing
Sheet name	Comparison
file_WtvsCtrl	HNF1B WT vs uninjected
file_MutvsCtrl	HNF1B R295C vs uninjected
file_MutvsWt	HNF1B R295C vs HNF1B WT
RawCounts_Xenopus	Raw count values from featureCount per gene

## Sheet: file_WtvsCtrl
Gene	Base mean	log2FC	StdErr	Wald-Stats	Pvalue	FDR Padj	GeneSymbol
gene1	6382.2127505224	-1.05789185143658	0.544317677244726	-1.94351919046889	0.0519534589989613	0.130871232876717	slc26a4.L
gene10	36.4468446632384	0.153276772797764	0.437523539860363	0.350328059712359	0.726092509306681	0.839973505866273	LOC108710558
gene100	709.557318164556	0.201660886140378	0.179078155662376	1.12610544482365	0.260120889644963	0.433874835089737	dhx16.S
gene1000	488.174255510607	-0.524647667545447	0.289647264294259	-1.81133306687284	0.070089310038317	0.165044068017162	ufm1.L
gene10000	43.9311560628425	-0.131713969440028	0.579828614325618	-0.227160174896199	0.820299194031626	0.897069065923559	LOC495506.S
gene10001	6.93652480589597	1.32860671918875	0.905715841159676	1.46691341678159	0.142399610242856	0.280668587475132	prdm12.L
gene10002	7.2049634533676	1.81587832713624	0.854411696229016	2.1252966633658	0.0335618665224353	0.0929292799890865	mmel1.L
gene10003	647.968456458467	-0.181321371083828	0.241696831869573	-0.750201687300869	0.453133242749531	0.628895912222861	clptm1l.S
gene10004	28.7168118969356	0.136688939429196	0.593683092143807	0.230238895528603	0.817906139334089	0.896190764532532	rftn1.L
gene10005	0.959106473219119	0.592570176421747	0.660659829420111	0.896936895560716	0.369752590942157	NA	LOC108715047
gene10006	248.217061571745	1.94022702253393	0.431930760673789	4.4919862144277	7.05619920601845e-06	7.18048182218936e-05	supt16h.L
gene10007	14.7600647573934	0.638107090888615	0.793944601617385	0.803717399915176	0.421560202849027	0.601277053642593	gpr143.S
gene10008	953.652996429568	-0.645965066346481	0.205866188056656	-3.1377909721081	0.00170226223763932	0.00814364202402751	naa60.L
gene10009	48.0540985392459	0.432902900180394	0.409599686363662	1.05689265542074	0.290560580799007	0.468837525737385	cpeb3.S
gene1001	416.867881676376	0.283496653349194	0.306853540739237	0.923882620569492	0.355547432584238	0.53783271864004	slc46a3.L
gene10010	467.318151520824	0.591618063897933	0.252314003924614	2.34476903657989	0.0190388692994455	0.0595623004386952	acer3.S
gene10011	898.020057619748	-2.03652386728148	0.424484271726383	-4.79764269945484	1.60543829072169e-06	1.98379712598578e-05	ccdc108.L
gene10012	793.057035784019	-0.391479410689229	0.165357983905003	-2.3674660360768	0.017910363848622	0.0567614089500287	aldh3b2.L
gene10013	7227.39116621728	-2.24226029405024	0.476954704625118	-4.70120175418469	2.58634813919546e-06	3.01867643807377e-05	LOC108700933
gene10014	70.8304584555098	4.59122773071425	0.681317682729944	6.73874735250939	1.59757909232474e-11	6.02615642331668e-10	tm4sf4.S
gene10015	412.702469771735	0.208409567108366	0.430304454591724	0.484330489457996	0.628151341020533	0.771508918263096	atpif1.S
gene10016	863.831921232286	0.403079787294868	0.149708885550907	2.69242393871006	0.00709347136567453	0.0267201328467237	exosc6.L
gene10017	791.422503326656	-0.112631957166097	0.160868648561291	-0.700148588139497	0.483834514810156	0.656238576591741	ptpn1.S
gene10018	318.781998686238	-0.483556303762492	0.330460184048108	-1.46328159065631	0.14339034296757	0.282085661961102	LOC108711278
gene10019	443.289688809701	-0.275734380910648	0.213130580305791	-1.29373448200176	0.195757150402389	0.354969035196525	tgfbrap1.L
gene1002	5.34845135499685	1.25530384361621	0.903381062776731	1.38956183092633	0.16466197300061	0.31294923912687	tmem145.L
gene10020	771.401046583624	0.6067575802514	0.194716060855731	3.11611470355781	0.00183250977668083	0.00865515465233827	phax.L
gene10021	662.589421743028	-0.970155137041272	0.236212733157913	-4.1071246417216	4.00615070971411e-05	0.0003229839527717	rabgap1l.S
gene10022	5980.0132053601	-0.503035664730658	0.197541192096151	-2.54648490976916	0.010881391608375	0.037918588655209	arf1.S
gene10023	141.741516954418	-0.32648293485751	0.321809105825305	-1.01452360715592	0.310332970716163	0.489818716980086	scnm1.L
gene10024	214.967674813664	-0.352944872493971	0.290715442797413	-1.21405615435408	0.224726281530251	0.391644615582567	rab29.S
gene10025	1066.23311378118	0.296828119414537	0.150134530148339	1.97708094947417	0.0480324807861757	0.123143318639356	pik3r2.L
gene10026	6.22266223105645	1.67893263805524	0.893155541554309	1.87977632108007	0.0601385688912026	0.14651809487609	rab38.L
gene10027	78.5207992636728	-0.753016795420702	0.406394327641377	-1.85292152031512	0.0638936080755318	0.153547166440064	dnajc10.L
gene10028	1853.68355305576	0.107633021604064	0.163696005868706	0.657517701992017	0.5108480924653	0.678411677491153	ppm1g.L
gene10029	349.010019514031	0.0344307852089153	0.289008712539425	0.119134073524577	0.905169136196977	0.949037418530697	nxpe3.S
gene1003	152.272976753907	0.236287552152739	0.362110114274026	0.652529556172321	0.51405961244695	0.680791429199069	ereg.S
gene10030	10.8860886927954	2.10971053669375	0.856504798512112	2.46316254194799	0.0137717467172675	0.0458667125399943	alx1.L
gene10031	348.625476105851	0.267041045084971	0.251434520124468	1.06206993754389	0.288203936482734	0.466259630875351	papss1.S
gene10032	5.7038349838533	1.50462158311236	0.851690915421309	1.76662866289711	0.0772904374768718	0.177842937793804	MGC130869
gene10033	3933.52855308947	-0.593925465846092	0.389537695910036	-1.52469317368263	0.127335645194708	0.258423021575372	angpt4.L
gene10034	34.4646603121197	3.81953748016122	0.698246477745124	5.47018510210866	4.49565803102914e-08	8.23137484136302e-07	ocel1.L
gene10035	0.493564402342641	-0.37673071407507	0.643545290707166	-0.585398913666349	0.558279519046762	NA	aloxe3.L
gene10036	614.902975841373	1.30549171845088	0.177860677257492	7.33996821883733	2.13644579582474e-13	1.10687013597454e-11	frat1.S
gene10037	1530.14756622292	-0.0598694894026564	0.158420220501035	-0.377915705541295	0.705493214851819	0.827045654097231	glrx3.L
gene10038	436.650359206917	-0.813818196283218	0.330367730471631	-2.46337072667907	0.0137637519021889	0.0458502319619067	tmem131.S
gene10039	38.1127163249564	-2.96270881530498	0.686854491804015	-4.31344462423688	1.60730412414359e-05	0.000146811799050593	LOC108698999
gene1004	57.6649420333309	-0.502541636191172	0.532354781692459	-0.943997599859055	0.345170874781817	0.527089514093317	cyp2c8.S
gene10040	436.952518101032	0.245019433527444	0.287420074186023	0.852478499357923	0.393948567413925	0.575606248819218	MGC53694
gene10041	109.052803186689	0.119437427522164	0.379835055036064	0.314445509803785	0.753182695850209	0.857082728254466	psat1.L
gene10042	128.285450066683	0.0272949280318753	0.301769409293483	0.0904496187860112	0.927929928157628	0.961965104266178	trmt61b.L
gene10043	25.9283069082199	-1.62886631583425	0.701452867087457	-2.32213223761927	0.02022581630007	0.0625197470166777	cdkl1.S
gene10044	103.613141414894	-0.972952132160117	0.39694038614204	-2.45112910181923	0.0142408865977443	0.0471890056669641	usp15.L
gene10045	2033.99491020447	0.138137362665022	0.211488104207923	0.653168475751307	0.513647670962698	0.680425495913751	atp6ap1.2.S
gene10046	648.28816407168	0.302841854567156	0.25125796814939	1.20530248969894	0.228086548835637	0.395980551163717	rbm45.S
gene10047	6.73010646031994	2.05827263946403	0.901004634974603	2.28441959071836	0.0223468833026393	0.0675794845411611	npy.S
gene10048	323.555920085708	-0.862804806616481	0.323132572011316	-2.67012638573083	0.00758227010455536	0.0282362875686281	stk36.L
gene10049	138.182877775678	1.43724509604668	0.914778737846974	1.57113959538389	0.116150227134154	0.24145289965229	efemp2.L
gene1005	197.583960119175	3.44155604178577	0.487705804527358	7.05662309088371	1.70597526620246e-12	7.65298978956189e-11	habp2.L
gene10050	8.85018287680284	2.46135307144648	0.89678273379635	2.74464815020114	0.00605758055487118	0.02347010326711	flt1.S
gene10051	529.073547941436	-1.50701386598861	0.397445756406295	-3.79174728047176	0.000149591098328546	0.0010130127448341	LOC108711068
gene10052	1.9919727740512	0.0511805552304179	0.85705233318218	0.0597169545532742	0.952381068052927	NA	znf385b.S
gene10053	3245.70195691574	0.0721327356050949	0.203609449673169	0.354270077940299	0.723136489817837	0.838261311665064	tspan6.L
gene10054	271.560377177941	-0.798763683757699	0.253694672229204	-3.1485236829729	0.0016409742588507	0.00790066637326696	ttc5.L
gene10055	260.072389873407	0.353952733835362	0.309196853155437	1.14474882335696	0.25231322036564	0.424793346732264	dusp8.S
gene10056	399.173631741356	0.544418136898655	0.254594205445969	2.13837599306318	0.0324862393082239	0.0905601305257314	parn.L
gene10057	191.687572067403	1.04356025432456	0.35717868508833	2.92167561473186	0.00348153938373343	0.0147732233660816	cuedc1.L
gene10058	1123.18260653437	-1.17635252020745	0.368497770248304	-3.19229209830712	0.00141148514686175	0.0069446084350581	LOC108714295
gene10059	0.734159495657685	0.589112640392865	0.686719590028748	0.857864911598347	0.390967061448664	NA	cryba4.L
gene1006	269.949660087276	3.8008499666827	0.318228679953776	11.9437693900964	6.99784438691478e-33	3.45314940804134e-30	tnni1.2.L
gene10060	305.99942738261	-0.665747442489665	0.373893784277971	-1.78057905877011	0.0749812433418142	0.173830129839183	rsg1.L
gene10061	1013.95262543856	-0.0115306250742164	0.161892336925009	-0.0712240325467508	0.943219454779006	0.970217320404816	hif1an.S
gene10062	37.7475802070181	0.581231862518699	0.616827383127257	0.942292573931961	0.346042869095266	0.527992518381823	ntm.S
gene10063	6.24891081479224	2.28253055784024	0.874579160273439	2.60986159003217	0.0090578862801887	0.032645047284478	uts2r.S
gene10064	0.410368622932356	-0.376730743430042	0.64354528991137	-0.585398960004704	0.558279487896187	NA	LOC733441.L
gene10065	605.865269641676	-0.553194918618507	0.221703335471635	-2.49520340973527	0.0125884943901932	0.0427055414898236	pacs1.L
gene10066	589.449476477127	-1.39682709491015	0.264441784407927	-5.28217239963639	1.2766097930739e-07	2.11138633963282e-06	casd1.S
gene10067	1.24242125162243	-1.01619314130497	0.847428285870627	-1.19914942449786	0.230469848850746	NA	LOC108708672
gene10068	779.901052624249	-0.0867271305811601	0.186251497564335	-0.465645279180657	0.641469426921526	0.781562745146722	med13l.S
gene10069	297.692883871301	0.283814028600055	0.241838099798652	1.17357037140281	0.240567154579747	0.410644886015933	tmem57.S
gene1007	1126.88635236483	-2.01827681681864	0.355885368209811	-5.67114300588153	1.41847927774175e-08	2.89279435903147e-07	spata18.L
gene10070	28.4183110748206	2.28193238679132	0.865109599777561	2.63773790902107	0.00834610589093558	0.0304997126894563	hoxc12.L
gene10071	157.75330670609	-1.68356281626462	0.358706138501998	-4.69343185286819	2.68659513311319e-06	3.11634682473372e-05	dlx4.L
gene10072	1815.44321877798	-0.973796093875502	0.248486398270077	-3.91891105772757	8.89499283252991e-05	0.000648457687701581	vac14.L
gene10073	588.685735875267	0.0991579714518382	0.259653448149827	0.381885825735777	0.702546054366493	0.824811372615384	rhog-like.1.L
gene10074	145.789082298577	1.32102161071839	0.492463479225774	2.68247629813126	0.00730793300992359	0.0274147671400436	adck3.S
gene10075	368.601227707245	-0.0759386632074258	0.204651192147797	-0.371063869261919	0.71058996112988	0.830981679097533	eif2b1.L
gene10076	40.4960715057504	2.92425210045298	0.885067472780881	3.30398776407971	0.000953199924569638	0.00498909249338735	ptn.L
gene10077	3465.35347754125	-1.55591380946406	0.219874665453524	-7.0763669213766	1.47982726036123e-12	6.70847595845382e-11	osbpl2.S
gene10078	346.913572222103	0.00727683234033058	0.19163317302689	0.0379727174861812	0.969709434626311	0.983928527327128	LOC108714666
gene10079	396.938379717518	-1.124092424747	0.277024682760672	-4.05773382192851	4.95511971514823e-05	0.000390353463872486	ppp1r14a.L
gene1008	4188.94994933665	0.670714200704605	0.258038086927354	2.59928372858163	0.00934185236084587	0.0334472296869799	spint1.L
gene10080	683.800675053917	4.17612462312987	0.504224532451651	8.28227179432273	1.20847387912962e-16	9.80492513091122e-15	hgfac.L
gene10081	0.548060841839497	0.455051483039602	0.654116328568832	0.695673633519022	0.486633241250775	NA	LOC108708443
gene10082	847.695420089969	-0.0852616816823586	0.204049042788906	-0.417848966684759	0.67605754687397	0.806451938592905	sun1.L
gene10083	198.213821305772	-1.79646332905632	0.343514758648174	-5.22965399252683	1.69827589465547e-07	2.72681419527412e-06	dhcr24.L
gene10084	44.8902540369944	-0.87286209235126	0.649508248917653	-1.34388145771175	0.178986722928334	0.332347131383984	LOC108711691
gene10085	268.544869811973	0.0401876934536352	0.213064117411973	0.188617839276661	0.850392350060822	0.91567376602328	shq1.L
gene10086	233.237956490225	0.246935236801062	0.219360795369453	1.12570359888223	0.260290999925853	0.4340490492919	pc.S
gene10087	936.300771890141	2.25920087358753	0.268700358005386	8.40788188879986	4.17481237791375e-17	3.53988809542484e-15	LOC108696896
gene10088	1841.47787708592	0.370463620644716	0.142510802054505	2.59954765045129	0.00933467177616465	0.0334384095125946	frmd8.L
gene10089	481.104875514514	0.690500336788849	0.187960094238369	3.6736539188641	0.000239106534258699	0.00151523069215181	chaf1a.S
gene1009	1445.72173293926	-0.477941233395243	0.16048388504816	-2.97812601715005	0.00290016717384709	0.0127032030846401	bri3.S
gene10090	194.233974058733	0.0241799244500622	0.266806951055062	0.0906270408414962	0.927788944858154	0.961951468351312	taf5l.S
gene10091	24.3541206009568	2.25627286395793	0.696305236376378	3.24035027468662	0.00119382949788156	0.00602609261143378	myrip.S
gene10092	251.330296924251	0.244093878118648	0.298194639212246	0.818572321633555	0.413030463969612	0.59401003325128	zswim3.L
gene10093	2201.7972710329	-0.245587902165846	0.138306118418971	-1.77568357042517	0.0757850868704123	0.175248283005783	abcf1.L
gene10094	232.290348493703	0.180038465285525	0.331121042771852	0.54372402242516	0.5866313989979	0.740122374676086	mybl2.L
gene10095	18.0302138307588	2.43546154786599	0.811098555829084	3.0026703048146	0.00267622187052115	0.0118728009616149	LOC108707880
gene10096	1.08807136030528	0.647260511113058	0.834972482494721	0.77518783514779	0.438228675363216	NA	krt17.L
gene10097	382.410794126994	-0.267904290129727	0.22860818255987	-1.17189283047455	0.241240085886587	0.411257168560466	nptx1.L
gene10098	28.0467324729321	-1.07738913272141	0.681852240369159	-1.58009179839037	0.11408584528734	0.238214347183283	trappc3l.L
gene10099	0.153376358245979	0.0963872962330214	0.643332603262461	0.149824982822607	0.880902698389392	NA	LOC108718492
gene101	160.33069544413	-0.778449521398131	0.346803174706123	-2.24464358510496	0.0247910223714494	0.0733549455513312	fzd3.S
gene1010	125.352234530696	0.498978807318403	0.61536680919878	0.810864024285099	0.417443762123608	0.597879632109215	LOC108695711
gene10100	317.189483889691	-0.0970714385595628	0.20459171536624	-0.47446417068157	0.635168942123152	0.776509638812809	strada.L
gene10101	107.329496294577	2.52204506428658	0.573522641072455	4.39746382038291	1.09523134009763e-05	0.000105193230913461	wnt5b.L
gene10102	4301.63610665141	-0.362435748602974	0.123850245990396	-2.92640313876388	0.00342906267522473	0.0145829634906668	rnf10.S
gene10103	5646.13531737088	0.43940322922142	0.224191109182777	1.95994939684779	0.0500017051817621	0.127015423499688	hmgb3.L
gene10104	86.4305666217405	2.5490717695319	0.828601669281629	3.07635364980843	0.00209549143420365	0.00967429258603746	pdgfra.L
gene10105	295.95336099362	-0.673312258426759	0.561950746332634	-1.19816952432377	0.230851027095732	0.399267224006471	mab21l3.S
gene10106	841.540487895869	-0.36323439289817	0.242251679812354	-1.49940918130899	0.133767513196937	0.267757408880237	mfsd5.S
gene10107	5216.21283633687	-0.348495824740978	0.213257068939769	-1.63415837267934	0.102225600680408	0.219604111196186	atp5c1.S
gene10108	75.5188000293397	-0.817226764735179	0.367943752723154	-2.22106438466988	0.0263466008683224	0.0769064228798849	fank1.L
gene10109	180.909290593845	0.563984162166711	0.252950029819919	2.22962678663539	0.0257722300195538	0.0755669097816667	med8.S
gene1011	89.397246256922	0.655353648588906	0.468594520969206	1.39855166729953	0.161947468692143	0.308804051381109	sdpr.L
gene10110	439.163907548715	-0.289260718453381	0.281536094338502	-1.0274374201753	0.304214538728673	0.483457147472244	ndufa8.S
gene10111	2287.88738440356	0.109678202084966	0.169818529668678	0.645855327442491	0.518373052801445	0.684696444002646	rab11a.L
gene10112	1306.07273053757	0.29349610996197	0.150092468540618	1.95543529142866	0.0505317140326004	0.128045721365039	polr1a.L
gene10113	0	NA	NA	NA	NA	NA	thdl17.L
gene10114	1073.55994643211	0.485003973475728	0.217700353798866	2.22785110364967	0.0258904457210292	0.0758322766029678	secisbp2.L
gene10115	2.99049343726556	0.834330398305237	0.91527077309352	0.911566743779316	0.361996835659059	0.544130606612948	gabrb2.L
gene10116	10.6619257475955	0.823204470886047	0.722620079066005	1.13919401734595	0.254622240330432	0.427604555689931	cyp2r1.S
gene10117	118.797653150735	1.20272239270112	0.27958268509581	4.30184863661696	1.693790065096e-05	0.000153476143135023	pde4d-like.S
gene10118	477.694021552596	-1.30674287048423	0.403265050467899	-3.24040694567517	0.00119359222768233	0.00602609261143378	LOC108711247
gene10119	1194.10789631226	-1.69142171453282	0.362755893792468	-4.66269947222548	3.1208834194777e-06	3.55167152399615e-05	cfap45.L
gene1012	180.828761507528	0.696312000870557	0.33238858576429	2.09487338221758	0.0361822496107343	0.0986166149522559	rttn.S
gene10120	3.6812473987983	0.463764946154842	0.906540795529224	0.511576476692484	0.608947452161163	0.756903301709673	esrrgr.L
gene10121	1846.04716017862	0.0795623226498313	0.147161238962736	0.540647273770084	0.588750727169594	0.741722916273886	LOC108704637
gene10122	188.013425648582	-0.496145189693282	0.243237581925543	-2.0397554759657	0.0413746864440304	0.109680267428601	rbsn.L
gene10123	53.8382611816163	0.671582519635175	0.616092885044126	1.09006699466603	0.275683633888471	0.452402607054295	LOC108706708
gene10124	125.252011190332	-2.10765510913829	0.530129400666233	-3.97573706813755	7.01616107366933e-05	0.000525095635202687	prkcb.S
gene10125	2139.12410934503	0.936722487583734	0.148832445032809	6.29380567776899	3.09775583402226e-10	8.9315659348567e-09	pmm2.S
gene10126	878.643899637699	0.0599600155587355	0.182117137819804	0.329238732150859	0.741975249338323	0.849952314964907	nktr.S
gene10127	26.4072524322492	2.53334282571556	0.840608082866195	3.01370267232942	0.00258080597114701	0.0115173966697548	MGC68875
gene10128	36.9524886394804	0.19353540954606	0.451814325597621	0.428351644871083	0.668395124047229	0.801009199924253	pip4k2b.S
gene10129	244.914003900149	0.690713723051617	0.341623266957788	2.02185796419119	0.0431910275072798	0.113614709341661	meis3.L
gene1013	187.635220804639	0.265512853309457	0.234519759091192	1.13215557758702	0.257569032395542	0.430894539217374	pagr1.L
gene10130	225.00709842614	1.10369835816586	0.35031704640901	3.15056994650854	0.00162952232766914	0.00785055243040474	LOC108695521
gene10131	522.906776573801	-0.0573347748564989	0.230103230423518	-0.249169795447769	0.803229442453288	0.887983305688498	cenpj.L
gene10132	3328.45244165117	-0.113777465031493	0.127474584664994	-0.892550192106945	0.372098102452394	0.554811025456684	eif3g.S
gene10133	3927.76165273717	-0.217178545320387	0.220467056565199	-0.985083888286777	0.324582866737717	0.504965507712096	upk1a.L
gene10134	729.464814713946	0.655023307580835	0.252765946980671	2.59142228375773	0.0095580127106977	0.034076245482022	msh2.L
gene10135	33.9848766420422	2.82040544526578	0.559461413901338	5.04128680760666	4.62411816915584e-07	6.62181641340438e-06	pkig.L
gene10136	237.187733808104	-0.203503072244253	0.255808627734682	-0.795528571676331	0.426306097667177	0.605465690567128	nit1.S
gene10137	5.37940500907663	0.386833246878282	0.910976423180139	0.424635849002415	0.671102155433298	0.802927222095382	cck.L
gene10138	0.493564402342641	-0.37673071407507	0.643545290707166	-0.585398913666349	0.558279519046762	NA	pla2g1b.L
gene10139	3.58795379459969	0.940682085790916	0.885170592773656	1.06271276234259	0.287912231437804	0.46593796121018	myh6.L
gene1014	67.3370520290139	3.21507134631632	0.487758434579672	6.59152383307717	4.35334920849471e-11	1.50006730531196e-09	cacna1s.S
gene10140	1324.23111451462	-0.268028014974289	0.276676537342148	-0.968741395815708	0.332674233003409	0.513363828978322	gstm1.L
gene10141	9.2561895427359	0.408475866569422	0.791357469958279	0.516171113657343	0.605734903468156	0.754297908230381	rasa4.S
gene10142	10124.6349317481	-0.0476026915312035	0.135834070530268	-0.350447360852637	0.726002988259631	0.839934504942854	serbp1.L
gene10143	2.19088935046345	0.309052087706696	0.781452144772207	0.395484342546382	0.692485474660526	NA	LOC108710966
gene10144	7.82622147999533	-0.782802281887132	0.854015857419286	-0.916613286611151	0.359345319489049	0.54123860204853	trim14.S
gene10145	4.41960316852673	0.774296433812423	0.901708694422256	0.858699088299832	0.390506553601444	0.572356986362481	LOC108715679
gene10146	122.698546269218	-0.144811949685087	0.270039827097105	-0.536261451659918	0.591777868196166	0.743967400885555	mtfr1l.L
gene10147	103.846930489751	1.4714844018753	0.443186904235942	3.32023439278323	0.000899418986217629	0.00474639041096368	scml2.S
gene10148	342.842560375759	0.148703366704372	0.20575961231771	0.722704349164312	0.469861542995047	0.643345264996994	dennd5a.L
gene10149	136.727805749883	0.022532445092038	0.333162127993945	0.0676320721917334	0.946078523925171	0.971574671652576	nsun4.S
gene1015	69.9217087080357	0.535122676651416	0.358125350372932	1.49423288827269	0.13511475931597	0.26977244429358	LOC108700812
gene10150	1.72066245093719	0.884159106432122	0.917821394148959	0.963323705536359	0.335385100513534	NA	kissr1b.L
gene10151	2342.78509705801	-0.873263310677285	0.224590965038132	-3.88823882799122	0.000100974244688467	0.000722640451585248	irf1.L
gene10152	192.118333770528	1.98490916423285	0.461313537737254	4.30273339466438	1.68703805921896e-05	0.00015300250864884	sox3.L
gene10153	8362.9446720689	-1.08166016603901	0.184421419427519	-5.86515476020464	4.48713978726308e-09	1.01554432132636e-07	unknown.S
gene10154	30.0321498029018	2.93716679097415	0.686220076019889	4.28021110663195	1.86716116662593e-05	0.000166973910506854	fbxl7.L
gene10155	628.943803283479	-0.168128864386228	0.26731312569638	-0.628958506800718	0.529376221250239	0.693750430399819	fntb.S
gene10156	1250.49955788067	0.32770554142525	0.147276529413151	2.22510363824467	0.0260742815719855	0.0762371976297557	marveld2.L
gene10157	180.083011078112	0.748308838524439	0.238675544453681	3.13525560499837	0.00171704431660876	0.0082039287260699	tesk2.S
gene10158	66.3644255189634	3.17276709288929	0.462699807088269	6.85707459628143	7.02849349961618e-12	2.81710629603125e-10	serpine1.L
gene10159	229.880942330417	0.391189515605405	0.216157455476345	1.80974334076677	0.0703355980458686	0.165468685953786	LOC108716071
gene1016	2264.1761142638	0.616689857392825	0.228848431412421	2.69475238954752	0.00704409559111831	0.026567387719365	pik3c2a.L
gene10160	615.024977042529	-0.741234545099494	0.321713768343543	-2.30401872110107	0.0212215927045161	0.0649970657304273	lamtor2.S
gene10161	1228.01046139311	-0.057169622435715	0.158888515490797	-0.359809658106009	0.718989480145736	0.836221606396179	rela.L
gene10162	1182.3466794687	0.0326291126233244	0.248098577494941	0.131516725943299	0.895366556105544	0.943512294953019	hat1.L
gene10163	7.93744079597777	2.54703694246995	0.858570773175733	2.96660103284068	0.00301111411199813	0.0131073819067615	march4.L
gene10164	57.8096688622206	1.13994579683718	0.749110164479516	1.52173318543771	0.128075948896708	0.259400762867704	NA
gene10165	14.735503732995	1.94233977903582	0.771497955118678	2.51762142225903	0.0118150237622201	0.0405662176647186	masp1.S
gene10166	365.005665760395	0.0850258567810733	0.266102771444818	0.319522627740483	0.749330235498443	0.854724506393719	uxs1.S
gene10167	184.175403169054	0.223567453336054	0.2524984003791	0.885421266037293	0.375929466897587	0.55858670845522	LOC108704636
gene10168	2161.1433105345	-1.1782754270087	0.386432131619556	-3.04911349392838	0.00229517755575734	0.0104487506965898	cyp2e1.L
gene10169	654.180955072686	-2.13651499902879	0.363351135959688	-5.88002840113819	4.10196093287297e-09	9.3753322733796e-08	fam162a.L
gene1017	3113.82786239885	0.52660653007797	0.229434212713761	2.29523977199929	0.0217193870691988	0.0661514995618692	mybbp1a.L
gene10170	1578.8886738644	0.711649437944397	0.263285901006078	2.70295308341622	0.00687264463483115	0.026044753387014	hp1bp3.L
gene10171	234.507802868008	-0.331837084978498	0.327645672293137	-1.01279251655004	0.311159275930787	0.490788375853731	fut4.L
gene10172	707.819073677336	-1.39369290087961	0.360839364109106	-3.86236380922731	0.000112295169384124	0.000794405850442187	cdc14a.L
gene10173	222.58816688762	1.28121361335711	0.393718575675297	3.25413554887422	0.00113737995630453	0.00578315440282478	slc7a7.S
gene10174	3.96921539432233	-1.94014569643958	0.919019675389893	-2.11110354695777	0.0347634126384193	0.0955279791700804	LOC108703769
gene10175	179.694985453893	1.02662589134559	0.281871480172944	3.64217724586999	0.000270341821832182	0.00168584196788285	disp1.L
gene10176	4000.48376208349	-0.871387646098935	0.28643238646722	-3.04221061328432	0.00234847511270912	0.010646302615611	aifm3.L
gene10177	289.098407729621	-0.225393902229299	0.281881533365305	-0.799605066491529	0.423939651114391	0.603471457400656	macc1.S
gene10178	1151.59666374091	-0.385050274235921	0.187228506947201	-2.0565793132373	0.0397267098083053	0.106237890186549	araf.S
gene10179	20.5702821068643	-1.23374379640085	0.584888075126903	-2.10936732832715	0.0349128873322578	0.0958512241507015	c1qtnf4.L
gene1018	9.61715185065945	2.78247016519977	0.866211418496709	3.21222983879465	0.00131708959158882	0.00655863438372676	hoxb4.L
gene10180	91.6204746710555	-0.941871020563068	0.297074759254525	-3.17048483999982	0.00152184773706856	0.00740050706518591	trim23.S
gene10181	1124.18307809732	-0.51970970317061	0.284828175885559	-1.82464288006192	0.0680549381381468	0.161326326421197	ccpg1.L
gene10182	451.732273361075	-2.22909439640708	0.507342242245976	-4.39367001363616	1.1145295197368e-05	0.000106740226132985	rnpep.S
gene10183	414.360804937078	-1.09431744585551	0.264031477380717	-4.14464766364796	3.40336590735202e-05	0.000280133216235174	LOC108696737
gene10184	48.1750891930482	-0.741325187189642	0.381172250373593	-1.94485612859555	0.0517922964744319	0.130569507217494	LOC108702167
gene10185	0	NA	NA	NA	NA	NA	mgp.L
gene10186	94.8701646355426	0.290112750728246	0.430397307523406	0.674058005607921	0.500274436579504	0.669635397344346	pik3r6.L
gene10187	422.96406719898	-0.323067147989632	0.238706802183967	-1.35340570538351	0.175926055761663	0.328202677687129	polrmt.L
gene10188	1796.83833587455	-0.254581172242868	0.161672648337856	-1.57467063761371	0.115332488705604	0.240234118229008	ermp1.L
gene10189	1842.50127688531	4.44727482285361	0.416807915170288	10.6698425365475	1.40864896778896e-26	3.14086982069744e-24	MGC147419.S
gene1019	353.97573451432	0.479203517564553	0.199786259671458	2.39858095522979	0.0164587378624057	0.053043304967481	stag1.L
gene10190	1152.00205464901	-0.572203579820098	0.156497398730774	-3.65631367972112	0.000255868230753355	0.00160723906801059	exoc1.S
gene10191	384.160862195527	-1.16333933144537	0.318964827665025	-3.64723389710887	0.000265078606521046	0.00165817355255403	elovl3.S
gene10192	548.66047615441	-0.00417076112109302	0.216918851057413	-0.0192272875352319	0.98465978931881	0.992649089227148	rnf144b.L
gene10193	8.23225107513259	-1.01206635645956	0.806172678011635	-1.25539649762846	0.209334860142094	0.372136357629629	LOC108708666
gene10194	4.69071621366022	0.602272290566293	0.921504672840883	0.653574863282639	0.51338574324235	0.68016832118565	fgf7.L
gene10195	821.801066269057	0.0752285008891403	0.194166546132228	0.387443163550479	0.698428154272505	0.822343456107344	NA
gene10196	589.469374997783	0.507026331889125	0.197479883433921	2.56748344728886	0.0102439680125002	0.0360754350465947	spag7.L
gene10197	725.909222032755	-1.25734103756829	0.323420854889522	-3.88763129699161	0.000101227234146609	0.000724278815081308	LOC108699606
gene10198	2566.3299187313	-0.354941788689641	0.154138263015876	-2.30274937413225	0.021292948441751	0.0651559460247176	tep1.L
gene10199	2.44811050465943	-0.381314111316048	0.914629445364405	-0.416905571156333	0.676747478400267	NA	LOC108699308
gene102	470.507709053576	-0.296885158696237	0.251329048806564	-1.18126082164396	0.237499126037802	0.40720899936568	zbtb24.L
gene1020	10.5069904425139	0.606706257643843	0.819922593680159	0.739955530339381	0.459326978010521	0.634404027030132	LOC108698758
gene10200	852.373109608521	0.478568317423678	0.237761083190873	2.01281181512572	0.0441344304723698	0.1154807451016	zdhhc8.S
gene10201	38.8574372541402	0.547060164219988	0.436707022483398	1.2526937650534	0.210317175928057	0.373344061172321	dpp10.L
gene10202	209.202362855917	-0.344185606931105	0.265737489634384	-1.29520907044262	0.195248116649993	0.354323479790283	LOC100301958
gene10203	20.7927062975547	0.699508760672321	0.640847701898036	1.09153666089548	0.275036809424618	0.451706842017156	c1orf127.L
gene10204	28.0257272762813	4.31156467106651	0.699645190435309	6.16250169372838	7.16045648849744e-10	1.93828148165703e-08	mypn.L
gene10205	694.280236323569	-2.01653622525673	0.421555421301851	-4.78356136194202	1.72216285113818e-06	2.10726926756546e-05	lrrc23.S
gene10206	3.36484497645568	1.5454029997191	0.924220702242113	1.67211467560728	0.094501711263054	0.206729361244854	slc2a9.L
gene10207	725.484765631067	-0.562561318037897	0.155713033914852	-3.61280815031527	0.000302898813931494	0.00185920823779607	edem1.L
gene10208	17.3567128263543	2.32039940205954	0.757550657798651	3.06302869408408	0.00219109048976559	0.0100462575511421	LOC108696333
gene10209	297.071902867696	-0.852672128952941	0.258804001875098	-3.29466361715863	0.000985395602190613	0.00512995382593214	ift57.S
gene1021	281.700541202276	0.24385860148685	0.222047046103722	1.09822943275246	0.272104317077251	0.448432085865991	fam8a1.S
gene10210	1.40287440017095	1.02408224653485	0.788967713823796	1.29800273013905	0.194286396818349	NA	LOC108695671
gene10211	695.02451476152	0.241761097670508	0.213594955941598	1.13186707338076	0.257690323501845	0.431073492704738	ubl7.S
gene10212	641.395800069615	0.395630865364637	0.221747869175736	1.78414731485468	0.0743997306480585	0.172801411438056	mrto4.L
gene10213	53.8572035857532	0.549830662732753	0.383919278689859	1.43215173931633	0.15210039993384	0.295074383759249	LOC108704571
gene10214	2.81704463565486	0.800080646537526	0.923605207629807	0.866258266982628	0.386348546708073	NA	ankrd63.L
gene10215	634.888036609072	0.184285261411045	0.239428075853451	0.769689439110901	0.441484136172332	0.618876174308164	klhl18.L
gene10216	87.09296558998	0.673465122987164	0.312328154321921	2.15627414201351	0.0310622651457048	0.0875408193790942	sec11c.L
gene10217	212.702626380819	0.0967559204408913	0.274039208433607	0.353073273689348	0.72403350871342	0.838751088486103	vcpip1.L
gene10218	227.091576108185	0.391575880908283	0.215891298571681	1.81376407247034	0.0697140559639275	0.164391915281644	usp44.S
gene10219	11.3323948523267	-0.0616953993640492	0.732093445822977	-0.0842725743770248	0.93283971729413	0.96468244219718	LOC108703809
gene1022	1.27953185122053	0.120280990526566	0.904512360398541	0.132978824605082	0.89421012727056	NA	opn1sw.L
gene10220	846.492400238453	-0.246056027276298	0.152968435907282	-1.60854117267329	0.107716706390817	0.228046789462977	rpap3.L
gene10221	5.89611964899632	0.660127254696804	0.924177777598106	0.714286007192732	0.475050342969826	0.648179609887798	LOC108707568
gene10222	5.39554167940929	0.151825242343361	0.880845869792052	0.172363006457876	0.863152153448556	0.923410153258594	fbxo41.L
gene10223	481.001394550904	0.399589352741553	0.217609500919407	1.83626795270094	0.0663180370051604	0.158117958961769	rpa1.L
gene10224	0.454803261226108	-0.376730732120549	0.643545290217964	-0.58539894215208	0.558279499897466	NA	cryge
gene10225	154.551607717114	-0.785543528876999	0.249627908253824	-3.14685779475527	0.00165035205616799	0.00794200595407079	loc548390.S
gene10226	86.786300946376	1.04771255593626	0.512550386725435	2.04411621388066	0.0409420677482462	0.108763320209157	pfkm.L
gene10227	484.035605736398	-1.35828716100654	0.471584177496328	-2.88026449109845	0.00397341683414915	0.0164811657881664	fgfbp2.L
gene10228	313.834184733974	0.0616903237035228	0.287424071759353	0.214631722826518	0.83005445903528	0.902860895683549	mtap.L
gene10229	5614.44775230713	-0.526700492897913	0.209123592586143	-2.51860866765166	0.0117819521324665	0.0404757522414258	pdha1.L
gene1023	1497.38272891953	-0.000969480701435536	0.173929340389203	-0.00557399170988702	0.995552621102203	0.997640636786651	tnfaip1.L
gene10230	28.0227333974448	-0.182351808863316	0.856143500678831	-0.212992107886972	0.831333118446611	0.903476172109229	LOC108701272
gene10231	147.438371954966	1.53893282883258	0.336685648049057	4.57082990543258	4.85796481677583e-06	5.19465715629731e-05	fggy.L
gene10232	102.90271614792	3.92927418726921	0.512801987731386	7.66236145973643	1.8254500443182e-14	1.09895743568044e-12	LOC108711198
gene10233	1092.14821322364	-1.12574807026477	0.358995229638696	-3.13583016520235	0.00171368412142674	0.00819047407733665	LOC108697800
gene10234	83.3023854535405	0.46834999020766	0.433609467258228	1.08011938293022	0.280089021550493	0.457012122598189	ate1.S
gene10235	11.58154479502	0.688427051447602	0.66459920129285	1.0358529623695	0.300270744767996	0.479467916198687	LOC108707524
gene10236	108.507913775088	0.159707060985228	0.394827383944027	0.404498440280094	0.685846224606166	0.813293416321169	c17orf53.S
gene10237	1182.96456899098	-1.48635373244834	0.357370923748601	-4.15913448373864	3.19455781023243e-05	0.000264683139680171	gtf3c6.L
gene10238	4989.48956545204	-0.0542997525064523	0.176257289977186	-0.30807095986487	0.758028337948687	0.860514821262386	rpl34.S
gene10239	92.9741190711274	1.40161355247138	0.306342234029628	4.5753193545485	4.75494100484361e-06	5.09172818167191e-05	tcf7.S
gene1024	218.029173416133	-1.52422243149467	0.510807427643366	-2.98394727446846	0.00284555801612697	0.0125105368519548	LOC108704815
gene10240	7.32627054844297	-0.415811334461715	0.766708936254935	-0.542332709062694	0.587589326532363	0.740755803407072	adprhl1.S
gene10241	9.83703792780389	1.60673460931349	0.798164737703608	2.01303632372462	0.0441108081764592	0.115428969566165	LOC108702863
gene10242	22.3373723315182	0.502684788416095	0.526160867406769	0.95538231661663	0.339384393231683	0.520736549121567	xylt1.L
gene10243	40.7601188606594	1.9170872422237	0.53734774543317	3.56768453672079	0.000360149729325235	0.00215867522947409	sept6.L
gene10244	336.872049690782	-0.653032049342933	0.191398276058112	-3.41190141725552	0.000645114393012173	0.00358078339370448	kcne5.S
gene10245	6908.27364331728	-0.495149408780408	0.140765530351988	-3.51754728264991	0.000435554746399508	0.00254624847958275	actr3.S
gene10246	1.28222033749718	0.992000064416718	0.783150529899532	1.26667866079843	0.205270213194035	NA	myf5.L
gene10247	1335.36658697508	-1.65793363899747	0.436432145889097	-3.79883483518368	0.000145377928622639	0.000987815130805885	odf3.L
gene10248	30.0729570820625	0.351124209550633	0.479997070441782	0.731513234502584	0.464465723773129	0.638980016055529	trmt10b.S
gene10249	254.780414251261	-0.246422633770942	0.212765204464887	-1.15819047757694	0.246786313444166	0.417872240590811	mtss1.2.S
gene1025	1426.11920504476	0.0554497400540422	0.148826251871038	0.372580370444934	0.709460784694663	0.82998364088978	smndc1.L
gene10250	264.85934445528	0.91126777093464	0.924231904421041	0.98597307296536	0.324146326565016	0.5047505916395	stab2.L
gene10251	395.933926567366	3.49191907252341	0.353165250301345	9.88749337468468	4.71690515165946e-23	7.20728740964982e-21	pkd2.L
gene10252	32.5951586486048	-0.278816455007277	0.642199367151852	-0.434158719657146	0.664173187364262	0.798031179660372	LOC108701441
gene10253	139.507260317078	-1.62606787260611	0.477059606648112	-3.40852138798984	0.000653159647789013	0.00361610420417456	gstt1-like.2.L
gene10254	0.926644678685588	0.0957481273206989	0.808878930373789	0.118371394933545	0.905773389941368	NA	ltb.L
gene10255	332.662839900046	-1.26005155598253	0.502139608185778	-2.50936499619115	0.0120948438318972	0.0413571389508051	atp2c2.L
gene10256	14.7894900605951	-1.43674585997017	0.820691017532317	-1.75065381401423	0.0800055596128463	0.182235894809405	ms4a1.L
gene10257	0.427406779165727	0.381811762255074	0.651620626049483	0.585941799555742	0.557914626504533	NA	star.S
gene10258	751.959785320581	0.117818384512775	0.194651955599331	0.605277168421008	0.544994849094735	0.706792805800454	med13l.L
gene10259	536.51351383243	-1.63277419189368	0.498666625480005	-3.27428006701272	0.00105931563952588	0.00544974535384868	tpte2.L
gene1026	239.000337101592	0.574766196714392	0.48388899039269	1.18780589789396	0.234909890233054	0.40413357459524	sash3.L
gene10260	829.775548427717	0.864861016546984	0.268682916652312	3.21889097871509	0.00128687401865584	0.00642817703875861	slc13a4.S
gene10261	1358.9638036265	-0.259728803760193	0.170937279955433	-1.51943919914901	0.128651981390317	0.260217261915734	kdelr3.L
gene10262	794.35334206584	-0.662912337794657	0.207980289933552	-3.18738058306607	0.00143567728488869	0.00704750847234743	ube2j1.L
gene10263	303.931066441541	0.596963636972635	0.266071463249893	2.24362143042739	0.0248567692091488	0.0735128325765953	elavl1.L
gene10264	1918.28528415806	-0.543233678749409	0.502149894042945	-1.08181577890157	0.279334393880837	0.456401778347625	slc4a9.L
gene10265	25.0744362768018	0.84580832216327	0.546630789477167	1.54731189396092	0.121788055053264	0.250098393038498	abhd15.L
gene10266	6.51285292921776	0.00994160830191711	0.914876356174026	0.0108666140892442	0.991329867023313	0.995757578110766	gzmh.S
gene10267	940.922904065425	-0.107219114994406	0.26104379966471	-0.410732279916706	0.681268854533244	0.810352386750471	rnf13.L
gene10268	1774.71601446421	-1.60831069014475	0.226491825463675	-7.10096572735994	1.23888100777276e-12	5.72834980260643e-11	loc100492168.L
gene10269	657.753014998459	-0.429196896055685	0.20912447235555	-2.05235136386128	0.0401355275780607	0.107121787163256	bcl2l2.L
gene1027	5.8820469561511	-0.631631872604198	0.832303551050917	-0.758896044365858	0.447914745394313	0.624344126514523	cracr2b.S
gene10270	79.7558669752305	-0.308403239068998	0.412617126926298	-0.747431987049063	0.454802843090712	0.630324618070515	ccr4.L
gene10271	109.05007607708	-0.683466398657308	0.322162378339925	-2.1214966259535	0.0338800315791078	0.0936390442165754	sema3c.S
gene10272	691.141325405811	-0.317709794214124	0.206343750783962	-1.53971124886045	0.12363075362956	0.252950605968148	vps53.S
gene10273	8.57091928389559	2.08602161205407	0.829892096466514	2.51360583012642	0.0119503916768035	0.0409329471851913	ncan.L
gene10274	5365.32877030679	-0.201248899194963	0.167244259365178	-1.20332321096616	0.228851270385973	0.396804238163649	rab1a.S
gene10275	222.075950917202	-0.318116191927664	0.257268190186567	-1.23651583857675	0.216266882056726	0.381004882171925	rev1.S
gene10276	6.9543116650874	-0.543785173968133	0.878556979310897	-0.618952653924228	0.535947549797017	0.699287264691808	LOC108704005
gene10277	545.620992487321	-0.000867099901191056	0.195906101899302	-0.00442609950779765	0.996468495068728	0.998192890614123	aga.L
gene10278	2555.46529319408	-0.217968180348639	0.175031332781079	-1.24530949336519	0.213018007392738	0.376635412625466	arl1.L
gene10279	379.174931251971	-0.12159214467891	0.213559889807361	-0.569358528835124	0.569112854549408	0.726068747766031	LOC100158299
gene1028	36.0615062527895	2.66212679931577	0.746687262391907	3.56525004965	0.000363509451987566	0.00217621281111331	igf2.L
gene10280	0.495575880172031	0.150680004743971	0.733845307122968	0.205329383838005	0.837314788125658	NA	LOC108700371
gene10281	17.1179211765338	-0.972232017323715	0.732821158611708	-1.32669752489892	0.184608760056181	0.340225818064721	sh2d6.L
gene10282	4.10828882959693	0.709379416136675	0.882865243236984	0.803496820801065	0.421687633573239	0.601403366729274	LOC108702739
gene10283	17.6960604145455	1.85968730361527	0.675699631585727	2.7522396293912	0.00591891926228003	0.023015668908972	sgsm2.L
gene10284	65.7108397074847	-0.0465491149219496	0.860958602652031	-0.0540666122372938	0.95688209289761	0.977270989662096	sppl2b.L
gene10285	953.598186523118	-1.83549549400652	0.446495726825781	-4.11089151301713	3.94134364795966e-05	0.000318492309120091	nme5.L
gene10286	203.803064873513	-0.416984161549264	0.329794878984238	-1.26437427662178	0.206095721157543	0.36777847418563	fbxo3.S
gene10287	69.012197272186	3.43408320094344	0.827808414574923	4.14840335092127	3.34802136589579e-05	0.000276106277081724	sox10.S
gene10288	201.366206228148	-1.77509832214717	0.501212593525866	-3.54160758344066	0.000397696642579651	0.00235372918566458	klhdc9.L
gene10289	0.153376358245979	0.0963872962330214	0.643332603262461	0.149824982822607	0.880902698389392	NA	LOC108709478
gene1029	4743.03789301441	-0.865821459319165	0.24130160148029	-3.58812976792401	0.000333058519205205	0.00201880678344661	anxa11.S
gene10290	9.85381117094243	2.89177611343503	0.844341722340917	3.42488833243683	0.000615052162540707	0.00343928759885525	krt13.L
gene10291	278.633372560737	0.545399039610905	0.318698684857015	1.71133131552017	0.0870199685752608	0.194504200941852	spata13.S
gene10292	676.222615241628	0.220856120468149	0.225871556557583	0.977795185166863	0.32817563286755	0.50841043360505	ppp1r15a.S
gene10293	46.8533712320734	-1.35784131302654	0.568278176635137	-2.38939549124783	0.0168761245017467	0.0541103774634721	LOC108716250
gene10294	8.89784571499378	3.62901397038901	0.90517145544238	4.00920063107317	6.09246373409623e-05	0.000464186992299757	klhl40.L
gene10295	22.1224919198757	0.846837942869065	0.745338044387474	1.13617968282433	0.255881371780164	0.429016166174493	dpp10.S
gene10296	474.222265058859	2.43183801095435	0.413307296740603	5.88384969278828	4.00831884460985e-09	9.18222264395746e-08	cst3.L
gene10297	6.36251085810314	-0.263848644873372	0.790142944138881	-0.333925205344864	0.738435999313873	0.847639934993971	c7orf62.L
gene10298	66.6421112497195	-0.546497309716659	0.425169120746701	-1.2853645362506	0.198664927825843	0.358537793660477	ascl2.L
gene10299	484.590608130823	0.450626209990034	0.194443938109976	2.31751225762134	0.0204758437142084	0.0630946341202649	naf1.L
gene103	19.3444259614892	1.65287248939903	0.600021457342696	2.75468896848969	0.00587479538895559	0.0228915489971459	atp2b4.S
gene1030	4.56733764112457	0.646519271616151	0.923808721840278	0.699841056196405	0.484026571623605	0.656380764627749	epyc.L
gene10300	88.346603970602	-0.0274879515736605	0.408840389800352	-0.0672339432683833	0.946395463429112	0.97164094877931	ttbk2.L
gene10301	2.7341137693394	-0.818851069574283	0.924220387063409	-0.885991134837522	0.375622304353515	NA	kcnj8.S
gene10302	0.137015210459874	0.0963872962330214	0.643332603262461	0.149824982822607	0.880902698389392	NA	LOC108715858
gene10303	1337.85392542909	-1.0908103833882	0.451560551143187	-2.41564587656442	0.0157073292681741	0.0510589976567288	acat1.S
gene10304	202.008263003372	-1.14139340407239	0.319750812943686	-3.5696340958902	0.000357480194039616	0.00214652130875454	slc35e3.S
gene10305	9811.66084357584	-0.97787834265542	0.443224732981511	-2.20628108020364	0.0273643252614476	0.0792546478105295	atp6v0a4.L
gene10306	453.597030314688	1.16768058606213	0.239594313055026	4.87357388067036	1.09597254269507e-06	1.4128423772019e-05	pard3.L
gene10307	560.804673404029	0.66850455684274	0.236237655584523	2.82979677896252	0.00465775790203653	0.0188622589276472	kif22.S
gene10308	0	NA	NA	NA	NA	NA	LOC108719307
gene10309	135.886520600456	-0.118063698694308	0.308279168269885	-0.382976570739118	0.701737135983732	0.824343956066434	cln8.L
gene1031	891.542574470813	-1.03430841676597	0.276438657791832	-3.74154767291931	0.000182890474595425	0.00120200571523949	fas.L
gene10310	2241.74812798158	-0.508429159921191	0.193593649633409	-2.6262698228168	0.00863263562006772	0.0313224403085413	stat6.L
gene10311	309.557964720606	-0.145351423329912	0.214123616055698	-0.678820141408891	0.49725183022642	0.667042976141783	LOC100126638
gene10312	3696.1670943026	0.116021778113218	0.139507505454334	0.831652589123217	0.405605068939621	0.587061507917081	psmd2.L
gene10313	7493.37329912083	0.0146357869656307	0.134487886147231	0.108826061475962	0.913340452510169	0.954036192560246	rpl18a.S
gene10314	1224.99910438773	0.194477880876501	0.155659785601221	1.24937780252844	0.211526923326286	0.374715861525691	faf1.L
gene10315	2.19679173715028	0.00270022303930257	0.922473144243722	0.0029271562604853	0.997664470547933	NA	rad9b.L
gene10316	1128.98966340576	-0.069965296426122	0.220656483415646	-0.317077909260114	0.751184486549441	0.855909010130393	aldh7a1.L
gene10317	14.746305607439	0.322416614536068	0.743855114373096	0.433440072275087	0.664695093878865	0.798498903334307	mxra8.S
gene10318	108.461542117763	1.59995585086035	0.384159752679209	4.16481903609612	3.11599619717581e-05	0.000259316011974534	bcl3.L
gene10319	5.23301825850648	1.23801287515479	0.898486652082779	1.37788677470606	0.168238248831073	0.317520818111739	myos.L
gene1032	1666.33501607492	0.208373319904679	0.190009627902121	1.09664611317495	0.272796121131125	0.449257995028649	mdm2.L
gene10320	3476.30723646227	0.39961857516004	0.178954849744407	2.23306926708495	0.0255443769122728	0.0750450214167796	cct6a.S
gene10321	255.284883292831	-0.224171045440304	0.279255595734017	-0.802745043840843	0.422122112180215	0.601695653278983	sssca1.L
gene10322	199.558958149014	0.47064911445116	0.237280890100889	1.98351040511963	0.04731044597705	0.121706839958566	LOC108704499
gene10323	439.972076509522	-0.342055743271022	0.217547006888723	-1.57233026628579	0.115873977315008	0.241045541179601	nprl3.L
gene10324	15749.18380008	-0.183623002595927	0.155004000804501	-1.18463395552946	0.236162205553412	0.405494184550981	NA
gene10325	463.981255357763	-0.173539449007137	0.179106260731404	-0.968918943974739	0.332585632761423	0.513261221827818	mark1.L
gene10326	20.8454801483626	1.37672230347528	0.701565902146864	1.96235635064699	0.0497210108526406	0.126481209133384	elf5l.L
gene10327	28.5889552920248	-0.466635401316333	0.472048798746528	-0.988532123279268	0.322892110142914	0.503572496647002	LOC108713712
gene10328	111.881903974276	0.395185747496472	0.339459597397612	1.16416136272497	0.24435862489959	0.414928581717299	psmc3ip.L
gene10329	62.6817256635656	0.326320028722214	0.345850331722561	0.943529610328626	0.345410077096787	0.527351985296555	tstd2.S
gene1033	253.203243317774	0.0752062691867329	0.224030319270021	0.335696835284547	0.737099492554239	0.846926240076535	ap4m1.S
gene10330	555.646864111254	-0.137447340847408	0.181419880613186	-0.757620060066438	0.448678467617581	0.625059959909141	isoc1.L
gene10331	0	NA	NA	NA	NA	NA	LOC108702343
gene10332	847.251795207378	-0.124443662563346	0.160887673979848	-0.773481643963186	0.439237388062892	0.616788795394716	tcp11l2.L
gene10333	1048.83206220709	-0.364972473939828	0.175526132358786	-2.07930562267391	0.0375892686636594	0.101595993179924	slc35e1.L
gene10334	1842.45527011595	-1.67287277005144	0.264285717933435	-6.32978877228919	2.4549703737158e-10	7.27333299401766e-09	LOC108717807
gene10335	110.975067124496	-0.00967792578976697	0.362534693567165	-0.0266951714180535	0.978702864411603	0.989252347940016	stx18.L
gene10336	2.90259769374923	0.000565451600879132	0.922961448319207	0.000612649208597899	0.999511176685851	0.999743667489227	gria3.S
gene10337	25.2670895302163	0.861097846988784	0.494038913195559	1.74297575350695	0.0813378502161643	0.184488782258817	ttc9b.L
gene10338	264.933168041195	0.266549944233691	0.21364777965817	1.24761392166192	0.212172477711284	0.375572111237127	znf407.S
gene10339	3.37005521923898	-1.85248196425362	0.917373472558962	-2.01933238715332	0.0434526838255067	0.114083666448459	fam26f.L
gene1034	1193.48972012982	0.407579989720165	0.316216217626283	1.28892816687176	0.197423060701836	0.357056708727579	gns.S
gene10340	280.98166631169	0.781483203960498	0.236971386061811	3.29779564084863	0.00097447028890146	0.00508098565151963	rassf10.L
gene10341	601.164578236206	-2.51706811987143	0.406522805753704	-6.19170212407818	5.95179512953929e-10	1.62572581845973e-08	dcdc2b.L
gene10342	306.93636493864	0.423507608310185	0.279798900658772	1.51361426836581	0.130123700138993	0.262558888449111	c9orf85.L
gene10343	119.189478092305	-0.0376186949940739	0.334408928160882	-0.112493094012059	0.910432445167753	0.952287408158821	snrnp25.S
gene10344	492.839291255438	0.380778646746897	0.179546881626707	2.12077560633199	0.0339406904484473	0.093746441841504	gpbp1l1.L
gene10345	24.8300299800372	4.12874146569308	0.721054197714863	5.72597937683148	1.02838714370612e-08	2.1632062482668e-07	stac3.L
gene10346	0.889583355318283	-0.0970579440684733	0.686423790681529	-0.141396532850511	0.887556693138252	NA	LOC108699547
gene10347	102.015625654715	0.719856909433736	0.86274482632566	0.834379862351109	0.404066961340969	0.58568662893164	cdh5.L
gene10348	279.012832605633	0.153861819433908	0.268937578647847	0.572109781784636	0.567247602627769	0.72450389191984	icmt.S
gene10349	2602.13711517819	-1.26704908929906	0.538687737045989	-2.35210308711907	0.0186676006073388	0.0586793489851197	slc4a1.L
gene1035	9397.38006013946	-0.245556917863298	0.219246095936996	-1.12000588568684	0.26271125397718	0.437043851882785	cth.L
gene10350	2773.32287093732	3.65855827690304	0.401011282839717	9.12333002452042	7.28507134438661e-20	8.46671554198384e-18	c8b.L
gene10351	186.453301359792	3.97774530657703	0.600688493057921	6.62197686912155	3.54426527912139e-11	1.24633094821066e-09	cyyr1.L
gene10352	86.8715139019964	0.3779898058411	0.326793399586021	1.1566629139999	0.247410107150025	0.418622351620175	lcmt1.S
gene10353	145.672779196797	1.75297811374114	0.376489671438784	4.65611209742356	3.22236531613379e-06	3.65472563605664e-05	rassf8.L
gene10354	1153.45533071029	-0.460213099988885	0.147168029586534	-3.12712687179305	0.00176523732587295	0.0083955457017067	ufd1l.S
gene10355	0	NA	NA	NA	NA	NA	gsc.S
gene10356	540.388381622527	-0.212754450238078	0.205469820723989	-1.03545352542978	0.300457159835229	0.479536636702027	MGC108429.L
gene10357	811.110918658901	-0.253318334873435	0.238046547797142	-1.06415462529332	0.287258658380733	0.465205405709283	sgpp2.L
gene10358	4.46542784730025	0.76587332131063	0.873275094046873	0.877012669354248	0.380479756656135	0.562598671469584	c1qtnf1.S
gene10359	1832.36797409745	0.762642060559196	0.22775843372732	3.34846902517891	0.000812593635818997	0.00435266649634424	fkbp8.L
gene1036	38.0809434940535	-1.28578380356318	0.625564679516157	-2.05539706071267	0.039840669173566	0.106466972904253	p2rx5.L
gene10360	496.178105710812	0.0737410573278447	0.18754665568061	0.393187802044442	0.694180778284233	0.819304250593385	mrpl28.L
gene10361	81.0070853374199	-1.35907025967897	0.515385663186713	-2.63699663524907	0.00836436612584149	0.0305551412209739	LOC108719502
gene10362	300.282471350495	-0.351127836198249	0.499112725968774	-0.703504074188275	0.48174166864175	0.654373012986702	prpf31.L
gene10363	93.9949996209993	-0.123755718757153	0.460859838916163	-0.26853222673557	0.788289672117399	0.878826200755771	kiaa1328.L
gene10364	23.7444389463634	1.38384427606464	0.586028931144965	2.36139242026998	0.0182064535066261	0.0575060290664167	LOC108700791
gene10365	653.618310052991	0.084336209981383	0.164383769428723	0.513044628885649	0.607920102718835	0.756060843884583	fam63a.L
gene10366	6.44264328457555	1.62632145707468	0.871607614905071	1.86588715984521	0.062057154412008	0.150159357311564	LOC108709949
gene10367	66.6625386774666	0.548712230172902	0.758245829224454	0.723660070420873	0.469274452676392	0.642834491322226	LOC108711671
gene10368	1601.19618416412	-0.893325446539294	0.209547400471851	-4.26311872410603	2.01593338063241e-05	0.000178738175818604	lgalsl.L
gene10369	22.596395773534	-0.726789999470216	0.627197179944978	-1.15879028590973	0.246541678071037	0.417504981806823	LOC108698550
gene1037	160.30009163855	1.71484872933443	0.551212189660961	3.11105008470366	0.00186423317227438	0.00878036030646706	boc.L
gene10370	137.71891544955	3.23753102079493	0.67316409701628	4.80942319286619	1.51366442920879e-06	1.88509776514745e-05	gpt2.S
gene10371	448.957025436086	0.0432834291821449	0.181107034040825	0.238993639376746	0.811110514892228	0.892385747612304	klhl20.S
gene10372	128.557455123247	1.08275964255326	0.31690356748562	3.41668492767093	0.000633885953220044	0.00353082921500306	lmo4.1.S
gene10373	81.2530450837902	-0.282963507413381	0.441502655348446	-0.640910091899806	0.52158109867956	0.687485775336228	wdfy2.S
gene10374	354.364707162951	-0.11668235198298	0.215565132138826	-0.541285832385153	0.588310584157308	0.741331970798341	yrdc.L
gene10375	119.312727462322	1.5250362521763	0.711489791995062	2.14344080454058	0.0320777195475575	0.0896538009378857	mcam.L
gene10376	253.06690541899	-0.142186257102662	0.228469513311507	-0.622342364378383	0.533716770034369	0.697343888132848	lrrc14.L
gene10377	485.429745588156	0.156677349427676	0.341401505429866	0.458924014498412	0.646288733014327	0.784915271285985	thumpd1.L
gene10378	18.9849994768019	0.497530946634155	0.61941528154699	0.803226787352696	0.421843665303601	0.60151189811955	znf33a.L
gene10379	318.885036498098	-0.372023543122986	0.258808341819879	-1.43744803782987	0.1505907274828	0.292938573604741	ifnar1.S
gene1038	34.105261634109	-1.10130013109005	0.569767951100526	-1.93289238006955	0.0532494567674391	0.133396556222259	LOC108703277
gene10380	521.886398006777	-0.658124124585396	0.276181199836928	-2.38294324513757	0.0171748419823776	0.0548403435357536	tom1.S
gene10381	1.53183928725711	0.996804378323127	0.886281200057314	1.12470441464703	0.260714310366145	NA	mettl21ep.L
gene10382	459.697988310905	-0.16654853410894	0.236240400141611	-0.704995987177068	0.480812733419128	0.653524071554645	rnf8.L
gene10383	5321.56318371099	-0.0244525949919411	0.160865605858679	-0.15200635873291	0.879181920391377	0.933504038316294	fau.L
gene10384	999.691573735249	0.0630210562928988	0.180802689722627	0.348562603739915	0.72741770681573	0.840860230140564	dirc2.L
gene10385	48.7442759503576	2.42498881903906	0.514267631502456	4.71542183581405	2.41210481556639e-06	2.84300668192843e-05	wasf3.L
gene10386	471.554243874766	0.0719959722158268	0.170683252421391	0.421810407257062	0.673163408718381	0.804302767271844	NA
gene10387	4.62475145640768	1.43937159550812	0.909077475336048	1.58333215216453	0.113345778296396	0.237143542947937	mcmdc2.L
gene10388	114.446171072659	2.48177068480131	0.579265623893239	4.28433965772275	1.83282731754269e-05	0.000164217685972659	LOC108697819
gene10389	956.328300719417	0.206733620071235	0.177207772461043	1.16661711391177	0.243365028910146	0.413708179546186	mpp5.L
gene1039	163.613165910189	0.270952164314365	0.278601369804847	0.972544264603436	0.330779854938705	0.511134279958372	ing2.S
gene10390	374.716347916558	-0.748359546505547	0.371535899145545	-2.01423213268655	0.0439851675554046	0.115220392357953	selplg.S
gene10391	620.626931307224	1.24471106573462	0.391248272759483	3.18138418083137	0.00146573116290779	0.00717048167311676	pfkfb4.S
gene10392	0.704422210986039	-0.435545322352991	0.663158734329568	-0.656773860926846	0.511326333917529	NA	ifit1
gene10393	2.49857957644136	0.716225985990852	0.92292992880566	0.776035063591124	0.437728283037434	NA	LOC733382.L
gene10394	691.055309161262	-2.04360846743032	0.406163414685109	-5.03149322056663	4.8667432247657e-07	6.91008668908832e-06	ccdc17.L
gene10395	2.95472171910574	-0.872717667413825	0.905914490827398	-0.96335545600639	0.335369172098828	0.516236525968456	LOC108701691
gene10396	2716.92230336895	-0.903556004103376	0.177803996365211	-5.08175306840383	3.73967358059078e-07	5.4964801977228e-06	tmco3.L
gene10397	78.3727220205355	-1.59533383238317	0.765105140397783	-2.0851171272405	0.0370586699517008	0.100559183648801	tal1.L
gene10398	54.8524535723538	0.106008551193235	0.367096391448892	0.28877579203334	0.772752958405446	0.869438814974459	siva1.S
gene10399	869.944765401361	2.10185382661108	0.35683625633457	5.89024738741899	3.8561791201057e-09	8.86744443806735e-08	mob2.2.S
gene104	584.052005576472	-0.378952292121491	0.36196416983922	-1.04693315995839	0.295130406748963	0.473950083949559	llgl1.S
gene1040	185.373462271393	0.424420840684718	0.330344398634777	1.28478291879243	0.198868152951351	0.35881617646638	clns1a.L
gene10400	34.332870631887	1.75151939607266	0.692753842271896	2.52834309850745	0.0114602297435408	0.0395706796776805	slc9a5.L
gene10401	752.220442437875	-1.71356023571523	0.290188999547646	-5.90497999023524	3.52689555435205e-09	8.19792147347886e-08	LOC108703157
gene10402	400.423382622233	0.140905892377524	0.362552552519104	0.388649566520702	0.697535394918251	0.821813492599878	LOC108718537
gene10403	530.94486150279	-0.700262660316418	0.223639893232059	-3.13120637913108	0.00174089773281256	0.00829157636952387	cops2.S
gene10404	492.697916550378	-0.0381254119791628	0.168536774262204	-0.22621420248526	0.821034824915124	0.897517250270394	agtrap.L
gene10405	51.7588067888599	0.535954420338208	0.378781963522818	1.41494176584763	0.157085570930543	0.301904786782038	ltk.S
gene10406	1.41923554795706	1.06656613344754	0.798696684050901	1.33538319958715	0.181750960533567	NA	cacng6.L
gene10407	1790.4662225423	-1.86684829395292	0.355682012098844	-5.24864409908399	1.53222763756891e-07	2.47832262861159e-06	slc41a3.S
gene10408	281.580284297262	0.648500767205014	0.281730373373546	2.30184896090407	0.0213436913497667	0.0652780383376678	pag1.L
gene10409	464.378212731556	-0.0344319796696453	0.186165594772966	-0.184953507180723	0.853265502229809	0.917520268732165	rgp1.L
gene1041	9425.92369064054	2.39421042036705	0.206167144534512	11.612958145066	3.54147802187721e-31	1.38444194722761e-28	cfp.L
gene10410	3429.12111962556	-0.18301563840201	0.258422392980278	-0.708203481483808	0.478818904474221	0.6516379348756	NA
gene10411	795.172563293625	-0.535344504672801	0.200216132265961	-2.67383301542189	0.00749897808795263	0.0279919071708162	ubl3.S
gene10412	11.6870963977679	-0.618073167476986	0.820109630158059	-0.753647006142173	0.451061210740008	0.626961931436931	LOC108716391
gene10413	761.095771443314	-0.17328601144266	0.257976399632989	-0.671712651580478	0.501766645547435	0.670797557187038	bet1l.S
gene10414	1.07233606192496	-0.275207536459418	0.879909139318228	-0.312768130437484	0.754456829678427	NA	jph3.S
gene10415	132.105864183855	0.272281367123429	0.268347131072425	1.01466099538788	0.310267452998379	0.489818041784455	lsm11.S
gene10416	1186.20706398933	0.0960255332422474	0.224189513486372	0.428323036831447	0.668415949168117	0.801009199924253	cul4b.S
gene10417	128.046447005238	-2.61403096171843	0.364292211297306	-7.17564329033943	7.19679753660524e-13	3.44348726494421e-11	LOC108706691
gene10418	37.4517290682457	-0.0507433457985918	0.419410449633823	-0.120987318849338	0.903701079497959	0.948003712138995	ttc7a.S
gene10419	584.974034068485	0.949518374341631	0.182779848523907	5.19487450071629	2.04857989313821e-07	3.23018875659262e-06	pxn.L
gene1042	7.00632167748104	2.82027840281101	0.908333417344116	3.10489336730256	0.0019034763347329	0.00892886725133163	sp5l.L
gene10420	43.1302086410758	1.54622406672835	0.426264593602114	3.62738095055495	0.000286310714230205	0.00177257071350132	MGC85375
gene10421	1013.63180131352	0.138676152086838	0.219205540187564	0.63263068975437	0.526974840962465	0.691928884964501	plekhj1.L
gene10422	91.0574941310544	0.471588204172924	0.324592108900554	1.45286404457049	0.146261505686582	0.286386364578924	LOC108695528
gene10423	1389.93276513008	-1.88933546441931	0.453669852931965	-4.16456031232616	3.11953157369339e-05	0.00025953847401809	cfap43.L
gene10424	178.41970198499	0.316947711475836	0.417699136936276	0.758794269484424	0.447975634178526	0.624369799713285	dctd.L
gene10425	3.34067887087828	-1.59494712332947	0.903354951454641	-1.76558186874515	0.0774660240864741	0.178098832873783	LOC108718751
gene10426	9.06028958875329	-0.165333825215361	0.720495612611387	-0.229472355308479	0.818501804668119	0.896303039019962	cacna1g.L
gene10427	1274.72200218115	-1.49002839089118	0.299320489770631	-4.97803672589533	6.42324703417301e-07	8.83262489610058e-06	cidec.L
gene10428	1.90143529124355	0.320211964702823	0.921916624488569	0.347332889110726	0.728341245038222	NA	LOC108708034
gene10429	30.9895773465007	2.29069980417174	0.612020862227556	3.74284594782332	0.000181947784095229	0.00119734004735677	LOC100489554.L
gene1043	13.1183350291277	2.54689312077581	0.805713429308641	3.16104092116377	0.00157206411214164	0.00761272552116721	ptges.L
gene10430	48.2693929040585	2.36796410593336	0.571048778310593	4.14669323510122	3.3731151147236e-05	0.00027787120434673	clic5.L
gene10431	0.274030420919748	0.260635152117543	0.646490740677579	0.40315372783897	0.686835137548673	NA	grp.S
gene10432	2144.95859456249	-0.429008099384398	0.183885629631709	-2.33301590909321	0.0196473103498014	0.0610512737523869	ap1g1.L
gene10433	1.26884420061164	0.0980020921003987	0.898658757296212	0.109053732915547	0.913159871727005	NA	LOC108700673
gene10434	473.243761805304	0.306728643260875	0.177008699506041	1.73284501901223	0.0831232187475159	0.187675668130736	rbm17.S
gene10435	173.549234700966	0.958536251826288	0.282881581410965	3.3884717663316	0.000702832642069151	0.00384653915616791	LOC108698614
gene10436	0.411045631379623	0.372040367364919	0.65125580175208	0.57126610828497	0.567819271909372	NA	LOC108695784
gene10437	77.9394488412744	3.31041485476136	0.59970951584107	5.52003056032656	3.38940710787045e-08	6.36857324307169e-07	edar.L
gene10438	52.820846039947	1.46698680471401	0.606802167888477	2.41757014451476	0.0156245222229814	0.0508392328866029	dennd2c.S
gene10439	28221.3565886551	-0.377929048661705	0.19956930900004	-1.8937232911982	0.0582617481174719	0.143033755817961	cldn4.L
gene1044	472.219286900994	2.73080051900464	0.326848953804263	8.35493119136618	6.54708649571806e-17	5.45910943511383e-15	fzd8.S
gene10440	32.5276236851993	0.557304169899267	0.617020239630478	0.903218620888394	0.366409877027922	0.548557828927558	LOC108718655
gene10441	2.09822159567062	0.437113993522578	0.920399372830149	0.474917743781691	0.63484560376097	NA	kpna7.S
gene10442	26.4199264548974	3.37661850151019	0.638830476145884	5.28562525989932	1.25276115293391e-07	2.07536397713063e-06	rrad.L
gene10443	329.882389274885	1.47759624925827	0.268817689316546	5.49664812987185	3.87077963085679e-08	7.19224306595187e-07	cdc25b.L
gene10444	9.00117273229369	1.19526393347731	0.753111467870883	1.58710095977749	0.112489780565378	0.235896257823494	uggt2.S
gene10445	10.7148651230675	1.1327713335933	0.775007852952985	1.46162562002068	0.143843829742211	0.282811438214911	cpne7.S
gene10446	2.64027961555102	-0.261909812486774	0.918222771561546	-0.285235588354409	0.775463656759646	NA	LOC108703561
gene10447	805.071199995104	0.178470839778227	0.189840672143056	0.940108553997003	0.347161881549924	0.529233491965368	bcl9.S
gene10448	693.757618878732	2.5336402545916	0.25268354510716	10.0269301410866	1.16069260057909e-23	1.88854097135303e-21	slc9a3r1.S
gene10449	257.385469137211	1.01731741291784	0.452307900929975	2.24917011360218	0.0245016751291082	0.0726912007748163	LOC108698354
gene1045	225.888246934098	-0.187845709497462	0.223955732352896	-0.838762676551927	0.401602498936156	0.583379569634926	znf319.L
gene10450	379.284910595291	-0.199389080452059	0.203485600930093	-0.97986825377663	0.327151155290137	0.507423966887639	znf830.S
gene10451	786.559221443341	-1.62341627056085	0.375252525074102	-4.32619679305362	1.51705899213238e-05	0.000139691014751229	adgb.L
gene10452	58.884321813251	0.314836779904307	0.431874241612695	0.72900105995822	0.466001014105093	0.640243576866923	c1galt1.S
gene10453	1461.30826124899	-0.032681026051186	0.18766195422127	-0.174148383921507	0.861748849235999	0.922490206296554	znrf1.L
gene10454	8.84470089865657	-2.40902535373279	0.783220001726389	-3.07579651748266	0.00209941065390068	0.00968688025014694	LOC108697178
gene10455	246.925550626411	-0.540363045036467	0.347937562996546	-1.55304601314872	0.120412142303475	0.248085276897803	LOC108719318
gene10456	28.3170727913149	-1.20330358727768	0.668612743704209	-1.79970184326911	0.0719077299028589	0.168364544011042	nktr.L
gene10457	1103.2649512539	-0.146676295804483	0.249290149684255	-0.588375818259405	0.556280065236027	0.715427739528718	ruvbl2.L
gene10458	521.232128946925	0.912741920205765	0.228877413117394	3.98790735955062	6.66586820662195e-05	0.000502398362305921	donson.L
gene10459	553.21240750713	-0.288643447168292	0.196577427049734	-1.46834482219194	0.142010581521487	0.280114099331461	supv3l1.S
gene1046	93.372824904867	0.870954450891916	0.408055269104579	2.1344031478949	0.032809794134153	0.0912255323510198	lrch1.S
gene10460	29.9007200482693	-0.227793857109429	0.496086912336385	-0.459181347954947	0.646103943631888	0.784746592715307	ankrd1.L
gene10461	19.670797385246	0.00531708635594662	0.563154221287789	0.00944161679865918	0.992466791651047	0.996327224427527	LOC108713723
gene10462	588.686198302993	-0.384058836522186	0.188463428018694	-2.03784278233595	0.041565658285233	0.110070192666825	mapkapk2.S
gene10463	73.2779330828095	0.659453682443812	0.325543330270993	2.02570171502166	0.0427953608504532	0.112780875237217	cnnm2.S
gene10464	1048.06543719612	-0.303694868912843	0.151410896468164	-2.00576626911854	0.0448811910531113	0.11694673925638	vps4b.L
gene10465	3.22469316078148	-0.13764292910675	0.892411014542132	-0.154237147305236	0.877422753302491	0.932470777332237	LOC108708645
gene10466	2.516956614113	-0.00489828699197831	0.915457095584426	-0.00535064615873805	0.995730822410309	NA	elfn2.S
gene10467	231.47272233332	3.35337719629727	0.659962948233576	5.08115979127731	3.75137384310561e-07	5.50829775860107e-06	tubb2b.S
gene10468	0.411045631379623	0.372040367364919	0.65125580175208	0.57126610828497	0.567819271909372	NA	chodl.S
gene10469	0.548060841839497	0.455051483039602	0.654116328568832	0.695673633519022	0.486633241250775	NA	slc32a1.L
gene1047	198.851693564057	0.00587455025840039	0.292102743725805	0.0201112464178522	0.983954628616439	0.992294903376556	tmem86a.L
gene10470	1586.77275378445	0.435402839767472	0.392263724466089	1.10997477617921	0.267009895993776	0.442576182289963	capn8-like.L.L
gene10471	0.826379131512857	-0.47405621775674	0.683001044706281	-0.694078320129954	0.487633093741698	NA	LOC108707751
gene10472	164.085157254061	1.9219201100388	0.321943211515579	5.96974882927699	2.37619107647627e-09	5.73582418548614e-08	lmnb3.S
gene10473	809.966519692176	-0.265672838193854	0.204528234613618	-1.29895434092875	0.193959599049247	0.352452456626224	il1rap.S
gene10474	0.137015210459874	0.0963872962330214	0.643332603262461	0.149824982822607	0.880902698389392	NA	aanat.S
gene10475	667.768038924141	-0.205905587489434	0.180275655078741	-1.14217079061229	0.253383034763445	0.426136277627579	atad1.L
gene10476	14.9135859104389	3.85707266287639	0.812456884177865	4.74741827903817	2.06029591239678e-06	2.47079550832891e-05	slc6a17.S
gene10477	60.4817606449042	-0.681793071136783	0.456163395746855	-1.49462468381645	0.135012420392042	0.269657545366654	trim36.L
gene10478	1381.01731175103	0.0476526811533686	0.165501868359841	0.287928357701438	0.77340157936742	0.869765079717724	ckap5.S
gene10479	358.937995172135	-1.92516999957119	0.372032537144525	-5.17473556035587	2.2823399766485e-07	3.55746969880352e-06	lrrc71.L
gene1048	44.8475650797189	-0.670015720593103	0.578000638721435	-1.15919546745694	0.246376518577092	0.417366176244529	fbxl8.L
gene10480	153.531726096412	1.5182862466063	0.354822245166211	4.27900524076523	1.87730443196332e-05	0.000167781296634584	lpin1.L
gene10481	1210.36848310923	-0.633164418018154	0.162152625480542	-3.90474354727073	9.43253577392504e-05	0.00068153806848516	ubxn4.S
gene10482	1295.33604609439	1.12592712151806	0.545172269428074	2.06526851172978	0.0388976012001885	0.104503453563627	thbs3.L
gene10483	48.3696399278063	0.453774137328713	0.474746764033029	0.955823549957138	0.339161388271116	0.520553587005347	lipg.S
gene10484	296.227550044329	-0.0780451682494387	0.234393358428863	-0.332966636821857	0.739159467499296	0.848203869621541	depdc4.L
gene10485	38.9259880275988	1.09031331178979	0.493289515185339	2.21029087022077	0.0270849818405018	0.0786037438373423	eda.L
gene10486	1285.33041281595	-0.283255124654465	0.172279759091462	-1.6441578868478	0.100143593338438	0.21613410074427	smarcd2.S
gene10487	134.349623368267	2.52689054964492	0.656729958435983	3.84768582152513	0.000119238830154616	0.000835848452386185	ugt1a6.S
gene10488	0.86715175045878	-0.0837466611690682	0.789666980827174	-0.106053137844695	0.915540191963459	NA	LOC108703365
gene10489	8.71272381767402	0.534671595926944	0.768347711980148	0.695871917870381	0.486509045260166	0.658412407669106	LOC108703718
gene1049	3.3206708392006	1.09851924222774	0.91706936776235	1.19785839636987	0.230972148596384	0.39940591647285	rtn4rl1.L
gene10490	1182.8515039195	-0.38548121853005	0.223743401551661	-1.72287189636314	0.0849116935488269	0.190655444391559	tle1.L
gene10491	299.412315954429	-0.35761626181065	0.358326876946951	-0.998016852259713	0.318271186893985	0.49832629833518	LOC108696548
gene10492	128.765611203168	0.650252145749726	0.274823925043676	2.3660681858262	0.017978132962487	0.0569402125740552	sertad1.L
gene10493	192.50087585744	0.163647885744401	0.364995761604049	0.448355578227038	0.653896595632171	0.790416088070195	MGC84224
gene10494	734.292472534106	0.503714850856313	0.210633512630353	2.39142786238531	0.0167829816919309	0.0538978482779059	cdca5.L
gene10495	6.43905960726503	0.433350145244277	0.779521204732946	0.555918354257903	0.578266670350849	0.733244640460822	LOC108699925
gene10496	776.257015066122	-0.176001406989902	0.170408654276712	-1.03281965189461	0.301688305308537	0.480838699464803	ptpn1.L
gene10497	237.030895590761	-2.20335158271683	0.407694691522929	-5.40441567803172	6.50200015404819e-08	1.14857222204815e-06	capsl.L
gene10498	0.153376358245979	0.0963872962330214	0.643332603262461	0.149824982822607	0.880902698389392	NA	ighcv.L
gene10499	10.8970629805973	0.301693387859328	0.740427630702378	0.407458305645805	0.683671411123921	0.811810442977181	prlh.L
gene105	85.8972444395801	1.12459508596372	0.516221166054478	2.17851409418001	0.0293677840855282	0.0838311682084861	tmprss13.L
gene1050	0	NA	NA	NA	NA	NA	xcr1.L
gene10500	461.091215520864	-0.133086287667979	0.221863232292607	-0.599857336850013	0.548601317312171	0.709492943175668	ube2j2.L
gene10501	1285.21143330035	1.40444585823891	0.5884131527831	2.38683627583119	0.0169940575654595	0.0543784550630272	hk1.L
gene10502	33.4188236584106	3.3685906254288	0.552073904399696	6.10170232387939	1.04944687936506e-09	2.75168994039787e-08	meis2.S
gene10503	0.983778445417615	0.597496353586415	0.835490697711766	0.715144232273121	0.474519924544033	NA	LOC108719654
gene10504	437.974622201037	0.200699035583123	0.188299240678741	1.06585153960093	0.286490758279465	0.464437590401404	sik3.S
gene10505	42.1854905886946	-1.28490799540113	0.682837486050612	-1.8817185957859	0.0598742335209205	0.146086917663389	dmrta1.L
gene10506	455.673431100227	0.529408935668257	0.340727742579851	1.55375940820019	0.120241816341773	0.24785310646468	tmem254.S
gene10507	486.240677636034	0.96482537010484	0.192476499065932	5.0126918080235	5.36738279021367e-07	7.52158237282223e-06	fblim1.L
gene10508	59.2073577618691	0.236259505100385	0.870970571812949	0.271260031907398	0.786191044282795	0.877766542170716	lyl1.S
gene10509	16.5775895274408	0.0665911445439531	0.689535208798595	0.0965739583624417	0.923064738021782	0.959190725986444	LOC108697654
gene1051	7129.01323904907	-0.0968034130211304	0.180886770574178	-0.535160270227907	0.592539036473187	0.744479649998471	rpl37a.L
gene10510	119.720794519166	3.804546277394	0.489187592663401	7.77727467837031	7.41035938036703e-15	4.68611822916866e-13	pdzd3.L
gene10511	6.4226624358937	1.00167778559908	0.835787983878589	1.19848311404365	0.230728992915359	0.399193781799358	atl1.S
gene10512	7.62548547218592	1.45937363988554	0.806546446639211	1.80941053793813	0.0703872472360546	0.16556431421837	srrm3.L
gene10513	1904.74032952151	-0.623193531007833	0.236404326531895	-2.63613420342268	0.00838565588849314	0.0306182226952368	MGC76064.L
gene10514	152.52997755427	0.23254369517635	0.259512712115954	0.896078243259413	0.370210976105588	0.552937232573923	zbtb45.L
gene10515	0	NA	NA	NA	NA	NA	foxd4l1.1.S
gene10516	1.77309625356317	-0.200342217942364	0.917920778412428	-0.218256545285817	0.82722923008882	NA	MGC84161
gene10517	325.98608653057	-0.717929097033425	0.265025140595064	-2.70890940920341	0.00675047688128872	0.0256787696959019	map9.L
gene10518	780.553739365164	1.06043703233435	0.266289484515666	3.98227152778148	6.82597316875999e-05	0.000513543160092088	pcdh1.S
gene10519	455.789926660503	0.572415647508684	0.384015455757652	1.49060575277972	0.136065033066311	0.27115141807885	st3gal1.L
gene1052	739.429852515005	-0.466204317376847	0.18822782709451	-2.47680868749956	0.0132562937102306	0.0444698202353338	LOC108702722
gene10520	1.45468235339115	0.919270393828957	0.859602213597797	1.06941371169977	0.28488329150388	NA	lrrc4.L
gene10521	383.030660438179	0.60543879175212	0.24994384176246	2.42229929524534	0.0154226425050732	0.0502965289323087	bard1.L
gene10522	75.3606741119887	0.639911094396069	0.332114159193851	1.92678052615806	0.0540069873793182	0.134831577266721	adamtsl5.S
gene10523	268.589066493374	-1.16224375289359	0.406649765514284	-2.85809522458156	0.00426192472316132	0.0174827195546306	rabac1.S
gene10524	0.290391568705853	0.273833657927544	0.64711774984766	0.423158935127352	0.672179305541213	NA	LOC108711260
gene10525	1255.17908163678	-1.19546194821405	0.238161927882901	-5.01953422547801	5.17969167056293e-07	7.28229327303199e-06	sh3bgrl2.L
gene10526	186.698302042901	0.487154448197766	0.304559834977993	1.59953609192416	0.109701535741009	0.231160372932454	gins1.S
gene10527	1056.10132262834	-0.146605026177503	0.166758410185525	-0.879146221257446	0.379321999093125	0.56162249257005	loc100158477.L
gene10528	16.032099071904	-0.340700663292109	0.83817837764721	-0.406477514068622	0.684391775492542	0.812305383624502	znf81.L
gene10529	939.161813603711	-0.1978702867852	0.16612789665502	-1.19107200397593	0.2336253192498	0.402603389840204	fbxw4.L
gene1053	1332.991185539	-0.0768541978751519	0.197429721524004	-0.389273698417326	0.697073690556491	0.821494603376437	abca3.L
gene10530	3.69022009620171	-1.42353143221658	0.923277445201499	-1.5418241175662	0.123116339698158	0.252143998072201	mthfs.S
gene10531	1523.74959915618	0.106520549543378	0.15122398362798	0.704389257496517	0.481190394109771	0.653919280049581	usp7.S
gene10532	162.257447466016	0.212420522246899	0.315710338965769	0.672833594689246	0.501053162473556	0.670230691179687	relb.S
gene10533	665.819134124095	-0.499311363224833	0.213510081573789	-2.33858448062215	0.0193569487705025	0.0603315189155379	pebp1.S
gene10534	12.3376055271534	0.128883992025286	0.917375652966249	0.140492056453157	0.888271228277716	0.939097621364302	clec11a.L
gene10535	5419.46059165142	0.544453487761839	0.146565587897185	3.71474297325351	0.000203410340827708	0.00131730952436636	elovl1.S
gene10536	8.78175464664437	-1.0058044429716	0.923479175872019	-1.08914685815394	0.276089129101615	0.452714457725466	b3galt2.2.L
gene10537	234.833531367446	-1.8028299738692	0.43739534174225	-4.12174022404559	3.76021085803869e-05	0.000306073842719909	LOC108710961
gene10538	0	NA	NA	NA	NA	NA	kctd8.L
gene10539	416.18026838734	-0.719669798598756	0.203993232222976	-3.52791017013799	0.000418854273243276	0.00246200015984614	pja2.L
gene1054	992.012017227138	0.681570711497568	0.185162584963405	3.68093106732266	0.000232383829228686	0.00147916803628942	tonsl.L
gene10540	3.68584692763208	0.0965358132014869	0.92229758184316	0.104668834768671	0.916638592340204	0.95592415588974	LOC108696115
gene10541	1028.10878125309	-1.34553957167363	0.366297397042551	-3.67335280713809	0.000239388597660064	0.00151661609819635	cfap20.L
gene10542	0.274030420919748	0.260635152117543	0.646490740677579	0.40315372783897	0.686835137548673	NA	LOC108714954
gene10543	2237.17979933767	0.0853183367810363	0.233588681751769	0.365250302973595	0.714924571869891	0.833782058173667	rrbp1.L
gene10544	731.372705859386	-0.304520254471111	0.163161959177015	-1.86636796963645	0.061989901227219	0.150044871087208	rhbdf1.L
gene10545	225.766934010242	-0.190581040473254	0.274088332713143	-0.695327081553353	0.486850346238634	0.65869661417337	LOC108699374
gene10546	841.247697998649	-0.209769803282267	0.152789170146491	-1.37293633495846	0.169772139603347	0.319934337582192	macc1.L
gene10547	1936.03764379342	0.414151677377211	0.164665774417492	2.51510478629989	0.0118997009952396	0.040791811827549	ipo5.S
gene10548	6.10233203426695	2.15202555405993	0.907480205429884	2.37142974709899	0.0177194149196453	0.0562628806430637	LOC108702065
gene10549	0	NA	NA	NA	NA	NA	LOC108718063
gene1055	27.2838639358093	1.65031096867709	0.577116275444225	2.85958140308344	0.00424200531789453	0.0174152485098122	LOC108715123
gene10550	242.614195165628	0.115538020737652	0.211151765662526	0.547179988645282	0.584255082903027	0.73812902923126	sav1.S
gene10551	998.425797784414	0.0514917007948092	0.15341637238896	0.3356336745094	0.737147127017989	0.846926240076535	taf11.S
gene10552	3.9592647517916	2.13038718675357	0.922902091718111	2.30835665654149	0.020979307633022	0.0643728989869108	crhr1.2.S
gene10553	298.887542336884	0.130848387712996	0.271638976303919	0.481699605459409	0.630019356392833	0.77281929364606	lipe.S
gene10554	180.42528796208	1.63510155586275	0.322129046439971	5.07592088926215	3.85623724751485e-07	5.64849622323331e-06	upp2.S
gene10555	1242.1640641985	2.36278125071431	0.51275496476478	4.60801242909116	4.06536367477962e-06	4.45311178946657e-05	LOC100135146.L
gene10556	2285.93963841848	0.657373887166746	0.191478940708177	3.4331393558763	0.000596635354700604	0.00335312188421264	ppfibp1.S
gene10557	360.961917352302	-0.95975802695717	0.371498911237381	-2.5834746695769	0.00978106492418655	0.0346865969937487	pacrgl.L
gene10558	1159.49639159433	-1.06073822004272	0.283824918497554	-3.73729771740202	0.000186008628617709	0.00121775869474018	smim22.S
gene10559	932.873678385351	-0.0343175593000534	0.162184590650998	-0.211595683426552	0.832422477210988	0.904020961378502	znf652.L
gene1056	199.451588760015	-1.1530306914562	0.376393018460359	-3.06336896516489	0.00218860030291185	0.0100394784696662	gjb5.L
gene10560	16.241966698346	1.14203039423192	0.641358631771406	1.78064243257736	0.074970883137324	0.173819498830516	nat14.S
gene10561	1678.20474982956	-0.333920232444148	0.154327676351773	-2.1637093251052	0.0304866648836162	0.0862804719501438	sephs2.L
gene10562	234.369624337054	-0.753764511229214	0.313102613304154	-2.40740408799141	0.0160663817495658	0.052025488317238	nr1i3.L
gene10563	73.3011191745698	-0.296155609705417	0.378793045545587	-0.781840145134806	0.434308524786802	0.612423810494001	dusp10.2.S
gene10564	7.1980679696201	-0.231337683999455	0.924100988564123	-0.25033809817573	0.802325896119059	0.887752820753869	LOC108701300
gene10565	163.490446845826	-1.55334729354523	0.457770232385228	-3.3932903095325	0.00069058407914653	0.00379260561328037	ttc34.L
gene10566	667.734460855671	-0.197651718382285	0.192481377110752	-1.02686151434047	0.304485678595153	0.483734808222553	rap1a.S
gene10567	3511.36493893399	-0.00763041547029302	0.159278888922803	-0.0479060063885255	0.961791152483055	0.979881266253449	rplp2.S
gene10568	1535.91443291188	1.28057753212579	0.330219406935532	3.87795963904627	0.000105336186982699	0.000749049034813661	angptl4.S
gene10569	525.16315980274	0.226972456148845	0.229985280592907	0.98689992491565	0.323691701062997	0.504214649849786	mcrs1.S
gene1057	2.36321490749992	-0.101034021988294	0.9203357969772	-0.109779519953625	0.912584233570714	NA	krt2l.L
gene10570	937.092476081861	0.215516665041137	0.215746816772901	0.998933232317369	0.317827036322042	0.497962727995907	xpot.S
gene10571	343.287398826555	0.330243945211495	0.214148851059628	1.54212335754975	0.123043619947515	0.252083227317114	gtf3a.L
gene10572	1073.06053723152	-0.231923038430258	0.152436085597089	-1.52144446324386	0.128148338112532	0.259529914924667	pkn2.S
gene10573	1007.97426311265	-0.713209278746204	0.191077104288439	-3.73257320076185	0.000189533591074697	0.00123808563626184	mars
gene10574	2947.78393993399	-0.38835820278939	0.14156365401913	-2.74334683913224	0.00608164115209438	0.0235421142385793	cope.L
gene10575	256.705520697764	0.526251791327346	0.266222807986669	1.97673443273763	0.0480716565298515	0.123233259513291	trim33.L
gene10576	165.774499424323	0.24090210681692	0.2673717313887	0.901000661385184	0.367587968034482	0.549981443821494	tpk1.L
gene10577	494.530035786308	0.256507040679946	0.238629112324832	1.07491930963887	0.28241085598549	0.45980361185738	hps5.L
gene10578	3301.81608544494	-0.460700434848248	0.247549812490815	-1.86104134037807	0.0627383389207816	0.151478995487065	immt.L
gene10579	3252.46788049247	-0.899543749308172	0.506436647740523	-1.7762216721904	0.0756963875246225	0.175083522428052	agr2.L
gene1058	389.348382854083	-0.181144363756868	0.196926771454692	-0.919856464505868	0.357647771897907	0.539735063767116	aff4.S
gene10580	434.896736446713	1.08010129041567	0.302726513926639	3.56791110367498	0.000359838536165033	0.00215723954931361	hirip3.L
gene10581	78.0052347427552	-0.029395691513097	0.392157121699232	-0.0749589638605166	0.940247362088788	0.968543311668044	LOC108700245
gene10582	9.32743729040086	3.23866580957562	0.891348982269709	3.63344310028689	0.000279664141666958	0.00173463225392893	ctrc.L
gene10583	64.9067919035555	0.681466676589675	0.409524808286435	1.66404247752687	0.096103940992404	0.209427693318783	ska2.S
gene10584	72.4936631602343	-1.0534178985973	0.728087791322447	-1.44682813137677	0.147945065755995	0.288836111173014	LOC108705675
gene10585	68.1433165703511	1.15655207855417	0.418175424636299	2.76571029863857	0.00567989688787689	0.0222490618143192	p2ry11.L
gene10586	34.7485750583185	-0.507591842973679	0.571289457031865	-0.888502031196013	0.374270763727471	0.55683690485175	smim20.S
gene10587	48.0599373354221	0.929760590912118	0.609099942294989	1.52644997372505	0.12689784011831	0.257812627254404	LOC108709264
gene10588	660.059004414755	0.172930463222953	0.223931822948187	0.772246038755133	0.439968718607633	0.617441297907052	irak2.L
gene10589	0.137015210459874	0.0963872962330214	0.643332603262461	0.149824982822607	0.880902698389392	NA	gcg.L
gene1059	28.2387198981997	-1.41565963033587	0.701273866518774	-2.01869725641341	0.0435186953368489	0.114214339213736	hsf3.1
gene10590	726.378822569805	-0.253558385135072	0.329887909705482	-0.768619818051059	0.442119037070987	0.619332889746545	fabp3.S
gene10591	32.7787696764906	1.35399432783801	0.470116087619899	2.88012761846336	0.00397514229611103	0.0164860510133974	slc26a2.L
gene10592	51.4318154203577	0.0894411138869109	0.476008080464625	0.187898310044671	0.850956367532354	0.915951020459557	fech.S
gene10593	122.605197337748	0.282411999555613	0.320968930425541	0.879873323505769	0.378927937575057	0.561332371711797	zdhhc7.L
gene10594	179.83023088418	0.511070526485626	0.233441400253404	2.18928830075065	0.0285758921518317	0.0819749289681012	med22.L
gene10595	10.8607254126626	1.25961408562286	0.707877894262688	1.77942282960376	0.0751704663690914	0.174121293434092	LOC108710304
gene10596	0.523649370679679	0.0985166689241067	0.651651612206673	0.151179966532273	0.879833753040645	NA	LOC108707640
gene10597	161.889849069103	1.12239755428949	0.489462168184263	2.29312422337603	0.0218408541610705	0.0664474985953489	pram1.S
gene10598	6.92973059338997	0.113570504332781	0.924058270662728	0.122904050467866	0.902183078137721	0.947279644029006	gngt2.1.S
gene10599	280.212709809296	1.9027843620121	0.362127718449874	5.25445654963162	1.48462188667741e-07	2.40908913266181e-06	slc45a3.L
gene106	388.30266455359	0.143510041739328	0.216017244636908	0.664345302526872	0.506469332254632	0.674885466068918	rpa3.L
gene1060	0.802328596663989	0.486842376143784	0.798380289961348	0.6097875689884	0.542002537221975	NA	LOC108716719
gene10600	203.954582813385	0.342302700464579	0.232651623043645	1.47131017607543	0.14120725256308	0.27893946117609	znf821.S
gene10601	13.3042338592428	1.48080382825571	0.80674411576435	1.83553099343368	0.0664270511764661	0.158352789060173	veph1.L
gene10602	467.403892060256	-0.356401491656489	0.223979116706264	-1.59122643618552	0.111558625441055	0.234278655153265	LOC108698269
gene10603	104.832391341496	1.61109338626325	0.503771099358105	3.1980663208272	0.0013835245784073	0.00682377082330628	zfhx4.L
gene10604	0.274030420919748	0.260635152117543	0.646490740677579	0.40315372783897	0.686835137548673	NA	diras2.L
gene10605	229.388862903496	0.270248263918533	0.333932728910957	0.809289538045236	0.418348622559467	0.59846994050402	fam210b.L
gene10606	171.570169342547	0.134378803978194	0.231490864101156	0.580492904115103	0.561582270555614	0.719790523893663	tmem11.L
gene10607	105.753668787991	-0.207354866069351	0.324247810868593	-0.639495037804235	0.522500940734167	0.688025975950683	kdm8.L
gene10608	1081.11887961736	0.320894793080778	0.246224193016448	1.30326264511035	0.192485109453292	0.35049266708932	cdk11b.L
gene10609	37.7586948775634	0.998493114053882	0.579058842598364	1.72433790937968	0.0846468594323033	0.190245286027907	gpx7.L
gene1061	9.88503772626012	0.441023994689902	0.738649451296919	0.597068059707555	0.55046194167849	0.710677885758705	acsf3.L
gene10610	322.435412985824	-1.36926492427064	0.364464498228157	-3.7569226383566	0.000172015644380045	0.00113923936446287	MGC82715
gene10611	6.95661644411344	0.433930089990246	0.916031286980422	0.473706625699041	0.635709127874791	0.776949143617649	six2.L
gene10612	59.5375867096836	-0.935270187056528	0.492336222882655	-1.89965747712096	0.0574780840964014	0.141571705211176	plcxd2.S
gene10613	180.300739734263	-0.247465403351461	0.460940987599202	-0.536870033277746	0.591357391830992	0.743761703568491	vamp7.S
gene10614	1.28319387056835	-0.507375411992613	0.918321884683424	-0.552502799350711	0.580603917020758	NA	LOC108702489
gene10615	0	NA	NA	NA	NA	NA	aipl1.L
gene10616	29.459711792118	0.176008272135438	0.79921908153026	0.220225312687025	0.82569568383955	0.900549504665179	fam151a.S
gene10617	1013.87658772593	0.225493049592394	0.153531617078107	1.46870757882838	0.14191212094402	0.279964395893035	wbp11.L
gene10618	127.820025063732	-0.320435926325271	0.295000548026409	-1.08622146117703	0.277381024559469	0.454243306689765	c16orf58.S
gene10619	1.84801282009014	0.0539332817080866	0.761345975843932	0.0708393863227595	0.943525584795577	NA	pcmtd1.L
gene1062	137.5837208551	0.247709629309646	0.364794704113682	0.67903844687518	0.497113501703544	0.666946582045747	fignl1.L
gene10620	2782.67586949288	0.468890424207038	0.145558817327781	3.22131240700556	0.00127604968920145	0.00638470274179734	znf326.S
gene10621	174.89435614399	-0.0904218258052979	0.361334782903852	-0.250243901455118	0.802398736553754	0.887752820753869	LOC108700223
gene10622	26.0796393161451	1.76705146019468	0.640812234426627	2.7575182951614	0.00582419540445863	0.0227355862883685	lhx6.L
gene10623	0	NA	NA	NA	NA	NA	creg2.S
gene10624	584.571920149229	0.428444595957013	0.212025190373293	2.02072496764508	0.0433082437467851	0.113813641088002	mad1l1.L
gene10625	338.67197234653	0.0842297914083792	0.191468221220064	0.43991525524003	0.659998486532825	0.794982570753284	senp7.L
gene10626	295.470606602292	0.278433351574073	0.374203947191872	0.744068451611782	0.456835064281594	0.632122472645962	plod1.L
gene10627	368.127098270713	-0.46925856365295	0.313848696905283	-1.49517448464847	0.134868910729392	0.269424547508988	rufy3.L
gene10628	280.538627833593	2.05780104594513	0.415019321909401	4.95832588342561	7.11032224929213e-07	9.63221467263466e-06	igsf9.L
gene10629	3520.08317108279	-0.186474896111454	0.262026259010367	-0.711664917919832	0.476672296792473	0.649716054277377	LOC108696784
gene1063	0	NA	NA	NA	NA	NA	LOC108695610
gene10630	141.48600861148	0.730620078630854	0.330558943278778	2.21025657749239	0.0270873603808761	0.0786037438373423	bend3.L
gene10631	898.385273059756	-0.472336766883727	0.161899114074012	-2.91747592063906	0.00352876893635673	0.0149512326209415	maea.S
gene10632	2047.77054004157	-0.406854003540324	0.21364503911401	-1.90434566244812	0.0568651809515781	0.140429798328284	cct4.L
gene10633	17243.5039539086	0.038168781903973	0.284973949183744	0.133937793308127	0.893451764781594	0.942220214122228	hspa5.S
gene10634	449.981343992484	-0.341980437676831	0.218613448211226	-1.56431564697889	0.117743459326218	0.243989802366687	kcmf1.L
gene10635	580.725779901744	0.447284128148051	0.29192511903734	1.53218787620273	0.125476079439269	0.255735355623362	hspbp1.L
gene10636	2927.08051734797	-0.417847622329183	0.193918674893595	-2.15475700088432	0.0311808546889547	0.0877938631355154	prelid3b.S
gene10637	208.913801027288	3.68010631058552	0.893201043871006	4.12013212012881	3.78655205559819e-05	0.000307801791589417	aqp1.S
gene10638	164.62091117602	0.94189951532145	0.259137250257427	3.63475152408913	0.000278248679116836	0.00172751628043315	ezh2.S
gene10639	2.92657618142764	1.37819075033923	0.924065684439579	1.49144240885329	0.135845380871969	0.270800119842857	vipr2.S
gene1064	19.94549410769	0.477616838230823	0.567128666470942	0.842166630727516	0.399694689222469	0.581358291388525	LOC108704314
gene10640	1348.77519952484	0.838486413261635	0.265507141082836	3.15805597484866	0.00158825058403861	0.00768235458497135	rdh11.S
gene10641	56.63345654312	-0.292068105558194	0.412234761240214	-0.708499459578575	0.478635147665796	0.651505678750481	znf330.L
gene10642	171.445857841047	0.0416709628810463	0.258596350730414	0.161142888379304	0.871980861576208	0.929049126231964	rgs10.L
gene10643	486.543112483363	0.982063668472517	0.269400952066259	3.64536079379177	0.000267016923657737	0.0016678722596019	ehhadh.S
gene10644	33252.238620175	-1.25683886285568	0.232712037189712	-5.40083305545159	6.63321349282003e-08	1.16491458195668e-06	lgals3.L
gene10645	537.036284817745	0.115728099654279	0.226702575571568	0.510484273778109	0.609712229358803	0.757478551154787	pip4k2c.L
gene10646	649.890237948061	-0.510763477433045	0.273970251036418	-1.86430269527749	0.0622792085416334	0.15058111354451	brox.S
gene10647	240.693649335637	0.041973759217747	0.230960226351521	0.181735876695336	0.855790009257249	0.919052947613274	thyn1.L
gene10648	10.6520383116458	0.618168607512838	0.724698455129418	0.853001138801165	0.393658672680186	0.575359053476391	p2ry1.S
gene10649	448.540321922409	0.0501325897219215	0.243618248825838	0.205783392514907	0.836960114417543	0.906964371767469	LOC108703581
gene1065	246.587213374333	0.39329822995244	0.310936531624176	1.26488266881363	0.205913390972357	0.367591890690071	eya1.S
gene10650	4.91961851176613	2.11945024537196	0.915647389592593	2.31470134624093	0.0206292820506937	0.0634735785554462	art1.L
gene10651	105.215310887312	-1.330131167734	0.479811971146433	-2.77219254149885	0.00556800913227545	0.0218745292209114	LOC108711379
gene10652	1694.58549300033	-2.12176305484046	0.419945249957311	-5.05247542401337	4.3612048726383e-07	6.30531353848633e-06	dsg4.L
gene10653	14.7235307309702	0.216144340917493	0.660605419760697	0.327191292187387	0.743523206588844	0.85105466030528	vat1l.L
gene10654	8.62753610794676	0.941859771897375	0.747969672464858	1.25922187298527	0.207950203215209	0.370292373073764	sorbs3.L
gene10655	50.8460446723522	1.19517621012801	0.432279840308558	2.76482060619553	0.00569541081568613	0.0222993705727066	tgfa.S
gene10656	1.40086292234156	0.787307192592612	0.858819752379379	0.916731584725852	0.359283310937462	NA	sntg1.L
gene10657	136.39475048407	0.369099209654704	0.263135349676221	1.40269716748004	0.160707162338072	0.307061463345074	ap4s1.L
gene10658	13.4903250130882	-0.618647332533849	0.624664771955526	-0.990366930085013	0.321994803252382	0.502670840666206	laptm4b.L
gene10659	1047.8256862908	-0.569268821784979	0.370258853444602	-1.53748875007023	0.124173667870951	0.253768183623022	bdh1.L
gene1066	0.753245153305675	0.290224435625706	0.664546810982549	0.436725345497636	0.662310545798561	NA	LOC108700624
gene10660	4743.00995193632	0.230971937909143	0.241710624229496	0.955572137738732	0.339288443689841	0.520615866009476	mthfd1.L
gene10661	0.137015210459874	0.0963872962330214	0.643332603262461	0.149824982822607	0.880902698389392	NA	ctla4.L
gene10662	2101.43020769418	-0.0537801281078282	0.140988410492407	-0.381450701656959	0.702868845199601	0.825061619520071	ppp4c.L
gene10663	524.864234643261	-0.474924610753331	0.26199885022972	-1.81269730892681	0.0698785197836383	0.164720873829342	ppme1.S
gene10664	496.848303391656	-0.246740841653096	0.320649387370432	-0.769503549270928	0.441594438331875	0.618914635410467	etnppl.L
gene10665	295.474787078931	0.66981815327526	0.259183089295601	2.58434358158037	0.00975645481011354	0.0346237970100481	peli1.L
gene10666	91.3189104647327	0.370078605085352	0.421504130776779	0.87799520351875	0.379946321683528	0.562113645384639	znf507.L
gene10667	40.6080811291558	-1.03412390392505	0.673111657046896	-1.53633337515205	0.124456637929169	0.254173909919664	cbfa2t3.S
gene10668	739.26733900331	0.684147215376372	0.325782228883982	2.10001391948243	0.0357276166857463	0.0975807086342119	LOC108714726
gene10669	41.9226703469568	0.320451817461282	0.411201274269326	0.779306479608317	0.435799198648304	0.613709855394461	rwdd2a.L
gene1067	0.540010518465783	0.152501577407749	0.744684144351915	0.204786926866112	0.837738601405226	NA	dok6.S
gene10670	55.8665562739731	1.1970577521452	0.405524648574951	2.95187421122678	0.00315851570713246	0.0136403210373771	dnajc18.S
gene10671	280.937403817552	-0.250983318077933	0.268376104644359	-0.935192491934129	0.34968910712501	0.531911254412548	brap.S
gene10672	1036.12634515279	0.427693382956199	0.186042835982998	2.29889735176518	0.02151076882819	0.0656622708140501	numa1.L
gene10673	1260.93256011452	-1.10730083394311	0.327124730490766	-3.38494993112226	0.000711912389450363	0.00388633928814751	cryl1.L
gene10674	263.442013020861	-1.07553360678041	0.279310481816904	-3.85067398754285	0.000117793213581024	0.00082688748181026	ccdc149.S
gene10675	559.836071393951	0.0860767205012913	0.241781028385458	0.356011061232083	0.721832281519493	0.837809398215712	mrpl18.L
gene10676	371.093795067807	-0.29306041710401	0.251965640206798	-1.16309674947538	0.244790250799324	0.415365804280364	slco4c1.L
gene10677	669.818464024483	-0.426262579973058	0.164605182028052	-2.58960607874675	0.0096085813706015	0.0342241045836559	exoc6b.L
gene10678	0	NA	NA	NA	NA	NA	lbx1.L
gene10679	1620.88901994672	0.212853910037473	0.196886183482808	1.08110130569959	0.279652052681318	0.456645678515805	gstk1.L
gene1068	118.620423891381	3.095330517581	0.499626782393732	6.19528541434698	5.81795065640814e-10	1.59495567129819e-08	slc16a9.L
gene10680	370.99431704059	0.0887148773312742	0.347289416358645	0.255449412370397	0.798376010762697	0.885537156924713	acat2.L
gene10681	3323.71458579886	0.698716904862925	0.199929173677549	3.49482215131761	0.000474377740483675	0.00273916063040459	h2afz.L
gene10682	214.563540439025	-1.51597341522548	0.416910244119593	-3.63621051918939	0.000276678245466241	0.00172036601255511	mib2.S
gene10683	1550.35973854151	0.21363194997101	0.140867317380828	1.51654730098583	0.1293810192888	0.261463448245193	napa.L
gene10684	1476.44185353076	-0.00759804000112276	0.146375628488767	-0.0519078215381043	0.958602141993552	0.978330612197325	zfand6.L
gene10685	72.7558249942637	0.642972096753115	0.351264037360597	1.83045239012914	0.0671823197972439	0.159685329139043	ing1.S
gene10686	1057.62731723485	-0.0669631233796943	0.205504040632515	-0.325848208013771	0.744539202777669	0.851764853119351	vapb.L
gene10687	553.842192698496	0.734962491451139	0.176271904472796	4.16948176539707	3.05293039442277e-05	0.000254984067154606	tmcc1.S
gene10688	8386.57674612907	4.47900571937126	0.819485365496803	5.46563234433835	4.61259494574384e-08	8.42498303773273e-07	ndrg1.S
gene10689	484.57205712909	0.128117379076152	0.220796592037673	0.580250709006833	0.561745561992824	0.71987954062941	tex261.S
gene1069	432.447660756791	1.01089819198963	0.402508901644541	2.51149275918963	0.012022175219929	0.0411507273476329	LOC108704231
gene10690	612.081063644396	-0.070712183434627	0.191431074526457	-0.369387172952708	0.711839157515129	0.831636968146327	usp28.L
gene10691	51.9347153767722	0.860577812851491	0.46935826799773	1.83352008801868	0.0667252640049026	0.158887522491225	lrp3.L
gene10692	1250.42704073564	0.189817688204075	0.195609022391563	0.97039331766663	0.331850478248447	0.512389394498923	safb.S
gene10693	11.0984962550253	0.141540042300232	0.923046630404082	0.153340077996136	0.878130096709855	0.932982484047335	slc22a7.L
gene10694	366.569297580792	-0.290711478308833	0.268426030369435	-1.08302267819826	0.278798357116185	0.455746135959286	iah1.L
gene10695	22.6164967780579	-0.399923686762783	0.702842357796643	-0.569009084791807	0.569349974701814	0.72622721156687	LOC108710847
gene10696	1.7179379410753	1.11471816554982	0.896782537313246	1.2430194826156	0.213860654218696	NA	LOC108697915
gene10697	878.869244997106	0.336301600912403	0.179071608638148	1.87802859129932	0.0603772538947985	0.146980648563472	LOC108702767
gene10698	699.301210390996	0.230326559323366	0.21217365632441	1.08555681847326	0.277675113031503	0.454559213707363	pcnp.S
gene10699	6.21629217791956	0.620020297234815	0.91969211751503	0.674160716860425	0.500209141374108	0.669627055443921	LOC108709103
gene107	0.137015210459874	0.0963872962330214	0.643332603262461	0.149824982822607	0.880902698389392	NA	LOC108699574
gene1070	2.19777852286701	0.38738372799801	0.916931164666776	0.422478527206337	0.672675770693336	NA	prph2.S
gene10700	2.29303432866423	-0.240109228346305	0.921459158538945	-0.26057500880128	0.794420264111003	NA	LOC108719589
gene10701	169.37216434666	0.95971628712357	0.242693413504053	3.95443894940124	7.6714456628968e-05	0.000567924707080316	suv39h1.L
gene10702	7.75468247220895	-0.966327816191216	0.745387114273716	-1.29641068068742	0.194834034295332	0.353678643488348	LOC108701701
gene10703	704.62575664021	-0.941527687467982	0.229839803832327	-4.09645184066919	4.19530714590162e-05	0.000336306099597296	rala.L
gene10704	546.031486281432	-0.0365029032377553	0.24165847926713	-0.151051613617931	0.879935001173912	0.934019446728822	rab18.L
gene10705	3.48907387585056	1.30781590851128	0.919330190518325	1.422574741915	0.154859470359239	0.298847603364755	parp6.S
gene10706	576.88153431082	2.85310742027393	0.445564907766614	6.40334858186001	1.52005601723459e-10	4.71703156441015e-09	cebpb.S
gene10707	14.974114389689	0.420521034582801	0.706348335401355	0.595345120115354	0.551612801479385	0.711509878657155	slc35a3.1.L
gene10708	6334.22533825127	-0.0572555322934145	0.165129396025426	-0.346731312967429	0.728793183539268	0.841572408091703	NA
gene10709	757.532493819265	-0.565372347956509	0.17389161780713	-3.25129155209531	0.00114881982849313	0.00583737772745979	idh3a.S
gene1071	3030.44326818479	-0.953737886563879	0.255384169815388	-3.73452233649923	0.000188071799825094	0.00122934837058309	loc100494782.L
gene10710	872.545716846752	0.563945871523541	0.216783339579297	2.60142625636255	0.00928370221872797	0.0332835383736647	nudt21.L
gene10711	354.246159893017	0.390639968910164	0.323768401342384	1.20654136503291	0.227608819615332	0.395437867631972	polr2g.L
gene10712	10984.2926879925	-0.126173970707023	0.132023704753356	-0.95569178991559	0.339227971630463	0.520597076938085	vcp.S
gene10713	3.7730100916035	0.463277287035419	0.924232672884161	0.50125612373096	0.616190880155305	0.762600184341536	LOC100126657
gene10714	489.238025927796	0.717401874647121	0.191212169136644	3.75186306335164	0.000175525333780905	0.00115993151967926	wwp1.L
gene10715	175.017465921684	-0.0174179681538347	0.260931751873828	-0.0667529652054652	0.946778368169309	0.971964655375477	itfg2.L
gene10716	129.96974200288	0.196252868508039	0.344142963105546	0.570265527840678	0.568497617829547	0.725600840629327	LOC108704989
gene10717	114.906391189265	0.564818557031639	0.457995572529586	1.23324021215326	0.217486156713631	0.382266771641209	socs4.S
gene10718	582.957872556032	-0.153022867000078	0.217961531607771	-0.702063643393034	0.482639474219222	0.655108667147222	eif4enif1.S
gene10719	1940.21292047107	0.300478640502137	0.249048280912466	1.20650758720855	0.227621835395686	0.395437867631972	LOC108697295
gene1072	247.413826480294	-0.319011242176385	0.27282455430634	-1.16929080297584	0.242286487349176	0.41245381379895	dsn1.L
gene10720	13323.1940581057	3.33796240048092	0.32892780420204	10.1480092526037	3.38191515652375e-24	5.78403568900689e-22	apoc1-like.L
gene10721	243.76607512959	-0.407514533349851	0.255226843296717	-1.59667583584102	0.110337984735552	0.232257599896843	mrps12.S
gene10722	685.180709847784	-0.703195248528689	0.20733667843404	-3.39156223510349	0.000694953781821892	0.00381173538385947	fnip2.S
gene10723	1608.07895859836	0.209813859774386	0.16246029325039	1.29147778559658	0.196538053241502	0.355892819303279	c1qbp.L
gene10724	738.511792550193	0.327947862955289	0.163900284545296	2.00089867973753	0.0454033098908856	0.117913472931919	phf3.L
gene10725	21.0795308821719	3.90814363487815	0.734905768729557	5.3178840079514	1.04980955055332e-07	1.77131823325143e-06	pou3f4.S
gene10726	293.61719612181	-0.706878544178472	0.298900401247566	-2.36493006107742	0.0180334761224498	0.0570854626944853	mxd3.L
gene10727	76.4702184459124	-0.368007578446529	0.337771952253605	-1.08951491084796	0.275926883072949	0.452600681563885	LOC108705364
gene10728	0	NA	NA	NA	NA	NA	LOC108716317
gene10729	239.768574245968	0.516862090905108	0.240793791565157	2.14649259661352	0.0318336988047048	0.0891704976475357	sh3rf1.S
gene1073	778.073917045191	-0.445792686249405	0.197286973972897	-2.25961540831706	0.0238451304588846	0.0711571599031312	NA
gene10730	341.022040488279	-0.190491950156907	0.240184398496788	-0.793107093337932	0.427715430444698	0.606437219586239	rspry1.L
gene10731	146.405105407889	-0.257865171797523	0.34753890296225	-0.741974983518702	0.458102492718165	0.633235816187981	glcci1.S
gene10732	57.7102352844398	3.92523083825004	0.723373675871018	5.42628377169469	5.75394548035106e-08	1.02728062220669e-06	il1b.L
gene10733	1241.78905729146	-0.11415669262367	0.377148176380709	-0.30268393107232	0.762130744836818	0.862893912221961	fam3b.S
gene10734	2597.20104694827	-1.45579160109859	0.397270635014891	-3.66448328365377	0.000247838425201011	0.00156201516687095	epas1.S
gene10735	515.009448543687	0.559196405073801	0.198983867000531	2.81026001506096	0.00495014904332927	0.0198513770787709	setbp1.L
gene10736	1212.84120953298	0.464503514537969	0.191968977738656	2.41968009628274	0.0155341663355075	0.0506108822237374	klf11.L
gene10737	60.0143678413537	-0.360086887323262	0.460572974591734	-0.781823743875668	0.434318164931911	0.612423810494001	tmigd1.L
gene10738	270.810132812048	-0.104438657134149	0.228021747285374	-0.458020598374952	0.646937642645099	0.78532072787778	ttc33.L
gene10739	365.40090778446	0.316878894064197	0.289924425215746	1.09297067271373	0.274406676435997	0.45104108378747	txlna.L
gene1074	87.6432343894751	0.814464712583548	0.530844204249601	1.53428200979395	0.124960289604524	0.254901948115748	oit3.L
gene10740	301.279388624522	-0.726041112872615	0.640014478763479	-1.13441357494809	0.2566211074589	0.42976254343053	LOC108717023
gene10741	895.201429811929	-0.447247813994227	0.167207839096028	-2.67480171032753	0.00747734612652684	0.0279319428834183	htra2.S
gene10742	831.198774248526	0.617066081081466	0.231151636009096	2.66952936927162	0.00759576299581632	0.0282689979632517	rnf38.L
gene10743	40.0816267738148	2.86706461754805	0.539675728075387	5.31256913808721	1.08090396299079e-07	1.81665495198134e-06	tln2.S
gene10744	1734.90684096338	0.327585433766571	0.292573995616249	1.11966695152308	0.262855713265727	0.437163369523822	slc9a6.L
gene10745	6373.45860763923	-0.786556926135989	0.241581313485234	-3.25586824075308	0.00113046198434305	0.00575673087306887	perp.S
gene10746	205.137155218562	-1.72633453685852	0.371594967112893	-4.64574251441368	3.38855437438106e-06	3.82018259263087e-05	LOC108701823
gene10747	2827.89485873937	0.012162445717188	0.169589267737801	0.071717071955238	0.942827069691258	0.97009186890366	gns.L
gene10748	688.335451837684	-0.693069064942514	0.227862742053175	-3.04160767441645	0.00235318384615431	0.0106660423058411	slc36a1.S
gene10749	336.513264609655	3.37511014214524	0.603170777548206	5.5956128310203	2.19843815849812e-08	4.29709006551637e-07	fgfr4.S
gene1075	496.740182771584	-0.264467794348005	0.189826202849037	-1.39321015949694	0.163556248463878	0.311221103420645	rfwd2.S
gene10750	1262.0661348762	0.1136284563765	0.204525317814809	0.555571591774209	0.578503756237619	0.733479700371028	MGC64308
gene10751	34.4589977327377	3.64613213097913	0.650422187093588	5.60579298082046	2.07303626522158e-08	4.07579781968874e-07	LOC108707235
gene10752	60.8876061834365	-0.140493745040562	0.482451779950949	-0.291207848906363	0.77089236003082	0.868079418251757	mitf.S
gene10753	15.4256401583101	-1.58834405086911	0.773213769484383	-2.05421076751944	0.0399552967072453	0.106706981295785	LOC108696993
gene10754	2145.26945259984	-0.198405438068744	0.144196707985031	-1.37593597552407	0.168841456015093	0.318459594430122	wipi2.L
gene10755	457.539144933002	-0.248219670882722	0.183662126224144	-1.35150167313097	0.176534784310894	0.328971308273524	cul5.L
gene10756	318.195781707388	0.760199177476672	0.334104751843191	2.27533183315353	0.0228860312002329	0.0688410537781764	akap2.L
gene10757	1091.05367953354	-0.41486756985262	0.201205292168468	-2.06191181842898	0.0392161321436745	0.105208983391867	iars.L
gene10758	4342.5210331462	0.0441243335813069	0.154545108977347	0.285511032172326	0.775252653546522	0.870741795686711	ndufa9.L
gene10759	2.97172385175388	0.769032017746752	0.922231168853071	0.833882050097217	0.404347453122134	0.585804624653672	LOC108697729
gene1076	578.381630702825	0.201395147404105	0.253864365115739	0.793317909397355	0.427592624968706	0.606328733017214	snx8.L
gene10760	50.1911446556715	-0.23563440229958	0.478450891997767	-0.492494436191122	0.622369854193376	0.767311150993558	LOC108699358
gene10761	1.17260160909769	0.475270563780668	0.902651900555954	0.526526962927728	0.598522123194303	NA	dtx3.L
gene10762	0.137015210459874	0.0963872962330214	0.643332603262461	0.149824982822607	0.880902698389392	NA	LOC108701866
gene10763	85.9513113012841	1.8223636278232	0.591827527045972	3.07921403541212	0.00207547514172103	0.00959512782075638	qdpr.S
gene10764	440.633770584519	0.132939333233602	0.170887338007558	0.777935538019335	0.43660701629867	0.614408224756894	ei24.S
gene10765	562.899188379984	0.193512322812082	0.246441421549991	0.785226450955315	0.432320809569616	0.610666773778239	LOC108703717
gene10766	98.7679008680375	0.042165539403257	0.510529532444384	0.0825917732934488	0.934176142886934	0.965149685156671	sar1b.L
gene10767	373.685781542424	0.314539503487048	0.268395195699406	1.17192672792594	0.241226475105391	0.411257168560466	lsm14b.L
gene10768	4.85485092906898	2.58163840454582	0.923601469419879	2.79518654963527	0.00518697745240374	0.0206416192880493	kcnq2.S
gene10769	1287.50846554064	-0.0606638768366078	0.157666511849213	-0.384760696010226	0.700414721498315	0.823497520967924	vps16.S
gene1077	271.541573089826	1.97348580726875	0.409719274649066	4.81667797776681	1.45967970710508e-06	1.82512020265789e-05	rassf8.S
gene10770	568.241542728983	0.153214856484372	0.229642693433166	0.66718803108344	0.504652035344469	0.673339136343256	ngdn.L
gene10771	20.685148984443	-2.53260756374553	0.66298299595855	-3.82001888311458	0.000133441457641986	0.000918107729481465	tapbp.S
gene10772	0.137015210459874	0.0963872962330214	0.643332603262461	0.149824982822607	0.880902698389392	NA	LOC108705386
gene10773	56.2369711123232	-0.258476406285852	0.43543918557533	-0.593599324195723	0.552780133148869	0.712570544641091	pstk.L
gene10774	503.50534230531	-0.835860448767648	0.234261962777938	-3.56805876146431	0.000359635861297029	0.00215645399619559	fam3c.L
gene10775	0	NA	NA	NA	NA	NA	LOC108710679
gene10776	488.025421674617	0.0968341608239083	0.204440488306521	0.473654517390524	0.635746292092687	0.776963018200649	epc2.S
gene10777	0	NA	NA	NA	NA	NA	LOC108697111
gene10778	4.48186104225681	-1.00827149732804	0.858825604498091	-1.1740119205194	0.240390250955862	0.410499954459717	LOC108711666
gene10779	93.4889672129592	1.86864786162108	0.541140317765481	3.45316695184947	0.000554045986985165	0.0031448874701566	fermt2.S
gene1078	1881.51206223973	-0.714356437462672	0.223026001597251	-3.20301862718537	0.00135995184435933	0.00672624227194549	anxa1.L
gene10780	372.698365101567	-0.402436878198214	0.268658131199526	-1.49795160266091	0.134145825168459	0.268296132610391	rapgef5.L
gene10781	756.736876756758	0.0373698075701383	0.184323723925975	0.20274008561777	0.839338189966776	0.908450571938798	thoc2.S
gene10782	59.803126651442	0.354099829926421	0.435688227061722	0.812736741395257	0.416369011084633	0.596929110433346	iffo1.S
gene10783	8.44986518988605	0.42549095882512	0.843644999479971	0.504348344490153	0.614016610469695	0.760910415469258	LOC108714159
gene10784	1177.48464861874	-1.16514122389409	0.285513692781695	-4.08085935403792	4.48695007206685e-05	0.000356834039945268	pank1.L
gene10785	107.598451350632	-0.864207403770566	0.307962271520915	-2.8062119411659	0.00501277094978524	0.0200624143544058	idnk.L
gene10786	31.8260272312983	2.88532372098128	0.848858486028978	3.39906329319866	0.000676170667061811	0.00372500242482203	elavl3.L
gene10787	581.394275610358	-1.51044766147353	0.334125433567111	-4.52060067785934	6.16644099440184e-06	6.38724919245064e-05	LOC108701546
gene10788	3.21165076073397	-0.656543066278292	0.877221241962193	-0.748434984097875	0.454197827501456	0.629863116448048	rps24.L
gene10789	4.19506385778448	-0.384587118969691	0.923538295967499	-0.416427906291419	0.677096911603015	0.80727587975452	lgals1.S
gene1079	1654.16582548592	-0.208378406200025	0.182228013566128	-1.14350369145854	0.252829522934126	0.425400864719962	ppp5c.S
gene10790	2789.10436175499	-0.0270678269118313	0.186555814645665	-0.145092378724526	0.884637935512829	0.936732208705514	sdcbp.S
gene10791	51.1490806178909	0.760174780799142	0.533685361251767	1.42438754365707	0.154334318037474	0.298197400811734	ctse.L
gene10792	879.278147815952	-0.617372477653526	0.205692494389188	-3.00143415289331	0.00268711147818649	0.0119088254718627	mier1.S
gene10793	0.730136539998905	-0.174521584078111	0.656163034588878	-0.265972898317044	0.790260081472042	NA	mesp2.S
gene10794	629.301512755782	0.689888028485236	0.273327058695761	2.52403853382532	0.0116015210941745	0.0399699423664582	vat1.S
gene10795	66.9321475911153	1.08253341580633	0.473333477876088	2.2870417293613	0.0221933875230352	0.0672278512459375	NA
gene10796	1169.13739382743	0.833035140136006	0.163036174125969	5.10951109225838	3.22993528946931e-07	4.83462367719124e-06	cbx3.S
gene10797	900.713942822731	-0.358341150198541	0.190898571232794	-1.87712850800521	0.06050048302081	0.14722110262	rnls.L
gene10798	189.726303033384	0.176569274811043	0.247019419681199	0.714799164530956	0.47473315150269	0.647909737766642	cnpy2.L
gene10799	719.533540456375	-0.20607130419473	0.190791722148846	-1.08008514139814	0.280104267860313	0.457012226508932	c10orf76.L
gene108	577.345755747861	-0.0852843130917229	0.234365582507305	-0.363894357607158	0.715936898208021	0.834322356743424	pcnp.L
gene1080	116.692080950929	2.23228611648792	0.382071336671336	5.8425898575275	5.13954468623037e-09	1.14937172808485e-07	mxi1.L
gene10800	0	NA	NA	NA	NA	NA	LOC108703460
gene10801	694.32453349637	-0.272113154992216	0.196558201798053	-1.3843897252977	0.166239153338152	0.315031777551733	btbd10.S
gene10802	0	NA	NA	NA	NA	NA	LOC108697035
gene10803	147.871453876838	1.49202210355055	0.298709993788265	4.99488512127967	5.8870800237653e-07	8.16245950231964e-06	ptrf.S
gene10804	435.041833399539	-0.165495943794321	0.188441278092756	-0.878236156479787	0.379815574337445	0.562030705099373	zbtb11.S
gene10805	328.180086557005	0.120284677354164	0.226593070613056	0.530840051854759	0.595529622773047	0.746669325853528	lysmd4.S
gene10806	65.8491403248005	3.2263931849938	0.55696164575118	5.79284625720023	6.92034531231395e-09	1.50295320523782e-07	socs2.L
gene10807	30.0152638481859	-1.01005950002799	0.667679417384979	-1.51279112958727	0.130332722720443	0.262839694935552	LOC108698376
gene10808	36.0455621107825	0.348651202171433	0.747454922783551	0.466451141793331	0.640892612013827	0.781250816678118	ppp1r9b.S
gene10809	2951.4440159224	-0.805432998554747	0.222618284133375	-3.61800020914811	0.000296888156667471	0.00182753177992792	galk2.L
gene1081	0.137015210459874	0.0963872962330214	0.643332603262461	0.149824982822607	0.880902698389392	NA	LOC108702004
gene10810	89.5680673036155	1.23792626242903	0.325423718308619	3.80404436672016	0.000142352667067467	0.000969886290492945	homer2.S
gene10811	274.017838471623	-1.70760914808369	0.370567304451883	-4.60809447452323	4.06376022283914e-06	4.45297584520135e-05	iqck.L
gene10812	820.299047741559	-0.617215899192204	0.202531057691414	-3.04751234811908	0.0023074404562416	0.0104902983194877	tmem55b.L
gene10813	420.296838577009	-0.117745246407107	0.214318323316845	-0.549394212239305	0.582734945158135	0.737012797655673	stx8.S
gene10814	171.475200025324	0.956249275742177	0.445754735794799	2.14523637990552	0.0319339522621429	0.0893598491254776	vash1.L
gene10815	837.321307742607	0.159428265555007	0.185133202634347	0.861154365000052	0.389153030283168	0.570985658750284	atraid.S
gene10816	217.874270445677	0.648966838015297	0.340397445956556	1.90649737747481	0.0565857056113782	0.139865850271645	cldn12.L
gene10817	77.1490146678712	0.0761735787351234	0.388853501099515	0.19589274243317	0.844694117917684	0.911755930843769	clcc1.L
gene10818	21.6729964548	0.449282256595993	0.545928130700353	0.822969602280109	0.410525279898225	0.591934348065552	s1pr2.S
gene10819	271.364385259621	-0.348753853235185	0.217106766650261	-1.60637026020011	0.108192581227228	0.228861903550301	cacybp.L
gene1082	4242.98716715738	0.282392486114183	0.863804323000131	0.326917194780166	0.743730515488433	0.851112939105986	mpo.L
gene10820	6.17635663318731	-0.355851212889686	0.872667430893811	-0.407774142006437	0.683439499264247	0.811655186907326	p2ry14.S
gene10821	942.370302270734	0.576673395004062	0.26121103305491	2.20769156746467	0.0272657810642257	0.0790072464203175	src.L
gene10822	303.66797527377	0.351918174046988	0.195064264676683	1.80411401663082	0.0712134348289471	0.167115896295793	aebp2.S
gene10823	1981.1226229194	-0.635976588850187	0.25870552638849	-2.45830306653426	0.0139595314796339	0.0463638813934084	MGC98819
gene10824	2.77323584676689	0.274806756078536	0.907134522218948	0.302939364942621	0.761936071151293	NA	LOC108717260
gene10825	515.626235967776	-0.322364717775127	0.199975174647134	-1.61202368415958	0.106956785978888	0.22688369521767	dcaf12.L
gene10826	26.4230794368046	2.79734635853021	0.896285159280228	3.12104504862789	0.00180210464128354	0.00853850965012997	stmn2.S
gene10827	36.2481259086851	2.46338665621955	0.722385277040592	3.41007317634067	0.000649454515166281	0.00359956368275092	heg1.S
gene10828	4.09027714029238	1.15782640383906	0.909040687881463	1.27367940651524	0.202777057673541	0.363754005544175	tmem170b.S
gene10829	5104.55133407464	-0.0599452401382249	0.201473111834733	-0.297534691316017	0.766058326668088	0.865052877863693	rpl31.L
gene1083	93.4601712582042	0.798657251071612	0.406620780052661	1.96413289790104	0.0495146819913369	0.126094876702304	LOC108705634
gene10830	3.84737404452404	1.74917973197938	0.921092430471108	1.89902736589067	0.0575608779836567	0.141722404076685	mllt11.S
gene10831	350.932949115885	0.07136938217152	0.228179872834262	0.312776851371808	0.754450203543206	0.85788942331255	arsk.L
gene10832	70.2559022598385	-0.0293470329002329	0.368141484462594	-0.0797167234305939	0.93646255840868	0.966215206358151	usp45.L
gene10833	1.221685052456	0.364635448667416	0.826714585217197	0.44106570173988	0.659165432855355	NA	LOC108718210
gene10834	804.424416828238	0.0671098596623963	0.188454379769697	0.356106659576757	0.721760690102258	0.837809398215712	psmb2.S
gene10835	478.241320203426	0.72668724195324	0.327360761536594	2.21983611762831	0.0264298942239098	0.0771046952930712	gata3.S
gene10836	162.995439650773	-2.22022384271306	0.40389232870253	-5.49706861193759	3.86156483736087e-08	7.18399030713224e-07	MGC147600.1.L
gene10837	319.46599484077	0.430639758835268	0.215332012060759	1.9998873122207	0.0455124335118851	0.118151768964317	brip1.L
gene10838	479.707330267694	0.169552464226957	0.196741765061297	0.861802089526498	0.388796434896882	0.570663228341674	poll.L
gene10839	659.225101583895	-2.23473561410414	0.382403389204561	-5.84392209167557	5.0985880404813e-09	1.1421876762884e-07	tmc5.S
gene1084	40.9604808377768	1.92863627841863	0.446564545293516	4.31882982817406	1.5685866774352e-05	0.000143732199627023	LOC108699840
gene10840	618.682866222385	0.205895095891297	0.309348312805514	0.665576915626308	0.505681565518488	0.674264487427332	LOC108715794
gene10841	664.498174170476	-1.05321476579283	0.254787329491026	-4.13370149880208	3.56967044936212e-05	0.000292144236531401	ttc30a.S
gene10842	1942.20262077943	0.392436907371645	0.222150772237674	1.76653406791575	0.0773062912608922	0.177850555888422	sec61g.L
gene10843	698.342414985137	1.67876009375709	0.260193286222381	6.45197313939259	1.10403150594714e-10	3.5153148956367e-09	xarp-like.S
gene10844	441.945409780451	-0.950219181349746	0.240215140952037	-3.95570061730402	7.63106782102959e-05	0.000565352627321712	oat.1.L
gene10845	268.727273123477	-0.276306559606336	0.259528394660062	-1.06464866770455	0.287034947483172	0.464993216414131	otud7b.S
gene10846	49.3284766902606	-0.419180775241552	0.382536296939392	-1.09579346743132	0.273169167935978	0.449672755606269	asphd2.S
gene10847	205.138275924858	-0.0596649815955997	0.286055075829929	-0.208578650186487	0.834777178677689	0.905565368869004	alg1.L
gene10848	4.6399013410236	0.941650092321644	0.843496335713171	1.11636536218677	0.264265773844288	0.439120290283572	LOC108706880
gene10849	1116.69768797505	0.210109380941064	0.169887135042498	1.23675863324497	0.216176703747725	0.380868303161268	rnf19a.L
gene1085	106.595875778707	-0.680408161644146	0.417376998426837	-1.63020042841057	0.103059143422489	0.220868314356279	nudt7.L
gene10850	74.5429124535178	0.701019331513088	0.706583982351983	0.992124572622816	0.321136761038755	0.501818908997952	cd34.L
gene10851	335.448165137796	-1.02391780005717	0.329563541256317	-3.10689039252925	0.0018906648519021	0.00887568663554355	LOC108709770
gene10852	238.525302802174	1.44176260693503	0.34323916249104	4.20046068307448	2.6637242392088e-05	0.000226691442817144	nipsnap3a.L
gene10853	627.898063991154	-0.0696778503922256	0.264986609031785	-0.262948571804502	0.79259021827349	0.88160303016387	cebpg.L
gene10854	358.652165960235	0.897902954862488	0.243554616966053	3.68665955114142	0.000227217005854147	0.00144995952792361	hemk1.L
gene10855	50.8115417153626	3.24764521940049	0.596098430159868	5.44816938794739	5.08908809724524e-08	9.2003988477585e-07	hoxd3.S
gene10856	352.231004818453	-0.768566853019087	0.243251777608359	-3.15955287388073	0.00158011426618793	0.00764801729000206	ift43.L
gene10857	1302.85782568097	0.222252285018924	0.174074339108865	1.27676650192495	0.201684695201328	0.362449788640269	tardbp.S
gene10858	137.253315101257	0.444091155406493	0.335912213532972	1.32204527705541	0.186153074418507	0.342337271648364	znf300.L
gene10859	948.188763976029	-0.139343955217208	0.158655771798557	-0.87827851226321	0.379792593846207	0.562030705099373	rbms2.S
gene1086	429.784062647703	0.384992970779593	0.260924925635308	1.47549326628033	0.140079977308311	0.277317726817383	eri2.L
gene10860	453.734108679792	0.00953212287209168	0.193128254262251	0.0493564388520174	0.960635242584659	0.97932253885105	kiaa0319l.L
gene10861	96.0551352065295	-0.229578105839284	0.663589569634844	-0.345964005982817	0.729369765348941	0.841947391888501	apoa4.L
gene10862	488.339263151388	0.084315929312309	0.187795174635646	0.448978145875664	0.653447421806307	0.790095233733346	rnf40.S
gene10863	300.082883824217	-0.723693435520839	0.239579296556527	-3.02068436598021	0.00252204114100711	0.011291976853407	irf5.S
gene10864	3.04190443058958	0.993940867469261	0.902223699053739	1.10165679366627	0.270610907405285	0.446774025724745	LOC108711449
gene10865	724.954152720238	-0.403111396502726	0.224541665511311	-1.79526323359537	0.072611769929496	0.169595216140615	lrsam1.L
gene10866	31.4536175766509	0.921596722642755	0.710180169166956	1.29769425091634	0.194392420002602	0.353068619712684	pltp.S
gene10867	164.64020762877	0.0389185891855085	0.292632693487338	0.132994672337227	0.894197593930262	0.942742523025281	dcaf10.S
gene10868	348.119101725903	0.23309056378751	0.210884786774261	1.10529814574542	0.269030421132094	0.445120909498003	ints5.L
gene10869	0	NA	NA	NA	NA	NA	LOC108719908
gene1087	1404.35517670519	-0.0568592012966934	0.144756688934257	-0.392791529809835	0.694473461145848	0.819585417311659	dock1.L
gene10870	703.960045238234	-0.418273630161624	0.192066319591035	-2.17775626175506	0.0294241877763321	0.0839682855759738	golgb1.L
gene10871	9.47497445206398	-0.92561970530821	0.913018767421797	-1.01380140073352	0.310677526793941	0.490182630989853	LOC108695246
gene10872	6.28530464800639	-0.544272138757796	0.862659299613681	-0.630923632309457	0.528090458926927	0.692879910389653	MGC84396
gene10873	0	NA	NA	NA	NA	NA	LOC108696681
gene10874	50.7604681428595	0.443286252720444	0.383117219633038	1.15705123655115	0.247251427749921	0.418447949325333	stk35.S
gene10875	389.990682708151	-0.998474066661388	0.261181517655626	-3.82291241594629	0.000131884634954604	0.000909058712335364	myo1e.1.L
gene10876	39.1151451278516	0.258497603094169	0.531071334300687	0.486747422424066	0.626437334217177	0.770214451322247	mxi1.S
gene10877	0	NA	NA	NA	NA	NA	mc2r.L
gene10878	1248.23348432886	-0.171078150704145	0.228668789459958	-0.748148232682636	0.45437075184386	0.629996919377891	dnaja3.L
gene10879	2414.29611259669	-0.0841938568326293	0.14763108918281	-0.570298961408954	0.568474945206545	0.725600840629327	stau1.L
gene1088	264.088909117011	-1.59672746179092	0.401067026481216	-3.98119854379427	6.85686437072878e-05	0.000515351996063189	LOC108717696
gene10880	343.464275216568	-0.624362568905714	0.264231994340643	-2.36293326424656	0.0181309342230103	0.0573095926752948	crtc2.S
gene10881	2808.8728269822	0.00559089057535169	0.142862141194626	0.0391348647626317	0.968782864189855	0.98331382067471	psmd11.L
gene10882	927.69921684341	0.257077763212677	0.214512154592309	1.1984298218498	0.23074972846411	0.399198661720404	srf.L
gene10883	109.089741828892	-0.916677496735161	0.341747404993679	-2.68232467413211	0.00731124641450675	0.0274237792302888	spns2.L
gene10884	736.91864385702	0.130084052375788	0.172895815547983	0.752384041010444	0.451820141041416	0.627722609872042	prkra.L
gene10885	0	NA	NA	NA	NA	NA	chrm1.S
gene10886	14575.2788115034	0.0169801912260271	0.147905711047438	0.114804162096087	0.908600349996883	0.951164329667392	rplp1.L
gene10887	169.422718700936	3.72591071077472	0.71227886345223	5.23097188749389	1.68621153983671e-07	2.70991209613587e-06	col8a1.L
gene10888	115.847394823859	-0.991253822097759	0.70080429806182	-1.41445168763836	0.157229323022479	0.302084627069614	gypc.S
gene10889	1270.25159782687	-1.25522542006454	0.210011067054368	-5.97694891831386	2.27355449603446e-09	5.50573321682488e-08	atp11a.L
gene1089	383.365388844291	1.09361799747488	0.28707707467101	3.80949262050327	0.000139252262584781	0.000950914781321348	arsb.L
gene10890	458.014534095068	1.65888758452684	0.254394910171891	6.52091499553176	6.98797812399152e-11	2.3242555746991e-09	gpi.L
gene10891	0.64694076058862	-0.220118756437945	0.762169585925653	-0.288805484373418	0.772730234948566	NA	dennd1c.S
gene10892	311.68434644823	1.74918636087165	0.288616642445001	6.06058731074378	1.35625405503571e-09	3.47443432430893e-08	fgl1.L
gene10893	1.50716731505862	0.633384108816532	0.668448770065991	0.947543233199461	0.343362036957395	NA	tal2.S
gene10894	2724.92316786709	-0.185148094329497	0.296119532650639	-0.625247827025089	0.531808416382161	0.695787279475694	grn.S
gene10895	263.249469304281	-0.169053973597277	0.283181896123059	-0.596980159790348	0.550520626940142	0.710723168276086	crem.L
gene10896	1392.32515362789	0.867718141179814	0.329802027504697	2.63102730976224	0.00851271950786647	0.0309807000249412	jun.L
gene10897	190.512918174282	0.411138391045109	0.270429206083009	1.52031800484933	0.128431071024639	0.259974183395153	cep83.L
gene10898	63.6549818403137	-1.42781705473997	0.584881698747264	-2.44120658553372	0.0146382782636664	0.0482688942089409	cyp51a1.L
gene10899	2617.77895487756	-0.698639538424592	0.264048633920519	-2.64587446657607	0.00814800476479377	0.0299393422149728	incenp.S
gene109	135.548674821758	-0.367374741261396	0.332553751154082	-1.10470785545637	0.269286198463336	0.445364271678433	crtc2.L
gene1090	362.524524584041	0.757710284378297	0.284663480537503	2.66177552156527	0.00777296971216405	0.0288287532412334	rbm14.L
gene10900	1357.23918778709	0.229813470204843	0.157619890583331	1.45802328217798	0.144834125713499	0.284275692364505	poldip3.L
gene10901	461.637942549938	-2.0508341276978	0.466196014155664	-4.39908121353654	1.08710141887437e-05	0.0001045507697891	LOC108716775
gene10902	854.429085351017	-0.731511083947338	0.308740490293997	-2.3693396458973	0.017819880526544	0.0565282141141851	prep.L
gene10903	2.88248922679928	0.80779354975585	0.924097111172809	0.874143572130256	0.382040071257922	NA	kcnv2.S
gene10904	81.977582008846	-0.408396142420022	0.33583683274594	-1.21605524647433	0.223963877250593	0.39074576416392	mrps10.L
gene10905	1.10741751899195	-0.498542680453318	0.82518451962423	-0.6041590318252	0.545737915525068	NA	LOC108709596
gene10906	323.539478129332	-0.253848095696815	0.20472072963024	-1.23997260148158	0.214985528336321	0.379280236106647	recql5.L
gene10907	14.2999144418668	0.70953670164609	0.76216744726906	0.930945954446686	0.351881521529918	0.534112534898495	nrros.L
gene10908	2.35585484521903	1.56829572824665	0.873227220097052	1.79597668528055	0.0724982250815976	NA	LOC108719276
gene10909	492.557968945088	-0.578506448357225	0.17726206641481	-3.26356597357646	0.00110019565870572	0.00562831229141757	ralgapa2.S
gene1091	2939.55806725135	-0.321276957282308	0.273507283334461	-1.17465594833696	0.240132390007633	0.410298295488435	LOC108718588
gene10910	1515.72337354861	0.1165181079315	0.330826190550152	0.352203396405025	0.72468572998065	0.839196031714975	xpnpep1.L
gene10911	2658.95938553171	0.822697163130888	0.363167348408746	2.26533901446707	0.0234918836333933	0.0703051490603273	col14a1.L
gene10912	0.342199521926052	-0.0476668843534412	0.645077475598201	-0.0738932704311807	0.94109531062919	NA	cd40lg.S
gene10913	485.421372246389	-0.456474421266129	0.194815989732652	-2.34310552174159	0.0191239734831482	0.0597581984653009	auh.L
gene10914	94.4926181498385	0.503141863218736	0.818223003732198	0.614920212367205	0.538607413772252	0.701400164592964	itga7.L
gene10915	417.579984398948	0.248933377320304	0.192443984391078	1.29353680816767	0.195825462059502	0.355050128505787	ccdc59.L
gene10916	874.591274757874	-2.12074268394958	0.397312145555709	-5.33772427465905	9.41204439114681e-08	1.60335001821115e-06	LOC108705105
gene10917	293.877001788699	-0.0620040644366294	0.264328413916489	-0.234572074632199	0.814540886054137	0.894313364864152	slc5a3.L
gene10918	10.833480524916	2.77430308837513	0.830462151650352	3.34067372349461	0.000835753761560921	0.00445257061535315	tlx3.L
gene10919	11.567116783026	1.4956632363137	0.856344434971637	1.74656735681739	0.0807124136932499	0.183415700179716	chst15.S
gene1092	520.886919702633	-2.19727970192881	0.36362328860576	-6.04273645495544	1.5152204899992e-09	3.83596736496771e-08	c1orf158.L
gene10920	6.78866846770276	-0.305052029398039	0.820219267072167	-0.371915220288526	0.709955972569247	0.830337052892991	dpcd.L
gene10921	27.3632833302492	2.48072549658712	0.619679008932162	4.00324274475899	6.2480135496622e-05	0.00047432901855834	lif.S
gene10922	1.90608409630811	0.360698628144691	0.919260875093774	0.392378962182956	0.694778228036047	NA	pla2g10.S
gene10923	192.377660782769	0.43092764928994	0.320188317340521	1.34585687844334	0.178348677858946	0.33146910053298	zbtb1.L
gene10924	67.496740745321	3.2680151562848	0.455361110280273	7.1767550686824	7.13854072814147e-13	3.43803543132458e-11	bmpr1b.L
gene10925	11.1227501896642	0.526893327071789	0.683112523682999	0.77131264441039	0.440521639384906	0.61790036659483	LOC108702743
gene10926	0	NA	NA	NA	NA	NA	LOC108714218
gene10927	15.5004447466725	-1.50230583847622	0.73010937014681	-2.05764492266979	0.0396242310215272	0.106068957805262	LOC108696161
gene10928	5.68166492687394	1.04216821622075	0.915488247284126	1.13837421650406	0.254964255625401	0.428083392379528	crhr2.S
gene10929	1434.4027544721	0.113402024774147	0.141358039684022	0.802232579255026	0.422418434003612	0.601960767028486	aph1a.S
gene1093	423.719434757362	-0.556221524250946	0.202043006851829	-2.75298577722543	0.00590544617443957	0.0229755752706474	ccdc142.S
gene10930	161.525378583308	-0.0631514388147265	0.288651385696119	-0.218781000002577	0.826820648142349	0.901021137274097	mthfs.L
gene10931	276.737125689059	1.9326269724231	0.912115941612952	2.11883915657204	0.0341040623294694	0.0941113293160396	cyp26c1.L
gene10932	56.3294034281955	2.35072157180616	0.512255814331192	4.58896025392175	4.4545922775846e-06	4.82586860449621e-05	tmem178.2.L
gene10933	202.7734802742	0.0154631599044634	0.252202168798811	0.0613125572159485	0.951110290405826	0.974251972432444	zkscan8.L
gene10934	0	NA	NA	NA	NA	NA	nodal5.3.L
gene10935	1521.17150115186	0.195412343519339	0.196944886902562	0.992218414972201	0.321090991318123	0.501799487548249	pla2g7.L
gene10936	666.895381080094	-0.207529584679924	0.189342957161291	-1.09605124896798	0.273056347419135	0.449582601119319	ppp1r15b-like.S
gene10937	2695.18492122199	-0.88459989968905	0.197218220643158	-4.48538627315588	7.27819592707229e-06	7.38143448789768e-05	atp6v1g1.L
gene10938	468.206613428186	-0.026788044106074	0.213422545624085	-0.125516467942696	0.900114688604206	0.946051017560758	armc1.S
gene10939	585.697427997146	-0.367306351633648	0.329731633816089	-1.1139554533567	0.26529829780874	0.440495563039377	tex26.L
gene1094	215.086733221113	0.795333787795205	0.326098280828362	2.43893891674277	0.0147304579525168	0.0485175090085029	itpa.S
gene10940	319.601499867348	-0.287081040879172	0.234978946373646	-1.22173090529854	0.221809405032753	0.388156787447875	ttc19.S
gene10941	145.599953545511	0.503930001333225	0.316777872554176	1.59079924765591	0.111654762335982	0.23442082976179	LOC108711604
gene10942	1700.73237306694	0.035615696846458	0.178824702114816	0.199165419683409	0.842133348593869	0.910134134928337	psmb5.L
gene10943	22.8560391438182	-0.45291565221546	0.553555745352038	-0.818193390671837	0.41324676853191	0.594170229908358	LOC108718683
gene10944	1389.91967345979	0.031694194705735	0.222887955154439	0.142197880023504	0.886923706271129	0.938261421328013	adgrl2.L
gene10945	406.752833635937	0.613494173085861	0.190513393415781	3.2202154509261	0.00128094287408432	0.0064049271516299	grina.S
gene10946	3.24306578639698	0.20924226031649	0.888427845549132	0.235519700744137	0.813805389867639	0.893934324627995	tnfsf13b.L
gene10947	1700.65435437614	0.208927465485722	0.176671897067868	1.18257328388489	0.236978305804131	0.406570759932183	bbox1.S
gene10948	261.192414180438	-1.12307557575312	0.34342828365399	-3.27018952488095	0.00107475450290001	0.00551597362178912	LOC108704662
gene10949	0.410368622932356	-0.376730743430042	0.64354528991137	-0.585398960004704	0.558279487896187	NA	tmem121.L
gene1095	174.674835438521	-1.07782628179313	0.253167676433785	-4.25736135424472	2.06853863205151e-05	0.000182274828347139	wdr47.L
gene10950	230.600121986075	-0.179457893120339	0.247516233091435	-0.725034842680582	0.468430655327263	0.642105910019785	ppp1r2.S
gene10951	273.44411363831	2.03024646399613	0.429493728260749	4.72706894281714	2.27783942739749e-06	2.70367683770078e-05	skap2.S
gene10952	173.709599609463	-0.709668368467933	0.292549809105413	-2.42580356021433	0.0152745355698302	0.0498946060973912	cyct.L
gene10953	549.311340608704	0.358479686042213	0.242653255579688	1.47733309897623	0.139586369747005	0.276536087650033	spred1.L
gene10954	66.2149805216933	3.45811179147575	0.448881905352059	7.70383423845865	1.32043110647317e-14	8.14473293769443e-13	ldb3.S
gene10955	427.187361810515	-1.46447885647566	0.257660402001218	-5.68375600247933	1.31768236387432e-08	2.70556322203145e-07	c14orf79.S
gene10956	53.8671314965753	2.68563256272413	0.541002141307806	4.96418102196775	6.89915725795822e-07	9.40541361511776e-06	mcam.S
gene10957	3.41861324846378	0.627597231749676	0.924206950105234	0.679065691594524	0.497096239618029	0.666946582045747	fam163b.S
gene10958	761.370410895414	-0.603955885062704	0.20313760110868	-2.97313683811587	0.00294773003600964	0.0128742921958686	ano10.L
gene10959	613.358900029162	-0.689261242270247	0.275152414972609	-2.50501614655594	0.0122445803449223	0.0417600399912198	pin1.S
gene1096	9.06586826782038	2.06496435836981	0.780194702189567	2.64672953119858	0.0081274328097306	0.0298746922708146	LOC108715005
gene10960	11.9363430101121	0.224125069284256	0.69746345118852	0.321343102498537	0.747950395932199	0.853834899220978	lmx1b.2.L
gene10961	1793.67082162829	-0.265706846535312	0.151254524055179	-1.75668693677142	0.0789711853685853	0.180494090736805	ankrd11.L
gene10962	3054.31753597107	0.469433229759014	0.210037526721457	2.23499694119688	0.0254175495585798	0.0747526779934353	nop2.L
gene10963	156.960379052424	-0.0276395616839382	0.304076832083024	-0.0908966378483962	0.927574721743105	0.961876920472433	LOC108703751
gene10964	232.630060474322	0.145012710995492	0.289616908228128	0.500705265734234	0.616578565819086	0.762891787640592	nrg1.L
gene10965	50.6964161214403	0.273694746089051	0.442092279291317	0.619089631078355	0.535857313729102	0.699230145680583	rnft2.S
gene10966	1062.0317899823	0.298237609361999	0.205677550909548	1.45002509045412	0.14705152259411	0.287570892802219	ndc80.S
gene10967	225.696600653553	0.14511329171574	0.34845201994591	0.416451285712925	0.677079806892549	0.80727587975452	MGC68990
gene10968	22.7609220488259	1.29714679405747	0.704193394245455	1.84203203929137	0.0654704634965635	0.156568746388985	arsd.L
gene10969	914.501468560484	-0.290365008635099	0.147721113626934	-1.96562970252451	0.0493414004780664	0.125719866053946	tbc1d23.S
gene1097	3.53242825093402	0.940719918599125	0.911613720615878	1.03192821402862	0.302105747645483	0.481274681655289	pgr.S
gene10970	389.133343524063	0.419516218290421	0.333092327448951	1.25945926615411	0.207864494285237	0.370254402182373	loc100145331.L
gene10971	18.6906310052408	1.33257316532522	0.571793379588368	2.33051520513326	0.0197789373349297	0.0614032376978877	sntb1.S
gene10972	1207.45276838834	-0.500755323992518	0.24118523841826	-2.07622708287029	0.0378729535658029	0.102252558550922	snx5.L
gene10973	1230.6815586501	1.53127696739473	0.497992988120517	3.07489664297072	0.00210575513908655	0.00970976339485974	fgg.S
gene10974	277.865885086014	-0.535059520564881	0.261232507963677	-2.04821185822432	0.040539245023475	0.107931347466091	itgb3bp.L
gene10975	1071.86558223238	0.506812405768969	0.225647505754379	2.24603593146136	0.0247017064924918	0.073147670155484	zswim4.L
gene10976	930.108938433087	-0.617708884408182	0.23329240137337	-2.64778827245031	0.00810202503892613	0.0298031352433967	LOC108714247
gene10977	74.942509507365	-0.13715507760353	0.333099459985525	-0.411754127759588	0.680519647017049	0.809785021144062	c1orf74.L
gene10978	8.98030112111122	1.54563809320494	0.856636178818775	1.80431101490044	0.0711825639844406	0.167056475791022	dennd6b.L
gene10979	2661.88814255418	0.0506443574782334	0.159222733850484	0.318072402435888	0.750430017046776	0.855470325435524	pa2g4.L
gene1098	796.639860871752	-0.418783985369292	0.22265182377832	-1.88089178099996	0.0599866414889322	0.146313742440511	tanc2.L
gene10980	0.137015210459874	0.0963872962330214	0.643332603262461	0.149824982822607	0.880902698389392	NA	gpr68.S
gene10981	469.16348982866	0.228681025687556	0.214051380451698	1.06834641853272	0.285364277102485	0.463109235769996	accs.L
gene10982	263.511718380569	0.407383501241338	0.309622400519037	1.31574298422342	0.188260321755193	0.345132052030461	spats2.L
gene10983	37.9606791423437	3.97337877786257	0.636615412554358	6.24141153278048	4.3363967445015e-10	1.2153619963337e-08	rdh5.L
gene10984	340.760264502261	-0.997371861188671	0.251137065455781	-3.97142436692318	7.14441834179146e-05	0.000532839783216712	tpgs1.L
gene10985	0.652614257765839	-0.155174265232323	0.654360362935502	-0.237138851956438	0.812549072333744	NA	ephb6.L
gene10986	1091.56414830517	-0.204803986568938	0.198628281760851	-1.0310917697789	0.302497786945006	0.48166979923993	pmpcb.L
gene10987	1774.82213288988	-0.725620880587499	0.221671685787889	-3.27340353824811	0.00106260653071265	0.00546387413409317	msx1.L
gene10988	125.339073719448	0.628889416616849	0.274902071036021	2.28768526278016	0.0221558565403253	0.0671547112798641	chpf2.S
gene10989	2.12794562769671	-0.39472364746125	0.923301380264469	-0.427513329773411	0.66900547831653	NA	LOC108717565
gene1099	1.57358543927421	-0.0890992447131779	0.924175659184961	-0.0964094258787938	0.923195406229212	NA	LOC108699160
gene10990	0.677025728925657	0.29979884224774	0.77948137513875	0.384613220802581	0.700523997487886	NA	dhx35.L
gene10991	12.3854651386775	1.82166349685471	0.725558524760005	2.51070511156528	0.0120490301834637	0.0412379599263718	LOC108705015
gene10992	1563.43707549496	-0.55465544012447	0.268273886903834	-2.06749693951127	0.0386873522880605	0.104040738963898	pcca.L
gene10993	2444.3754361949	-0.543111748069634	0.234415489290904	-2.31687654136047	0.0205104579872099	0.0631660830645595	c5orf15.S
gene10994	60.3379281424307	0.477714213578391	0.428021844764523	1.11609773992074	0.264380299485823	0.439213609736892	slc47a2.S
gene10995	2.63157183124245	0.13510399460553	0.902318540153684	0.149729822222781	0.880977778673861	NA	gip.S
gene10996	1511.83008912702	-0.421966602187856	0.164438582411729	-2.5661045966166	0.010284780940724	0.0361872812503486	frrs1.L
gene10997	970.076277732713	-0.0511227956406909	0.162912262168969	-0.313805694918577	0.753668618802817	0.857343981504236	dazap1.L
gene10998	45.4667788346362	-0.0532113877693032	0.431245279230941	-0.123390075977637	0.901798215244316	0.94717051638175	tmem243.L
gene10999	3.46729973192592	0.880859805650228	0.888537267848411	0.991359437047842	0.32151009956503	0.502167678860884	has-rs.S
gene11	8.07810289032922	1.03029804140323	0.818332560493946	1.25902119888929	0.208022674999672	0.370338924779106	adamts16.L
gene110	564.493621223334	-1.19946193770758	0.231937350296084	-5.17149107798458	2.32233362748978e-07	3.61637685054681e-06	slitrk6.L
gene1100	1613.94165859889	0.580452678585024	0.206724060366889	2.80786221765792	0.00498715592796638	0.0199758324135351	rin2.L
gene11000	623.626604178384	-0.512680693278834	0.190903996393265	-2.68554196331597	0.00724122810944245	0.0271882508821663	rabggtb.L
gene11001	1507.83045782448	0.298671123771289	0.245058753072593	1.21877353910641	0.222930157331285	0.389461443170575	prkaa1.L
gene11002	520.802211758661	0.325267995933781	0.297344004451969	1.09391139913273	0.273993838805968	0.450583945689381	tram2.S
gene11003	1073.87425089091	0.269388196090095	0.146278479672032	1.84161194930441	0.0655319319123606	0.156647997963844	nrdc.S
gene11004	4.28433893485757	1.43435362413569	0.909117964430507	1.57774203156816	0.114624885975474	0.239074535251368	gpr63.S
gene11005	2218.92133516095	-0.822684021982304	0.293715564700836	-2.80095480408146	0.00509516543935662	0.0203380950656509	rab19.L
gene11006	1268.08316410858	-0.0527827286316419	0.145423581353338	-0.362958525298554	0.716635866605008	0.834776371683656	fxr1.S
gene11007	87.6800852193432	-1.48070503440847	0.351071107605802	-4.2176784199259	2.46830495966939e-05	0.000213072691686287	mcf2l.2.S
gene11008	1679.00441855221	-0.535530652105142	0.227628075454201	-2.35265641567528	0.0186398483989922	0.0586093996665662	eci1.L
gene11009	206.859725658164	1.38062095289901	0.54021937782754	2.5556672151434	0.0105984425031308	0.0371044100705676	jag1.L
gene1101	181.339387651044	-0.517224543738547	0.427952464614797	-1.20860279237813	0.226815483112041	0.394486211195213	lmo7.S
gene11010	2601.86383910888	-1.03427295780987	0.206863143952677	-4.99979328384603	5.73918119392985e-07	7.99421994995292e-06	lnpep.L
gene11011	52.5725501505033	-0.666903635481347	0.386041346208463	-1.72754458047407	0.0840699060093261	0.189408126568434	MGC75760.L
gene11012	62.5501045959137	0.115342206965407	0.349437561859328	0.330079589474241	0.741339824994071	0.849547724222276	tomm40l.S
gene11013	10.8371457676911	0.831444975361053	0.80105575122469	1.03793646583263	0.299299635056645	0.478450255700482	cabp1.L
gene11014	1256.01188103774	1.20254059067028	0.261483637869464	4.5989133410734	4.2470038705394e-06	4.63185012706908e-05	kcnj16.S
gene11015	74.024527745637	0.900343002738534	0.685915905183186	1.31261426646475	0.189312959838067	0.346528762902448	alox5ap.L
gene11016	902.490498257166	-0.500330130492876	0.256712283379842	-1.94899178140443	0.0512964062097403	0.129558073780785	pgam5.S
gene11017	17.1564592450376	-0.988210294955368	0.672917138350577	-1.46854677736047	0.141955759725567	0.280032133396637	LOC108716390
gene11018	3187.18679104733	-0.686905905381235	0.213808718354498	-3.21271232842028	0.00131487917074271	0.00655131891165869	pdcd6.L
gene11019	796.487454830957	0.282797464200012	0.190008135622647	1.48834397681604	0.136660202917483	0.272050514917468	tmem50a.L
gene1102	21.906090425386	0.500461239882821	0.817486090175501	0.612195419466256	0.54040847179619	0.702923364666365	gpc5.S
gene11020	402.519741134539	1.58572774575451	0.239441741727806	6.62260362087217	3.52926488345623e-11	1.24250762873586e-09	NA
gene11021	5.33137717517825	1.75469217445503	0.894635667709362	1.96134833182738	0.0498384028315443	0.126683479448768	cd302.S
gene11022	162.1066842234	-0.224841263256197	0.504592301002281	-0.445589960071905	0.655893464201841	0.791880635655226	sardh.L
gene11023	751.972219839173	-1.22668644443022	0.327977910051722	-3.74014958579611	0.000183910773586128	0.00120686684013866	fadd.S
gene11024	0.24961894975993	-0.24267875699261	0.643332603262461	-0.377221293871848	0.706009156984087	NA	LOC108695940
gene11025	384.565498337604	0.018207777543697	0.209055483495651	0.0870954315057504	0.930595656718352	0.963348455180169	ptdss2.S
gene11026	0.814040939385532	0.437090495845319	0.802843154862847	0.544428252514639	0.586146808429506	NA	gdf9.S
gene11027	578.763677219083	0.364328970850342	0.188831184185088	1.92938985381374	0.0536824823507728	0.134199518415465	LOC108718651
gene11028	30.2630275324979	0.299157408829431	0.485390667394399	0.616322951644956	0.537681393745854	0.70082045696475	rnft2.L
gene11029	714.801899440756	-0.347464599565757	0.291193707619296	-1.19324212877577	0.232774559774516	0.401578806956254	grk6-like.L
gene1103	0	NA	NA	NA	NA	NA	LOC108705159
gene11030	226.086717372499	0.495297898256171	0.225153036602194	2.19982775151852	0.0278191182322599	0.0802014441058572	fam110a.L
gene11031	1503.44926146021	0.052030329645708	0.26419953246569	0.196935737017115	0.843877827178752	0.911123779661348	dnaja4.1.L
gene11032	0.205184311466178	-0.24267875699261	0.643332603262461	-0.377221293871848	0.706009156984087	NA	prl.1.L
gene11033	5.53012568120392	1.67167030332425	0.897402402933665	1.86278786178804	0.0624921184658299	0.150993358319148	fam110d.S
gene11034	221.461186503999	0.321255595302329	0.263384005693444	1.21972324954402	0.222569804918245	0.389035113979681	tada1.L
gene11035	1207.8305623006	-0.785003915677226	0.202225325133044	-3.88182793208898	0.000103674226148986	0.000738468741631861	csk.S
gene11036	2.0745231565433	-0.701110708694255	0.922779641439447	-0.759781292531107	0.447385326994459	NA	dusp27.S
gene11037	746.075081436633	-0.00419546873473598	0.228775270520055	-0.0183388209975614	0.98536855798977	0.992999053515166	atad1.S
gene11038	21.1367895207775	-0.183298428645329	0.608497584951743	-0.301231152231879	0.763238236342436	0.863510599807716	cdkn2b.L
gene11039	66.2827162245736	-0.377149977502122	0.380000103997304	-0.992499669170611	0.320953840758986	0.50166328594279	gltscr1l.L
gene1104	194.606710247944	-0.578392935536216	0.277941991606123	-2.08098435286406	0.0374353382870323	0.101298194694171	crat.2.S
gene11040	1670.48953329026	-0.323913566029783	0.171424521018115	-1.88954044675764	0.0588194484308626	0.14406218203559	cacfd1.S
gene11041	2146.8828649076	-0.514155753699895	0.169451987652529	-3.03422674955104	0.00241153102817133	0.0108732018392728	proser1.S
gene11042	0	NA	NA	NA	NA	NA	LOC108696716
gene11043	0.288380090876463	-0.24267875699261	0.643332603262461	-0.377221293871848	0.706009156984087	NA	ferd3l.L
gene11044	1188.95430656818	0.034986815368283	0.181379134851088	0.192893275166447	0.847042551771643	0.91350463440501	poldip3.S
gene11045	1341.16839691658	0.153380633384736	0.174752811805117	0.877700517664832	0.380106263499721	0.562231305621405	rnf157.L
gene11046	37.3576585477288	1.49621810521246	0.531460804622004	2.81529341806613	0.00487327170898972	0.0195822122162995	chst12.L
gene11047	2349.67214596713	-0.932808208057698	0.251792634735287	-3.70466836346652	0.000211667480161193	0.00136286691344001	sort1.S
gene11048	730.584221680324	-0.640556792000033	0.195277537586192	-3.28023796242977	0.00103719563660822	0.00535005777520436	nus1.L
gene11049	534.70022419427	0.919200105678729	0.263627311051674	3.48674081608546	0.000488944960363128	0.00281033650026552	zswim5.S
gene1105	2.36198087339007	1.40750715921977	0.85151329908773	1.65294794658839	0.0983414578830547	NA	LOC108713663
gene11050	0	NA	NA	NA	NA	NA	LOC108695719
gene11051	163.302035113285	0.291197488260095	0.24609796172736	1.18325843178944	0.236706741644784	0.406253637779892	unnamed.S
gene11052	13859.0560336914	0.590028800652673	0.19356543466305	3.04821365281342	0.00230206191694173	0.0104737554053602	ncl.S
gene11053	12.7107099526455	-0.304162498987431	0.783697413851352	-0.388112163714659	0.697933030796051	0.822153256368799	LOC108702223
gene11054	271.56508202237	-0.180767571881199	0.305634975775616	-0.591449232609789	0.554219461312169	0.713814556713773	march5.L
gene11055	159.997852276027	3.15597679700601	0.372291754095207	8.47716008289273	2.3075733892798e-17	2.04294901737386e-15	NA
gene11056	23.9786063908458	0.555840917006388	0.857389857002191	0.648294253153228	0.516794650283415	0.683361262000575	akr1d1.S
gene11057	1253.89002287174	0.270965628839876	0.154031061618854	1.75916224943235	0.0785499542163654	0.179777385330506	snx27.L
gene11058	908.926651982236	0.0723642022537325	0.183779920083869	0.393754672549147	0.693762172461626	0.818970482727288	pabpn1.S
gene11059	147.29202792938	0.36424457813243	0.24688729120083	1.47534762263699	0.140119109237752	0.277317726817383	msl2.S
gene1106	510.726590538253	0.0353790226898835	0.212501651879408	0.166488224336066	0.867772749465215	0.92633368393256	stk24.S
gene11060	652.3226843332	0.0533626240156788	0.160676018782306	0.332113182913611	0.739803796046244	0.848465825832051	taf12.L
gene11061	168.620464831836	0.118343339764178	0.2628634086435	0.450208495639947	0.652560111029714	0.78956153638176	frs3.S
gene11062	539.810232840481	-0.0769169343316852	0.234876477283348	-0.327478235459461	0.74330620185713	0.851014898281791	fbxw8.L
gene11063	90.7016909296267	0.953450787085248	0.314865449537414	3.02812134035669	0.0024607925718544	0.0110570409407067	bcs1l.L
gene11064	214.484383093189	-1.0401065120949	0.396909778075436	-2.62051118301556	0.00877980504737515	0.0317645326599807	ank3.S
gene11065	16.6171401762935	0.317043486357067	0.577848052083348	0.548662377962532	0.583237169385404	0.737338178734567	lancl1.S
gene11066	490.710322892482	-0.4737154594963	0.197630948794278	-2.39697002107402	0.0165312761861665	0.0532201010138823	c1orf27.L
gene11067	1051.74263776416	0.0218981377933957	0.196294776197745	0.111557414912233	0.911174339154639	0.952831640885662	cmtm6.L
gene11068	69.983644040021	-0.338117002341799	0.434687405093275	-0.777839427551957	0.436663681053586	0.614435932282815	pga4.L
gene11069	8.5439326452402	-0.55443369633934	0.741090427479162	-0.748132313927276	0.454380352675363	0.629996919377891	cdk18.L
gene1107	4448.61522024753	-0.097939044606331	0.172940008155628	-0.566318029302947	0.571177606405168	0.727767092177864	cox5a.L
gene11070	573.414314387778	0.0971604615080262	0.172492359736057	0.563274000406155	0.573248319520719	0.729674715235671	LOC108716645
gene11071	1520.58265455095	0.0385794480092855	0.220205433296267	0.175197530014531	0.860924425080332	0.922066753934996	stard10.L
gene11072	7479.7637263117	4.12592987941492	0.826026583643946	4.99491173905534	5.88626812278612e-07	8.16245950231964e-06	igfbp1.S
gene11073	346.627655482516	-0.563048689833035	0.289264679111794	-1.94648268693542	0.0515967856304368	0.13015292418183	rassf6.L
gene11074	31.7606540862457	0.531790436174447	0.809113591589192	0.657250652692595	0.511019760906794	0.678467088172874	paqr6.L
gene11075	5252.5676980371	0.833867072092195	0.298197989285323	2.79635377183691	0.00516827928242871	0.0205808142188632	col4a5.L
gene11076	1424.18287858014	-0.157949445114401	0.168317992769763	-0.93839905357269	0.348039372144049	0.530299186411932	ndufb7.L
gene11077	868.661915926847	0.199271833449916	0.275284605629871	0.723875688558637	0.469142056649173	0.642769460500535	strap.L
gene11078	2480.1712007476	-0.591212682844514	0.137867097770141	-4.28827974481784	1.80062228435876e-05	0.00016174434909425	acbd3.S
gene11079	235.299188167705	-0.951086379595354	0.220593351288656	-4.3114915931932	1.62156940769502e-05	0.000147833433355136	sorbs1.L
gene1108	274.776083408677	-0.0875865999091419	0.251893813683184	-0.34771238971078	0.728056190983598	0.841201000108472	ier3ip1.S
gene11080	34.9877749884387	-0.582727215422251	0.672619932072498	-0.866354366910795	0.386295860490334	0.568446863850573	sync.S
gene11081	272.262948612581	-0.120878822757306	0.213683479727822	-0.565691006676204	0.571603849874097	0.728104925100935	slc16a13.L
gene11082	1139.8472623958	0.737929830794156	0.265300266461586	2.78148921837214	0.00541101279625177	0.0214019448865073	pxn.S
gene11083	1360.96660392992	1.47356256763457	0.923483021498438	1.5956574547993	0.110565292335428	0.232627739339732	cfd.L
gene11084	1.47335150363055	-0.697129417403523	0.862632114529951	-0.808142202986947	0.419008725068923	NA	LOC108705576
gene11085	8.26584767360969	1.26221562544002	0.804786287678889	1.5683860979794	0.116791053524639	0.242567274004358	LOC108698110
gene11086	1.73867414024173	0.0185373426020469	0.907412727148454	0.0204287884084462	0.983701318810304	NA	eif4e-like.1.S
gene11087	22.586284702377	1.7376521686162	0.729868762834123	2.3807734446242	0.0172763335268724	0.0550872887786042	LOC108710853
gene11088	8.00717836211375	0.265011716896478	0.8679920612774	0.305315830315853	0.760125620337859	0.861536678350058	LOC108707776
gene11089	5290.61304767817	-0.595810925673474	0.254870719845032	-2.33769860278868	0.0194028887115736	0.0604415143441039	ckap4.L
gene1109	424.493520288127	-0.242066346886893	0.260299628335567	-0.929952718083914	0.352395565765324	0.534712565008832	dcun1d1.L
gene11090	1564.19179945937	0.56617835378258	0.173315203748431	3.26675526172761	0.00108787683058912	0.00557700462362976	hnrnpc.L
gene11091	270.489634416029	-1.4143351854418	0.434427072372552	-3.25563316696089	0.00113139825734227	0.00575954996520543	fam161b.S
gene11092	58.3347985083477	-1.54745505557913	0.471117894997232	-3.28464503686116	0.00102110927493159	0.00528389380861538	sc5d.S
gene11093	38.0409701761968	1.4331080116318	0.802939347506774	1.78482723020334	0.0742893450602974	0.172638274967962	mmrn1.L
gene11094	66.8798763536474	3.08494502298564	0.491583892087588	6.27552096934044	3.48465509480422e-10	9.95176499133793e-09	hspb8.L
gene11095	23.8890788384239	1.6021195505984	0.741610065637226	2.16032605925027	0.0307474369978472	0.0868364295921052	LOC108699510
gene11096	144.715325771588	1.02178933137453	0.278058179553582	3.67473214783682	0.000238099069370591	0.00151043626704408	znf383.S
gene11097	20.2949408564255	0.294829732140404	0.889252055280416	0.331547990684635	0.740230597432696	0.848728953389006	cebpe.L
gene11098	806.246849381511	-0.0174075299688753	0.24911181953764	-0.0698783783169513	0.944290462656798	0.970635405560452	hmgb1.L
gene11099	235.809197885666	0.0188551822944879	0.268711988000245	0.0701687425068313	0.94405935284886	0.970530415987142	ing3.L
gene111	119.253883822537	-1.42170932988697	0.493867329644798	-2.87872723006297	0.00399283518857627	0.0165480286398643	LOC108710091
gene1110	1010.03828755899	1.48305722671627	0.27014273459636	5.48990232490323	4.02156073962851e-08	7.45400245218953e-07	LOC108698348
gene11100	110.791955078575	1.35240850461336	0.479887680597086	2.81817716789618	0.00482971520902088	0.0194357296132002	tln2.L
gene11101	0	NA	NA	NA	NA	NA	lrg1.L
gene11102	421.620211956038	-0.640003002188714	0.257573240588474	-2.48474181839118	0.0129645422465354	0.0437495163859822	foxj2-b
gene11103	1188.34182527059	0.566175048462571	0.227867428766923	2.48466861423047	0.0129672082510152	0.0437513091858269	ercc6l.L
gene11104	60.6126277504351	-0.628936665184759	0.427133728203377	-1.47245844487676	0.140897120661268	0.278454745520638	LOC108709603
gene11105	1184.66902372387	-0.194214675938252	0.194528108405147	-0.998388754872165	0.318090884347389	0.498197289647783	dnajc19.L
gene11106	192.185214674462	-0.675699996076227	0.573510992267799	-1.17818142143074	0.238724287549872	0.408750840701859	foxe1.S
gene11107	460.213878146105	-1.67559627153487	0.328861089304871	-5.09514906453863	3.48466960055623e-07	5.16709554908094e-06	spata4.L
gene11108	3365.66009854306	-0.297610464317907	0.310053228027837	-0.95986894318413	0.33712117849514	0.51834727455086	ahnak.L
gene11109	51.2762792190034	-1.4153995158899	0.758862561133643	-1.86515923749813	0.062159087304104	0.150357657259791	lrrc15.L
gene1111	1142.61261363177	-0.721188248084504	0.419808917945845	-1.71789644587192	0.0858155052261156	0.192289135572794	rnf125.L
gene11110	101.066232422377	0.196411806020682	0.516871518620608	0.380001216830156	0.703944511889417	0.825937780252713	dvl1.L
gene11111	30.9549298671489	3.69174765999648	0.821317507503538	4.49490924796898	6.95996241361836e-06	7.09214044049852e-05	alpl.S
gene11112	85.2844330483713	0.502272968653064	0.339206565658859	1.48072891123871	0.138678826586445	0.275100260911993	c9orf3.L
gene11113	139.065997881547	1.15004170215794	0.327080680197564	3.51607958459452	0.000437969680038192	0.00255788229313729	csrnp1.S
gene11114	1085.28110483281	2.44632504503395	0.43250726808274	5.65614782817005	1.54808144262066e-08	3.12533866561533e-07	sall4.L
gene11115	17.168579923767	3.16632719913557	0.862141233019079	3.67263167317448	0.00024006538230575	0.00152002694000534	cyp1c1.L
gene11116	704.438443744002	-0.200059603889306	0.168456881579944	-1.1876012544751	0.234990543378097	0.404220260942003	ikbkg.L
gene11117	115.91656494236	0.143164347440176	0.283653442580047	0.504715705679386	0.613758528333417	0.760653222223492	fam189a2.L
gene11118	337.464464117138	1.70063643600475	0.508482140672537	3.34453523530921	0.00082420559525935	0.00440429835308037	cebpa.S
gene11119	3.30922340957389	-0.329556270543206	0.896089104752452	-0.367771763762542	0.713043424938014	0.832553559659943	atp13a5.L
gene1112	882.546290620338	-0.0141941798463085	0.240564148596646	-0.0590037207502099	0.952949144547155	0.975141788474534	yars.S
gene11120	307.655571272549	1.20923717250851	0.287473191542725	4.20643457575693	2.59431141291099e-05	0.000221976599886395	tnfrsf12a.S
gene11121	1788.83833240503	0.461791355554029	0.240983610163694	1.91627702498251	0.0553298436659156	0.137495552232125	mafb.L
gene11122	0.753245153305675	0.290224435625706	0.664546810982549	0.436725345497636	0.662310545798561	NA	ptger1.L
gene11123	236.026895404603	-0.419597717685331	0.241087325209486	-1.74043872825224	0.0817820101239964	0.185244961001009	echdc2.L
gene11124	6.04672103252073	-0.87820496555358	0.858731733507339	-1.02267673510411	0.306460714851519	0.485923618718161	susd2.L
gene11125	5.91646654022708	0.331642520800514	0.848078970389248	0.391051461455644	0.69575919764812	0.820395158586888	gdpd3.S
gene11126	18.4376211023072	0.420506464362132	0.757888104579248	0.554839773604287	0.579004259460587	0.73391796888386	LOC108697652
gene11127	493.185962433789	-0.3701929843216	0.178649448998762	-2.07217534896603	0.038249091437844	0.103029589471354	nr3c1.L
gene11128	1273.52445979548	-1.29552925935124	0.284451643524307	-4.55447978187031	5.25153750729198e-06	5.56999755133883e-05	erbb3.S
gene11129	2.40872351413712	0.31194610494095	0.920213258195385	0.338993273746895	0.734614797257481	NA	chrm2.L
gene1113	0	NA	NA	NA	NA	NA	rs1.S
gene11130	165.291440672102	-0.289734705319637	0.67446257588981	-0.429578624043585	0.667502189285422	0.800497346600816	nkx2-5.L
gene11131	199.19082995408	0.403690124406025	0.308415586375223	1.30891609321874	0.190562774610979	0.347951241866627	osgepl1.L
gene11132	689.114644590832	0.328582826375769	0.1841535183154	1.78428753021707	0.0743769554466367	0.172775176408335	gpatch8.L
gene11133	2.528316861113	1.62398158292779	0.919796292156867	1.7655883120812	0.0774649423044352	NA	glra1.S
gene11134	2535.32461281195	-0.962948367712294	0.390651948126679	-2.4649777694185	0.0137021752490042	0.0456754349025775	gsto1.S
gene11135	491.490152014628	-0.651721309478179	0.307679166065256	-2.11818472408351	0.0341594263934843	0.0942468280357718	fam110c.L
gene11136	2301.44399824216	-0.202909644148996	0.323814222404177	-0.626623632039636	0.530905973739325	0.695068831846416	klf15.L
gene11137	1912.47525822696	0.960188608775497	0.179568847107279	5.34718924937941	8.93305991786061e-08	1.52780702606547e-06	tmco1.S
gene11138	96.194553770484	0.967395242515273	0.380665344868301	2.54132732479223	0.0110432479668973	0.0383494239791849	LOC108698660
gene11139	4.18749326487751	0.13701214195672	0.886835230433449	0.154495601048409	0.877218979434129	0.932385893359701	skap1.S
gene1114	260.734360549014	-0.643490191259882	0.469974706107175	-1.36920175255802	0.170936218354322	0.321423732426501	pgam1.S
gene11140	0.753245153305675	0.290224435625706	0.664546810982549	0.436725345497636	0.662310545798561	NA	pak7.S
gene11141	344.318749944416	-0.647134329047186	0.262965450473874	-2.46091008488387	0.0138585092814968	0.0460995676740343	vps33b.L
gene11142	279.548282417279	-1.50774044369778	0.385123717909817	-3.91495089391208	9.04226093348353e-05	0.000657283497606346	LOC108712489
gene11143	325.45376360297	0.73057323316298	0.187937347280634	3.88732332202214	0.000101355710205889	0.000724681290476829	plpp6.L
gene11144	575.582912460935	-0.337040438251653	0.191490014330195	-1.76009406772762	0.0783918584558762	0.179604149708213	ndufa11.S
gene11145	294.590350764256	-0.172767677813213	0.208584945822103	-0.828284501224564	0.407509398103297	0.588996465586639	c16orf52.L
gene11146	457.272405000595	0.490008794041511	0.211353101934274	2.31843672771783	0.0204255979306847	0.0629820654898115	metap1.L
gene11147	29.0155564729954	1.79032768089167	0.530557599748249	3.37442660653845	0.000739696375161979	0.00401507068901361	ap3b2.S
gene11148	453.600568504509	0.517189712861407	0.266312315216775	1.94204204353231	0.0521320107350764	0.131195188958828	npm3.L
gene11149	57158.2968013533	-0.332306671951331	0.124957780680071	-2.65935158373318	0.00782912156208258	0.0290012783829987	tpt1.L
gene1115	1158.33249261216	-0.0262625782967364	0.157620704290648	-0.166618836116281	0.867669971804524	0.926259312029222	yipf3.L
gene11150	0	NA	NA	NA	NA	NA	LOC108715392
gene11151	145.027180142907	0.252901395589172	0.303167179177353	0.834197805565306	0.404169527532995	0.585735301743685	LOC108713906
gene11152	12.585354521025	-0.621789165284286	0.923724459818974	-0.673132727703389	0.500862854472945	0.670182903697008	LOC108699512
gene11153	1653.63024407385	-0.0424577315767338	0.191992562487724	-0.22114258503867	0.824981412910793	0.900137669155754	kcnq1.L
gene11154	2160.26495031885	2.9995845621729	0.549684453456423	5.45692086307239	4.84462138053505e-08	8.80603551784333e-07	slurp1l.S
gene11155	0.402995308005909	-0.0292216121233219	0.646004138173096	-0.0452344039249668	0.963920471939387	NA	gnat1.L
gene11156	439.450801488401	-0.391071504444746	0.202778362039255	-1.92856624598358	0.0537847327856615	0.134410480828659	smurf1.L
gene11157	2446.10426590428	0.635493828343413	0.516752466993299	1.22978383062398	0.21877806474045	0.384080166030111	pltp.L
gene11158	2.50923120346501	1.63288754838954	0.87949880379749	1.8566114488605	0.0633664539057863	NA	LOC108716960
gene11159	155.508192998813	-0.871273646858557	0.578391204825876	-1.50637430097308	0.131971114051228	0.265077294000336	znf469.S
gene1116	2513.05454728944	-0.294597304483746	0.206875593577037	-1.42403122277468	0.154437433994264	0.298300898399728	tmprss4.L
gene11160	501.609304908716	0.51980653577181	0.239537935417058	2.17003847372559	0.0300039314644242	0.0852750770475528	rcc1.L
gene11161	873.271375445755	-0.281691259425086	0.259492555430331	-1.08554659287987	0.277679639269493	0.454559213707363	abcb6.L
gene11162	1170.13935877457	0.191674941123171	0.201237800074235	0.952479807732265	0.340853701722334	0.522272195242758	cdk1.L
gene11163	618.822348665556	0.0628351239634271	0.195856280082001	0.320822615119206	0.748344820209824	0.854160755086301	znf318.S
gene11164	4.97668786681112	0.441998955779343	0.856497371887143	0.516054071252402	0.605816644724451	0.754297908230381	tspear.S
gene11165	16.5337712367358	2.16880418153876	0.812965466921737	2.66776913630889	0.00763567058316455	0.0283929981746555	daam2.S
gene11166	1018.8367204517	0.0769596446902927	0.217638412346509	0.353612415476376	0.723629368594891	0.838631868210726	qars.L
gene11167	2365.79135506471	0.0479819368007209	0.158815674299141	0.302123433423475	0.76255796935968	0.862955653810133	psmd3.L
gene11168	182.5936710471	3.23260382155134	0.42040820859805	7.68920243572602	1.4805504692158e-14	9.07658852828206e-13	slc22a18.L
gene11169	3.65855088084397	1.88009135021863	0.924014656114299	2.03469862493833	0.0418812066510815	0.110754552098962	cda.S
gene1117	1.745073922097	1.13304442967775	0.8876686557427	1.27642721453282	0.201804541058535	NA	olig4.L
gene11170	908.700041064878	-0.27676272152364	0.319841502349811	-0.865312098305941	0.386867512258997	0.568886125378997	cenpu.L
gene11171	150.055994939733	0.87054438482394	0.27174330799943	3.20355408651229	0.00135742540245862	0.0067181621242037	fam53c.L
gene11172	2.45619243956222	-0.0205529951805645	0.915643124712323	-0.0224465128671412	0.982091777782914	NA	stk32a.L
gene11173	408.463236761396	-1.93799686219562	0.443179364849542	-4.37294020413962	1.22584308107758e-05	0.000116144484052617	LOC108699380
gene11174	19.1518930011116	2.06925621535365	0.780420091517573	2.65146456100312	0.0080143523057908	0.0295775954856409	urpta-1.S
gene11175	1075.63864371453	-0.434897242582876	0.190204858220475	-2.2864675836974	0.0222269184568376	0.0672887933691309	eif2b3.L
gene11176	1.04091221214964	0.813339741648756	0.742883549659418	1.09484150244226	0.273586080581381	NA	msh4.L
gene11177	130.672330711785	0.0143090935712644	0.378774528315893	0.0377773384997282	0.969865212729553	0.98395391871831	NA
gene11178	199.244362562058	0.0640118952819761	0.246140390101751	0.260062540956868	0.794815531974817	0.883222915238259	foxn2.S
gene11179	542.525731406546	-0.489779851468204	0.19784676063364	-2.47555153240616	0.0133030562103186	0.0445890610182491	n4bp1.L
gene1118	607.321117791681	-0.0930079766764834	0.16178101556363	-0.574900437807563	0.565358633819715	0.722995166819919	kti12.L
gene11180	241.886405372993	1.7529416356653	0.468450282729597	3.7420014466661	0.000182560464142843	0.00120036097229439	mgc145260.S
gene11181	190.547583798794	-1.53312465306529	0.404230456452026	-3.79269950740894	0.000149018440326833	0.00100958903269818	LOC108703957
gene11182	207.017638130127	-1.31223658518318	0.222990954438219	-5.88470769358827	3.9875810596017e-09	9.14167383663905e-08	ggt1.S
gene11183	928.247760427946	-0.205751946076679	0.194560659131529	-1.05752081122209	0.290273961790372	0.468701669555411	kiaa0319l.S
gene11184	0.454803261226108	-0.376730732120549	0.643545290217964	-0.58539894215208	0.558279499897466	NA	spic.S
gene11185	1.93117257591519	1.31111572259285	0.906208931753861	1.44681394836325	0.147949039100182	NA	syndig1.L
gene11186	126.362090104175	-0.594511231774734	0.324512738100491	-1.83201200438127	0.0669496321461134	0.159320964284146	cinp.L
gene11187	19.0621292111949	0.276753613474097	0.580473288322636	0.476772349463	0.633524237318263	0.775286135200108	aamdc.S
gene11188	648.36412750104	0.503096258380772	0.22415345687241	2.24442783707386	0.0248048871205088	0.0733738116366387	rpa2.L
gene11189	1.91821294643824	0.647438224636102	0.671794249875985	0.963744814361869	0.335173880395117	NA	mgat4c.L
gene1119	8.13851601599991	2.2084829629558	0.88122614339033	2.50614780271853	0.0122054587003872	0.041650211125763	ggt7.L
gene11190	63.2471286322113	-0.268690079203295	0.500361993888354	-0.536991383208949	0.59127356612459	0.74371842438328	sfmbt2.S
gene11191	102.105095265841	-0.338149590464751	0.347696563031944	-0.972542229109363	0.330780867038362	0.511134279958372	c15orf61.L
gene11192	463.986870779705	0.434790612436585	0.208360046446692	2.08672737336821	0.0369127854079136	0.100226569868628	ddx51.L
gene11193	321.80778427193	-0.507714470138099	0.207685510911625	-2.44463115365877	0.0145000349298293	0.0478948262287712	nrde2.L
gene11194	12.927003203322	1.83013929154133	0.882919269508929	2.07282744271652	0.0381883415018553	0.102916495478408	wnt11.L
gene11195	162.575078603674	-0.233820813989654	0.417140625229393	-0.56053234772104	0.575116381937331	0.73107000640293	cdc42ep2.S
gene11196	250.624863821331	0.31746974768097	0.346042212212332	0.917430696247455	0.358916993596695	0.540844834854913	cenph.L
gene11197	92.8121192569091	2.08534319598235	0.359291594376149	5.80404114269139	6.47353811462253e-09	1.41523642915304e-07	col4a5.S
gene11198	401.910655087355	0.943400370815746	0.224184302874164	4.20814641667968	2.57474021783627e-05	0.000220717447175271	fam53a.S
gene11199	12.137500306523	1.13731651976472	0.819727866442843	1.38743181282837	0.165310129945514	0.313685949788181	tdrd15.S
gene112	2.7294782169204	0.75354703167695	0.922326561258893	0.817006755880939	0.41392456724547	NA	LOC108712436
gene1120	6086.44607014607	0.137112458213307	0.206390756938446	0.664334296008224	0.506476375173277	0.674885466068918	eif3a.L
gene11200	90.1231528903783	-0.399361245044369	0.31975669646248	-1.24895349952813	0.211682082119224	0.374902468455563	rnf4.S
gene11201	10.3351221700496	-1.84965768427519	0.765891204474644	-2.41503972557557	0.015733493608033	0.051121965791818	LOC108714398
gene11202	23.0760938022734	1.04178639869361	0.700014782755782	1.48823485497314	0.136688968253103	0.272067356568582	snph.S
gene11203	276.568239728359	0.273466094546129	0.278362326277417	0.982410580494976	0.325897615912918	0.505982253879343	mex3d.S
gene11204	0.205184311466178	-0.24267875699261	0.643332603262461	-0.377221293871848	0.706009156984087	NA	cyb5r4.L
gene11205	280.383160130631	2.61565333215184	0.413507786509595	6.32552376880366	2.52375052641313e-10	7.45509466099721e-09	ptprd.S
gene11206	397.624285173736	0.384663993487692	0.228795372670481	1.68125775009312	0.0927128605855799	0.203853164096898	spin1.L
gene11207	690.642620318702	0.389455044585908	0.190374019501513	2.04573631215898	0.040782321057675	0.108456428964832	pafah1b2.S
gene11208	0.975467621005224	0.738422356024564	0.720211413296206	1.02528555142581	0.305228471252413	NA	gpr171.L
gene11209	1067.76896847709	0.353597817287754	0.188795233164812	1.87291708249368	0.0610798358888061	0.148295220203981	casc4.S
gene1121	148.688753555433	-0.126193541519796	0.287075439527999	-0.439583204077924	0.660239007678847	0.795176824316448	snx7.L
gene11210	398.756598763579	0.256192999193874	0.252438104465384	1.0148745164144	0.310165647189836	0.489734376104766	efs.S
gene11211	955.729666136346	0.319625007267885	0.207675568337207	1.53905926357646	0.123789828850685	0.253241650009139	rrp8.S
gene11212	595.738321416404	-0.269333016597023	0.252374407095283	-1.06719623315583	0.285883233184188	0.463651465629163	mib2.L
gene11213	2.0908843043294	-0.680020422360285	0.922920850257877	-0.736813370475137	0.461235851134064	NA	rgs18.S
gene11214	15.3713174063619	0.429148738235049	0.601477067590422	0.71349143859177	0.475541709038405	0.648634226861043	LOC108703725
gene11215	4.36684886523118	-1.09592831698258	0.877759555437766	-1.24855185021142	0.211829032706754	0.375096518236721	LOC108702959
gene11216	0	NA	NA	NA	NA	NA	LOC108696962
gene11217	522.458962171146	-0.673530800278451	0.222516237405581	-3.02688382713754	0.00247088900691904	0.0110976171288078	wdtc1.L
gene11218	305.484636804936	-0.631813048322637	0.265739578445806	-2.3775647271582	0.0174273840649408	0.0554751690750563	zfpl1.S
gene11219	183.144050903136	0.203359743941788	0.243558098952158	0.834953733079241	0.403743759032154	0.585437202689285	pdcd2l.L
gene1122	112.065811688227	0.24832091243719	0.390919019352834	0.635223409821003	0.525282717425362	0.690429897263038	cdc42se2-like.1.L
gene11220	3795.93228852742	-1.31258516399634	0.261264576868472	-5.02396911104075	5.06143812051729e-07	7.13937904712704e-06	scel.L
gene11221	2967.25034741388	4.61686100805364	0.390906062678057	11.8106661647149	3.43826243969607e-32	1.4999295318448e-29	apoh.L
gene11222	2574.39713123101	2.53388683873415	0.489374651058233	5.17780566127571	2.24510918527291e-07	3.50337125898911e-06	ambp.L
gene11223	274.614168514269	-0.277250186385061	0.254177615592387	-1.09077341739516	0.275372596114908	0.452134976035284	arhgap10.L
gene11224	1127.3960396838	-0.126274769709607	0.175627235072581	-0.71899309726889	0.472145172781379	0.645687842802827	bcorl1.L
gene11225	74.3820655267996	0.313175303237679	0.721089300868523	0.434308625659086	0.664064340971315	0.797932247318572	abhd14a.L
gene11226	903.356116419841	-1.4610944356934	0.224745185026357	-6.50111563245302	7.97265174968286e-11	2.62278459363064e-09	stap1.L
gene11227	0.813363930938265	-0.35204637431164	0.796589300504503	-0.441942132650639	0.658531081084373	NA	htr2a.L
gene11228	8.61151858442955	2.01512737693658	0.924231894807326	2.18032659147374	0.0292332613073899	0.0835105246857496	nhlh1.S
gene11229	382.048858057463	-0.30092557796807	0.221575183532725	-1.35811950223941	0.174425767874996	0.326171959918324	acap2.S
gene1123	408.981835014811	-0.504142648048093	0.201880475602485	-2.49723330868697	0.0125166575247664	0.0425001588441052	pan2.L
gene11230	714.708727950341	0.748706677107437	0.245376084293388	3.05126181821466	0.00227881768729319	0.0103884130251723	psmf1.L
gene11231	4.35519652214053	1.93706354498051	0.92070983610365	2.10388058107207	0.035388865310933	0.0968400213385814	gfra4.S
gene11232	116.486882160222	-0.384111622624791	0.31438644519455	-1.22178175457626	0.221790170056516	0.388145692376231	frmd6.S
gene11233	23.2742061082852	-1.28770173663665	0.767665260173427	-1.67742609108786	0.093459190887911	0.20502611579174	ptprr.S
gene11234	2.30881890327534	0.779762269450535	0.902647592618447	0.863861240895308	0.387664120924594	NA	spred3.S
gene11235	879.995758214849	0.389253672582365	0.191149681128015	2.03638149059572	0.041712062600426	0.110380201875641	baz2a.L
gene11236	390.90193967454	0.221448941434165	0.184196466839319	1.20224315500765	0.229269333791397	0.397353536184641	abhd17b.S
gene11237	220.108549398856	0.378154353289857	0.246815614110658	1.53213302429203	0.125489611853286	0.255740214216017	LOC108702579
gene11238	1974.52857117193	-0.714612764706129	0.197339925196168	-3.62122750373884	0.000293208530575735	0.00180820937899205	smap2.L
gene11239	259.456531526145	-0.95887640708288	0.408292014603653	-2.34850639440917	0.018848875551832	0.0590890478977003	hmgcs1.S
gene1124	1158.90301345373	0.733050001109608	0.276088226506487	2.65512952285339	0.00792779621636834	0.0292982926837205	hrsp12.L
gene11240	11.9735856400344	-0.657470681188907	0.754430486633666	-0.871479470723138	0.383492410342749	0.565691710463937	rax2.L
gene11241	5.05688538267528	-0.0746223275394784	0.879509524411925	-0.0848453887857256	0.932384308577848	0.964523337428751	ripply2.1.S
gene11242	33.3097505269542	0.918909573444289	0.782680814627652	1.17405404127792	0.240373380353147	0.410499954459717	slc22a4.S
gene11243	369.551587752041	-1.06307829280134	0.256515336903864	-4.14430694722846	3.40842953605307e-05	0.000280473311822672	shpk.L
gene11244	81.3540117990959	6.29568162826389	0.679030909120658	9.27156855998908	1.83428263181438e-20	2.3005725625102e-18	LOC108697983
gene11245	0	NA	NA	NA	NA	NA	LOC108696981
gene11246	1393.8570681287	-0.199990468161424	0.193579300570777	-1.0331190761189	0.301548177184991	0.480691716435175	isg20l2.S
gene11247	125.67173987706	-0.0123041501503641	0.293130084802328	-0.04197505062867	0.966518587297091	0.982280234864938	pias1.S
gene11248	85.1789914022902	2.52227470735844	0.647408972297233	3.89595265942721	9.78134945883666e-05	0.000703700764962816	phlda1.L
gene11249	180.643019113106	-0.218001396530322	0.292003264942409	-0.746571777453647	0.455322089632561	0.630782870951294	ccp110.S
gene1125	311.837594530903	1.57023059601478	0.334701420476019	4.69143690451498	2.71292939049217e-06	3.14325972221727e-05	itgb5.L
gene11250	404.639238757093	0.141579546654691	0.241687648900317	0.585795539403361	0.558012921636088	0.716895160736334	guk1.S
gene11251	309.857008650587	0.108068983886423	0.216719595075625	0.498658110950752	0.61802025942845	0.763827872266712	nr2c1.L
gene11252	429.539129187134	-2.12283251929689	0.366221441222741	-5.79658174084285	6.76802043966297e-09	1.47305989337885e-07	LOC108701177
gene11253	792.812312334805	-0.179137250460023	0.158451463637884	-1.13054967336504	0.2582446799365	0.431784875341253	c6orf106.S
gene11254	63.8082318777537	-1.87975467320632	0.421860007851503	-4.45587312904997	8.35524357503264e-06	8.34443221141532e-05	LOC108708729
gene11255	14.5522538420921	1.55274425299508	0.848149213854522	1.83074419881666	0.0671387326636541	0.159680273426091	LOC108697004
gene11256	2.51633076470722	0.630745907933293	0.923781582990788	0.682786840035522	0.494741546543914	NA	zfp36l2.1.S
gene11257	134.874450616114	2.74784168966647	0.488898451536817	5.6204753380356	1.90432775538389e-08	3.77865324751553e-07	hoxb3.S
gene11258	1050.19012736102	-0.88785041795007	0.334933658901141	-2.65082470619093	0.0080295503402976	0.0296161615970222	amdhd1.L
gene11259	207.391956875856	0.274625134001844	0.270914026559769	1.01369846917563	0.310726654760823	0.490208754452596	tmem67.S
gene1126	900.896146196321	-0.286122207125328	0.15014821596024	-1.90559844681135	0.0567023238077144	0.140131087761577	mkl1.S
gene11260	5.11614942139248	0.328093494273797	0.912711118245918	0.359471346097261	0.719242509769112	0.8362916712979	LOC108717264
gene11261	332.872671141249	-1.06560478247404	0.346945444712587	-3.0713900375801	0.0021306462737403	0.00980801093223075	ttc39c.S
gene11262	250.780462882482	0.196766266064949	0.254162096503099	0.774176278729862	0.438826554079131	0.616434119344599	ell.S
gene11263	112.953538156854	-0.174740337071662	0.425301292674284	-0.41086246404966	0.681173387473677	0.810338700404899	hck.L
gene11264	112.626675458054	-0.478850867992803	0.304480872929872	-1.57267963463535	0.115793017772578	0.240909982580341	irf6.2.L
gene11265	182.683558039098	-1.08727675824852	0.362833000809756	-2.99663138640085	0.00272980575750138	0.0120625195400101	b9d2.L
gene11266	430.149835875935	-0.649209852505717	0.247323525280991	-2.62494177118061	0.00866637866742347	0.0314189080690114	ldha.L
gene11267	4.45715304647308	0.192346632124028	0.858931204922954	0.223937180325497	0.82280618458696	0.898417487608074	LOC108702811
gene11268	925.334989364211	0.550112582429963	0.230849048399662	2.38299696812078	0.0171723357607631	0.0548403435357536	ptp4a2.L
gene11269	1398.82292677032	-0.146139335792102	0.272921863301333	-0.535462179630326	0.592330303337935	0.744456553685811	ano6.L
gene1127	23.7763674741309	0.0777737537366577	0.59193196162496	0.131389684590024	0.895467048427276	0.943585158044858	klf2.L
gene11270	261.543602096364	-1.44541607774358	0.303658519518065	-4.76000502155381	1.93588142638885e-06	2.34306259813956e-05	galm.L
gene11271	238.261621625976	-1.11890461785864	0.434556978150455	-2.57481682291901	0.0100293186289913	0.0354583650518286	sntn.L
gene11272	1552.53426104624	-0.147631588706915	0.171433155181363	-0.861161241247246	0.389149243619611	0.570985658750284	slc17a5.S
gene11273	13.7713994241525	-0.994590841566817	0.65517304630351	-1.5180582399998	0.128999717361026	0.260797408082187	hspb11.L
gene11274	2.13233393172259	0.394498955492025	0.923768053019822	0.427054122733945	0.669339907157211	NA	LOC108709557
gene11275	619.84940311323	-1.43290282672885	0.401358803233257	-3.57012930870261	0.000356805051420324	0.00214375027002059	slc25a42.L
gene11276	0.153376358245979	0.0963872962330214	0.643332603262461	0.149824982822607	0.880902698389392	NA	pnpla8.S
gene11277	79.5407529338008	1.65714561880863	0.548498655227394	3.02123916442715	0.00251742430950721	0.011274659892944	ttc28-like.S
gene11278	34.5827427245002	0.970837803337909	0.695530133806902	1.39582421544289	0.162767436382251	0.310014085202616	sash3.S
gene11279	1084.52481424568	-1.28409953613357	0.340957360561347	-3.76615871855486	0.000165778427314743	0.00110351535617007	itpkb-like.L
gene1128	3386.67923351983	-0.313152453843568	0.196261307904862	-1.59558935577546	0.110580505551077	0.232627739339732	arhgap1.L
gene11280	394.184010272006	-0.265121342229598	0.187891195868694	-1.411036536352	0.158233841159523	0.303549605043833	opa3.S
gene11281	308.792899833212	0.0200469208519307	0.202645210262916	0.0989262012456226	0.921196865356162	0.958086754339224	ccs.L
gene11282	20.518983619106	2.12820211633584	0.706142876627812	3.01384066422801	0.00257963246755519	0.011515574211164	trim55.L
gene11283	73.2780664284677	3.70973887189595	0.845117302499033	4.38961415288287	1.13551959012208e-05	0.000108541281803362	LOC108717802
gene11284	346.092050339487	1.51181969179637	0.383373919608605	3.94345993420684	8.0314414409199e-05	0.000591375779875562	lpin2.S
gene11285	725.302468423036	0.0112114792483963	0.165079287854483	0.0679157233721483	0.945852722212026	0.971505021727538	cdc73.L
gene11286	9.45404952173132	1.53507996972576	0.852335736668723	1.80102734601447	0.0716985698898467	0.167979347155532	LOC108715236
gene11287	394.349848746464	0.144014575841538	0.182484326037385	0.789188742774732	0.430001700480921	0.608703968499634	aagab.S
gene11288	211.683455909705	-0.197182603540363	0.266834544579858	-0.738969550778502	0.459925487170401	0.634939327156313	casp8ap2.L
gene11289	0.274030420919748	0.260635152117543	0.646490740677579	0.40315372783897	0.686835137548673	NA	bix1.2.L
gene1129	2160.14951325791	-0.481035342441011	0.197527170460394	-2.43528695986389	0.0148799839223984	0.0489243469195099	tpd52l2.S
gene11290	498.319537403068	-0.146353263725314	0.229077929665906	-0.638879808014506	0.522901124636418	0.688291357035194	lhpp.S
gene11291	808.09353431378	0.323600996293843	0.207221252958584	1.56162069128362	0.118377372109224	0.245050359525463	mapk12.S
gene11292	2941.77641144699	0.161509041524484	0.176811254805516	0.913454529250053	0.361003537873247	0.543049554058358	ubqln4.L
gene11293	515.206947762876	-1.25348472391837	0.333583929989758	-3.75762922379642	0.000171530790718408	0.0011365283582247	fam81b.L
gene11294	212.608156666907	-0.418049810290698	0.371473628254701	-1.125382203455	0.260427109120156	0.434203855745309	LOC108696549
gene11295	244.385480373953	-0.0800972333856141	0.279547615450702	-0.286524473680368	0.7744764515571	0.870389623219843	rraga.S
gene11296	1143.39284918852	-0.601242426162672	0.208920773533137	-2.87784893763716	0.00400396822933561	0.0165873173233184	armt1.L
gene11297	6.45179475928853	0.00173959151641849	0.815245067930646	0.0021338264834084	0.998297454085466	0.998909934716494	LOC108700312
gene11298	120.945957883983	0.243507489667936	0.29720092850583	0.819336234554054	0.41259460471147	0.593610084906795	LOC108704263
gene11299	311.716430663888	-0.851007127243902	0.275416552177628	-3.08989100515299	0.00200229959495353	0.00929967907849041	akap11.L
gene113	415.726572032899	0.226196126889683	0.246286748035075	0.918425894589624	0.358395939161075	0.540435483171272	sssca1.S
gene1130	1261.4821024322	0.582412495094056	0.247333644668958	2.35476453627481	0.0185344460308386	0.0583399937231281	mafb.S
gene11300	11.0025410225008	2.4956052963318	0.800437758431005	3.11780056605977	0.00182206053077922	0.00861678618020191	cbln1.L
gene11301	17.9985237045182	-0.431642591894714	0.578446630057039	-0.746209882581822	0.455540639184181	0.630912814530085	LOC108701166
gene11302	461.737516422277	1.05963014350036	0.278067268146304	3.81069714017128	0.000138575453388846	0.000947152525535342	ccne2.L
gene11303	80.1144142647477	2.05050026616855	0.418032087604701	4.90512648901618	9.33671516759186e-07	1.22512843617996e-05	nog.L
gene11304	368.75779101391	-0.201511975572968	0.218708617600606	-0.921371904699974	0.356856291884689	0.539162337098882	maff.S
gene11305	574.399661821689	-0.256987114627253	0.185111898548896	-1.3882798277247	0.165051852342219	0.313492289711833	gnl1.L
gene11306	2.46219526152132	0.861875531288784	0.909150366550922	0.948001082107587	0.343128903317757	NA	LOC108709067
gene11307	1775.61590667934	-0.873064174781673	0.18150685980086	-4.8100891378957	1.50863002958257e-06	1.88038395529876e-05	cog1.S
gene11308	114.699800934979	0.45609539855454	0.368543559904984	1.23756171094708	0.215878619102682	0.38052130430461	ptbp2.S
gene11309	292.78119038133	0.00113580938141904	0.227756154342496	0.00498695363336279	0.996021003183254	0.99791067157566	rabgef1.S
gene1131	0.86514027262939	-0.424333221111787	0.657469166132974	-0.645403986939161	0.518665420387293	NA	fktn.L
gene11310	1409.18014822405	-1.53421175316318	0.265335047532818	-5.78216774387265	7.37441189908751e-09	1.59237569996007e-07	LOC108713841
gene11311	12.4007839131722	0.0273706908153662	0.787438333129773	0.0347591546712971	0.972271790785282	0.985591238598848	adam33.S
gene11312	1235.51706401538	-0.331092685784898	0.342990091887933	-0.965312682831309	0.334388221203545	0.515329707477365	LOC108711037
gene11313	248.115732524589	-0.488866045328935	0.336729004093641	-1.45180854451429	0.14655484742238	0.28684878485344	lpar3.S
gene11314	1339.24909411718	-0.676045333606225	0.255698589654204	-2.64391498803525	0.00819532363737836	0.030058584564838	ormdl2.S
gene11315	451.759889748715	0.528662824333691	0.174782806088316	3.02468438495354	0.002488927078597	0.0111636408870285	wrap53.L
gene11316	2207.77517100541	0.609730657258899	0.145532452182466	4.1896542531588	2.79379812152093e-05	0.000236557291859076	nucks1.S
gene11317	1223.32484739914	3.1149532220252	0.364321716816922	8.55000698075463	1.23081067526847e-17	1.12931410782305e-15	adamtsl4.S
gene11318	135.004355039523	1.2357460060955	0.419047140785678	2.94894269837655	0.00318863091476387	0.0137488868593765	bst1.L
gene11319	25.6782687220712	-0.0445497320898766	0.573661443388538	-0.0776585782490932	0.938099644321078	0.967084363445237	LOC108703820
gene1132	2.30309612986733	0.411503571056187	0.920641551787202	0.446974797365329	0.65489325692271	NA	grik2.S
gene11320	2396.62991270751	0.0913871619242285	0.165281375693911	0.552918691174685	0.580319087950659	0.735069216731307	eif3l.S
gene11321	65.0155505259808	2.23387121918632	0.430682176160787	5.18682068317669	2.13914520456229e-07	3.3554147890844e-06	smpdl3b.S
gene11322	4.05935593371091	2.07560659529087	0.908144738589736	2.28554602266825	0.0222808310585051	0.0674181037084903	LOC108698159
gene11323	0	NA	NA	NA	NA	NA	LOC108706096
gene11324	974.098060587239	0.257162567628644	0.245645690100975	1.046884101744	0.295153035187295	0.473961136952402	srp19.S
gene11325	518.264634591509	0.294152693025596	0.230828840959569	1.2743324958995	0.202545604615722	0.363403781637828	ppp1r26.S
gene11326	41.4346002788679	-1.02817742924413	0.587223521695296	-1.7509132234278	0.0799608586630585	0.182175431926788	ramp1.L
gene11327	677.938541021889	-0.020638431391991	0.188838403519657	-0.109291494777134	0.912971292370746	0.953882293358272	slc27a4.S
gene11328	463.893044344608	0.0399554996635817	0.202885014739656	0.196936672306001	0.843877095258061	0.911123779661348	mrps24.S
gene11329	44.6164474332378	2.20538594956571	0.592875650120112	3.71981198606978	0.000199371136164271	0.00129477250694298	LOC108695475
gene1133	92.9936083752773	-0.00122317625678455	0.504271770677178	-0.00242562905145765	0.998064629927456	0.99876141706936	LOC108708799
gene11330	313.995415281633	0.315860453895441	0.202749597012097	1.55788449669074	0.119260630942783	0.246408765583933	atrip.L
gene11331	21.0936438688711	2.46998551914627	0.854323047335857	2.89116105066898	0.00383821372202856	0.0160397155694546	pcdh8.L
gene11332	759.453830425403	1.39811004300426	0.293810647153242	4.7585411098974	1.94997181845328e-06	2.35632684493225e-05	il1r1.S
gene11333	179.689945438946	0.618801855755487	0.338543428700357	1.82783596813863	0.0675741733238503	0.16038875502454	taf1a.L
gene11334	1131.03632415111	0.0043665199258062	0.164191121022937	0.0265941294425793	0.978783455631355	0.989291279494867	ints2.S
gene11335	175.931154622341	0.317315827805939	0.284224423676373	1.11642702517095	0.264239390781706	0.439120290283572	usp44.L
gene11336	5.3062754429256	0.227722325994904	0.840835780859267	0.270828538911832	0.786522909002622	0.877896992134676	LOC108710103
gene11337	1946.9952132902	-0.833567167150381	0.257055836513599	-3.24274748418825	0.00118383082885086	0.00598899021499825	slc25a29.S
gene11338	414.990414567386	-0.406075525486338	0.247143397920153	-1.64307656568488	0.100367092756098	0.21645281767756	snapc5.L
gene11339	14.6763715828146	0.295073148797078	0.631439341387184	0.467302446104869	0.640283506621403	0.78076458711002	gdap1.L
gene1134	26.3888794901046	0.259580939911509	0.494494809069112	0.524941688265993	0.599623727923564	0.749956192673853	fcrl5.S
gene11340	202.800944833483	0.0926948513169734	0.305032774543342	0.303884890585102	0.761215589346038	0.86234789169337	taf1b.L
gene11341	35.0334760646688	4.19702197094626	0.626696473297071	6.69705694826331	2.12658765309199e-11	7.77793620239636e-10	pamr1.S
gene11342	375.81936359138	-0.34770728733677	0.19351442410419	-1.7968029460665	0.0723669085118504	0.169202758514464	atg101.S
gene11343	449.353880616283	0.73388246213133	0.273877920874679	2.67959702551977	0.00737108377535563	0.0276162840264874	nrip1.S
gene11344	452.210421281595	0.213169024238805	0.209374100357821	1.01812508746067	0.308618514367696	0.48794804825435	mtbp.S
gene11345	495.049755958742	0.452892415252292	0.214812326156885	2.10831670302536	0.0350036041057493	0.0960214606021288	acbd6.S
gene11346	1304.69327007655	1.06476981486448	0.16865499883441	6.31330124943346	2.7314505382231e-10	7.99799539407136e-09	crkl.L
gene11347	18.025664097596	-0.699206073320311	0.60495741384674	-1.15579387460395	0.24776547912833	0.418917524419585	LOC108716910
gene11348	566.044621881096	-0.622894952708225	0.228534593276413	-2.72560466132509	0.00641838239098244	0.0246051615322163	alg10.L
gene11349	1772.88668754125	-1.40179018435456	0.564060381137127	-2.48517752927195	0.0129486842275209	0.0437058021902451	LOC108701447
gene1135	646.99860701332	0.591373883898784	0.201928218915844	2.92863418037301	0.00340454850538752	0.014493044061755	trmt2a.S
gene11350	22.7454133880077	-0.470219190560949	0.542308616358084	-0.867069370423695	0.3859040017705	0.568216610357097	katnal1.S
gene11351	1843.29255654224	-0.847954245961971	0.184929801127891	-4.58527636319447	4.53386331280713e-06	4.89328861881705e-05	nars.L
gene11352	1509.18234831981	-0.462484175023978	0.174174417897997	-2.65529335826359	0.00792394650920229	0.0292876613302429	gtpbp2.L
gene11353	2937.72994226628	-0.0634894129330033	0.168104548556566	-0.377678138266673	0.705669710149356	0.827123708002249	rab11a.S
gene11354	226.703824107327	-0.314332124789963	0.259457109909265	-1.21149936843083	0.22570407656904	0.392961906923748	smim12.L
gene11355	854.911176350333	1.76010359568193	0.223550577091555	7.87340215615313	3.45125011757454e-15	2.28321054481563e-13	dennd5b.L
gene11356	8.216298446612	0.408191440422864	0.912610513096587	0.447278915336868	0.654673688671895	0.790910768289963	MGC89221.S
gene11357	0.783955971048495	-0.0533241417808112	0.857295796493971	-0.0622004003739288	0.950403243656805	NA	diras3.S
gene11358	50.8739045380403	-1.00526291147684	0.542086486113997	-1.85443270995957	0.06367727874624	0.153254159074164	LOC100490553.S
gene11359	391.637565479852	0.524759981456153	0.21750555401217	2.41262796179812	0.0158379768318965	0.0513948836370114	arntl.L
gene1136	273.848926639273	0.212499663266274	0.263091589492893	0.807702229006506	0.419262020135649	0.599164699620338	tmx3.L
gene11360	19.1338908301011	1.27046245699851	0.685131320229094	1.85433422686572	0.0636913583121752	0.153275789619027	gpr45.L
gene11361	512.912063340068	-0.339830230269159	0.18587375194841	-1.82828520276214	0.0675067594248646	0.160299727224313	golga5.L
gene11362	342.486632308353	-0.290193496789234	0.23215644853225	-1.24999110997738	0.211302794860754	0.37449513825386	arrdc4.S
gene11363	765.232063511565	-0.264581908861788	0.234666960709066	-1.12747831250864	0.259540304926223	0.433229230776035	commd4.S
gene11364	3.35901547290855	0.15050695514987	0.905845415921288	0.166150816137649	0.868038264381232	0.92640276957867	mrpl39.S
gene11365	877.480731560313	-0.499674199052112	0.267000298254183	-1.87143685725933	0.0612845542349785	0.148684320708236	hacl1.L
gene11366	334.761493686019	-0.276920493355708	0.216894006479089	-1.27675493597563	0.201688779765606	0.362449788640269	dtnbp1.S
gene11367	485.558431280191	-0.229716704470201	0.207736323966892	-1.10580903755095	0.268809182452991	0.444852669251608	wdr7.S
gene11368	583.558075431365	-0.184262091272847	0.390677719572728	-0.471647299145619	0.637178559634842	0.778106035170662	fkbp7.L
gene11369	5.44993768363387	-0.489447963300139	0.868568954850559	-0.563510773170969	0.573087126257467	0.729601952640515	cabp7.S
gene1137	225.081787849597	-0.357483107328401	0.556011194571695	-0.642942283929691	0.520261551068493	0.686287433661103	LOC108707739
gene11370	15.5289828219904	0.906866576715663	0.691515648935938	1.31141873377861	0.18971633303061	0.347048573720387	fam57a.S
gene11371	1291.027819071	0.636211759349967	0.179346797145608	3.54738288876962	0.000389078687015001	0.00230953609896244	u2af1.L
gene11372	10.4882808566331	1.97352093348423	0.832580111988537	2.37036761395929	0.0177704066336384	0.0564069397953337	zp2.L
gene11373	230.84632534669	-1.50679411071666	0.333133892003001	-4.52308860457549	6.09437124003136e-06	6.32253729359961e-05	styxl1.L
gene11374	269.452779471284	0.112132821961884	0.289927642189529	0.386761404035362	0.698932852923452	0.822516369274246	nuf2.L
gene11375	0	NA	NA	NA	NA	NA	LOC108703363
gene11376	382.020771682624	0.512594741727091	0.278254575822178	1.84217901974295	0.0654489682492813	0.156566748253327	pvrl1-like.2.L
gene11377	604.523734345806	-0.0278729073018852	0.197321785997579	-0.141256106926922	0.887667623451736	0.93881743907525	tmem56.2.S
gene11378	8.53328663537868	1.88211075511344	0.860865157111323	2.1863014661076	0.0287935569565983	0.0824735805453008	ptx4.L
gene11379	26.0293017865172	2.92475807709092	0.747914278989126	3.91055253156017	9.2085229477072e-05	0.000667434984948072	st6gal2.S
gene1138	45.2823652322477	0.4553538909257	0.509502640609784	0.893722337495096	0.371470470798634	0.55419995565587	hnf4b.S
gene11380	156.9742933151	0.153149754259071	0.50005283708487	0.306267143991982	0.759401253285199	0.861046302574417	tstd2.L
gene11381	37.8053204487008	0.141405486010761	0.416739351247248	0.339313975480242	0.73437321559458	0.845394223749903	LOC108708375
gene11382	2804.96988764287	0.341051696634443	0.172560957160848	1.9764128702447	0.0481080350634379	0.123284519278439	snrnp70.L
gene11383	157.205048178725	0.767569495113768	0.689484383627696	1.11325145766932	0.265600448102337	0.440875652824995	mfsd10.L
gene11384	224.985433767782	0.284708504906864	0.239851335056486	1.18702072198103	0.235219446928444	0.404567771669796	polr1d.2.L
gene11385	773.400436460274	0.0553975122970454	0.225650097585033	0.245501831773725	0.806067890015208	0.889682961736695	lamp2.L
gene11386	552.61943480478	0.339415731630013	0.325588169302325	1.04246948639847	0.297194065274868	0.476399965855725	irx2.L
gene11387	515.856263170473	-0.131101011351259	0.236156179223339	-0.555145377869928	0.578795226639038	0.733756532895118	adprhl2.L
gene11388	4.26900689124028	0.639961041297357	0.888475975491085	0.720290766380749	0.47134598870575	0.644849813927451	kbtbd3.S
gene11389	810.918821583449	-0.842480350796797	0.31304010340768	-2.69128569031813	0.00711772129431684	0.0267813160850289	slc39a9-like.1.L
gene1139	1564.58002550755	-0.085427684508047	0.241396502231464	-0.35388948770324	0.723421705507211	0.838474955875468	LOC108713816
gene11390	487.479265867332	0.767797466237145	0.244675502494926	3.13802345722399	0.00170091264333946	0.00813959243999924	itpk1.L
gene11391	42.4106572918154	1.06782938269424	0.492135610933388	2.16978686152986	0.030022996139704	0.0852970464182377	soga1.S
gene11392	123.69016214754	0.481683403652244	0.293058198672796	1.64364418342055	0.100249721715807	0.216301116290409	ppat.S
gene11393	1613.94980297437	0.351268623180743	0.163998000795953	2.14190795909636	0.0322008892747784	0.0899229026867152	ammecr1.S
gene11394	0.580783137411706	0.470463366800567	0.654591378043272	0.718713051502287	0.472317739997021	NA	LOC108712871
gene11395	403.563411506305	-0.699050520439008	0.247595344835886	-2.82335889999208	0.00475233392518681	0.0191746713283472	qrsl1.L
gene11396	3836.10789305667	4.84269346676701	0.756957294064546	6.39757817876853	1.57860661045335e-10	4.88362153969746e-09	agxt.L
gene11397	2102.11443393249	0.27287636970576	0.208077738270118	1.3114154929516	0.189717427346898	0.347048573720387	hdac1.L
gene11398	15335.4495376986	-0.000510605589267881	0.131812712313157	-0.00387372037421396	0.996909226050425	0.998368586796548	rpl4.S
gene11399	384.68379518777	0.197343457211516	0.241997943335869	0.81547576186473	0.414800033148842	0.595473855294415	tsen2.L
gene114	447.625098787051	0.506608412482336	0.289563871936229	1.74955670089226	0.0801948367204519	0.18258408865999	rbx1.S
gene1140	1266.00401453278	-0.0986273567991048	0.187287872941069	-0.526608344952148	0.598465595746699	0.748815081047024	btaf1.L
gene11400	226.882679313966	0.0525592021908428	0.348543293853236	0.150796767913068	0.880136035942688	0.934044561053528	paqr4.L
gene11401	244.107800276454	-0.336466735584656	0.285015353396307	-1.18052144060046	0.237792888101659	0.407573381434235	rsg1.S
gene11402	1.29589299900663	0.129318422486071	0.898750074967974	0.143886967120063	0.885589727322307	NA	setd7.S
gene11403	731.356137999776	0.260131735618738	0.221785741993854	1.17289656801268	0.240837286012782	0.410872996274696	dap.S
gene11404	1063.34242732322	-0.288862620381125	0.273884660670989	-1.05468710687718	0.291568450387298	0.469840977727069	ndfip2.S
gene11405	1568.07029056029	-0.320535726828179	0.241367622326309	-1.32799802947407	0.184178757891372	0.339662099699069	serpinb6.L
gene11406	3110.20558568344	-0.473816836320277	0.208291184387546	-2.27478103652574	0.0229190683756016	0.0689094613551356	pdia5.L
gene11407	33.37665231666	5.64547160486851	0.806097468354018	7.00346028427069	2.49716723487656e-12	1.08623166093958e-10	ocm.S
gene11408	196.855323697961	0.305376167699948	0.265872358466677	1.14858185883292	0.250728441026205	0.422929493041737	aen.L
gene11409	614.668793926493	0.275588447808874	0.178412453551439	1.54467046623188	0.122425992060301	0.251082972474425	mospd1.L
gene1141	580.879534538486	-1.53551926624738	0.275789821491471	-5.56771550865545	2.58100763392938e-08	5.00585765392449e-07	fam160a1.L
gene11410	71.6101221407361	0.220248963852239	0.411413924474945	0.535346401153839	0.592410345894456	0.744479649998471	ago1.L
gene11411	1148.93887439858	-1.07515443625834	0.256142943325608	-4.19747826076787	2.69903556611614e-05	0.000229501891456672	LOC108709769
gene11412	1211.55394372894	-0.41057022737369	0.213018234509254	-1.92739475247061	0.0539304530987337	0.134674014329267	nutf2.L
gene11413	5610.44475438919	0.615913880478437	0.15614539624621	3.94448952889565	7.99701476824335e-05	0.000589417584571237	mpp1.L
gene11414	3.97222438126855	1.97556762301689	0.90846237479498	2.1746278963537	0.0296580121045727	0.0844833748802633	LOC108712526
gene11415	636.724827859862	-0.344469432334215	0.222994331442129	-1.54474524130947	0.122407897124429	0.251062967521289	lyrm4.L
gene11416	1374.20757748398	-1.33986950744865	0.239562122938495	-5.59299396337648	2.23187053632418e-08	4.35395560686288e-07	dgka.L
gene11417	28.8609995745314	2.41612443398481	0.830096361153972	2.91065537334244	0.00360671591758315	0.0152266137216228	osr2.L
gene11418	446.604767198249	-1.74745916031376	0.637456628038324	-2.74129891109816	0.00611968069635329	0.023643756724545	MGC84172.L
gene11419	1198.14389929934	0.0244326336665551	0.18464494046484	0.132322248338061	0.894729410474384	0.943038971416696	slc22a5.L
gene1142	78.1028709380141	-1.86197848271091	0.421780833354608	-4.41456399974787	1.01213770486444e-05	9.83102841372203e-05	vtcn1.S
gene11420	7205.09375525794	-1.05906252994257	0.206728254018184	-5.12296945075254	3.00761092963413e-07	4.52886926427798e-06	jup.S
gene11421	129.086821704464	1.15396346586635	0.337017151096273	3.42404967258389	0.000616953428943246	0.00344863791357858	ldlrad3.S
gene11422	464.009312938601	-0.0325891718991567	0.254125919235297	-0.128240251908276	0.897958846615098	0.944995689228876	psmg2.L
gene11423	118.660392996879	2.49599150244783	0.521619726202199	4.78507881713103	1.70920247569376e-06	2.09567021266223e-05	obsl1.L
gene11424	347.551540244221	-1.48124132711799	0.333998728158354	-4.43487116039468	9.21273690810217e-06	9.06546563160456e-05	arhgap40.L
gene11425	784.965776254976	-0.0964690548550804	0.195158890112801	-0.494310327340568	0.621087032721617	0.766328118214191	coq10a.L
gene11426	7.62106248519137	-0.556633490039951	0.80681627103052	-0.689913565239556	0.490248544619371	0.661302775782553	LOC108699139
gene11427	0.274030420919748	0.260635152117543	0.646490740677579	0.40315372783897	0.686835137548673	NA	plp1.L
gene11428	2109.04570765716	3.58697709025132	0.348915008429378	10.2803748867035	8.63909113335661e-25	1.60521779138992e-22	gckr.L
gene11429	4.82601835372531	-0.127066773791026	0.917771252849579	-0.13845146423632	0.889883626031804	0.939972173463288	gpr85.L
gene1143	97.0232079530899	-0.689962119859441	0.459212487761535	-1.50248988920731	0.132970637202895	0.266610929740145	LOC108712688
gene11430	2.10661960270972	0.185398572278134	0.923232596678999	0.200814586643756	0.840843556773507	NA	mybpc1.S
gene11431	1353.71714032489	-0.454223248679781	0.174227063235166	-2.607076307466	0.0091319007048771	0.0328676713453106	raf1.L
gene11432	15.0886177704414	0.891993128942007	0.803427702766253	1.11023446897688	0.266898003123687	0.442468292781081	hoxa5.L
gene11433	198.060581006914	-1.22391673968603	0.385949635412063	-3.17118252587363	0.00151819716213035	0.00738872316528466	bcap29.S
gene11434	243.722960657268	0.024930578467189	0.231444840809927	0.107717149278187	0.914220065510365	0.954623727475197	ap5b1.L
gene11435	396.517048206511	0.361344832688278	0.385745605476383	0.936743873574474	0.348890322296031	0.531044290288514	smtn.S
gene11436	57.9637451831111	0.232831311260846	0.438419643718201	0.531069523450691	0.595370602545827	0.746625442954295	LOC108705060
gene11437	44.6133678587711	-0.244301158595787	0.450140230174131	-0.542722338994856	0.587320991054037	0.740569283522945	mafk.S
gene11438	478.201370858994	-1.05113920664548	0.282487582823798	-3.72101030472952	0.000198427340310966	0.00128919951882158	oaf.S
gene11439	3407.40295905166	1.32219815541922	0.503628476788029	2.62534430906639	0.00865613858247667	0.0313963643175238	ttr.L
gene1144	15.2294724369421	1.99664882294479	0.69125425744698	2.88844343660037	0.00387153652709636	0.0161408754850592	slitrk5.L
gene11440	442.652718818299	2.94866909702801	0.239230664457047	12.3256318487442	6.59247126330466e-35	4.04979545911701e-32	slc38a3.S
gene11441	26.2572541146371	-1.38647634800196	0.773618718374504	-1.79219596820921	0.0731015802748915	0.170549578968726	LOC108707589
gene11442	0.523649370679679	0.0985166689241067	0.651651612206673	0.151179966532273	0.879833753040645	NA	tmem196.L
gene11443	43.3563256240524	-0.907708396816449	0.759460828246463	-1.19520107299316	0.232008479438164	0.400785494379808	LOC108708295
gene11444	1767.01143081798	0.177433235274372	0.251334849100718	0.705963522007519	0.48021082264992	0.652941818257532	snrpe.S
gene11445	5155.92319737063	-0.373984129520948	0.193832885063256	-1.92941527645787	0.0536793287282586	0.134199518415465	ywhaz.S
gene11446	2.03845050170342	0.414392595139938	0.922796034142205	0.449061959314921	0.653386961170169	NA	esr1.L
gene11447	377.848321733014	-0.511707147438102	0.266568719113794	-1.91960688087961	0.0549075742547997	0.13666048191768	per3.L
gene11448	8.82343606192937	1.57383466651433	0.756741982331739	2.07975069873208	0.0375484052482489	0.101522010812678	ovch2.S
gene11449	3.87745901286108	1.92252807380378	0.923515539341899	2.08174956663293	0.0373653505704463	0.101163376283594	nalcn.S
gene1145	3887.54162123481	0.0835396520130128	0.238057623250894	0.350921977932076	0.725646882736285	0.83971616243445	tubb.L
gene11450	1.08739435185801	-0.0299609028683945	0.89098093521771	-0.033626873128406	0.973174692724918	NA	LOC108719052
gene11451	163.607458947588	-1.09194578166045	0.397354778085549	-2.7480373758721	0.00599531743642328	0.0232520788076478	fam161a.L
gene11452	950.411696142722	-0.697354550014636	0.272394902904221	-2.56008663370562	0.0104646072757109	0.0366998885711493	b4galt3-like.1.L
gene11453	648.036707081644	3.99264793426117	0.353782379940961	11.2856042602446	1.54575679997545e-29	4.89777109853273e-27	cldn3.L
gene11454	3.45470103875991	1.94900026537866	0.92400522143595	2.10929572708455	0.0349190633972118	0.0958594370560395	htr5a.L
gene11455	1502.45687922513	0.529954271116292	0.166260120745474	3.1875008194394	0.00143508051332317	0.00704641773343302	utp14a.L
gene11456	9.22323289875647	0.600655920319571	0.90875560609244	0.660965298362596	0.508634568115722	0.676645903823275	gpbar1.S
gene11457	8.73053941762694	1.61120137350649	0.849564082211201	1.89650363903443	0.0578934792538673	0.142326986199008	lrrc4b.S
gene11458	6.20848587951171	1.51984434997588	0.87978025950405	1.7275272246193	0.0840730201349075	0.189408126568434	pou2f2.L
gene11459	2.14166944824764	0.0055270299627973	0.917682145289036	0.00602281518842942	0.995194517801187	NA	ahsg.L
gene1146	662.340413163836	0.979779372834423	0.257882022546714	3.79933181521771	0.000145086732540806	0.000986281783245442	etv1.L
gene11460	356.315352028824	-0.104366474694232	0.182128541486333	-0.573037448400493	0.566619338433829	0.724022953100848	coq6.L
gene11461	106.598181789517	-0.400770835955294	0.383311295369002	-1.04554924625815	0.295769192497458	0.474683404361507	timm21.S
gene11462	334.02513329308	-1.24793694230519	0.394068564126037	-3.16680155666023	0.00154125454140673	0.00747568225582938	snx31.L
gene11463	10.0645780626077	0.0699005598210738	0.896833748124703	0.077941491349135	0.937874594454961	0.967011245996135	LOC108708580
gene11464	2258.65018401424	-1.01324317424661	0.173218681649404	-5.849502863077	4.93044397217511e-09	1.10920249631123e-07	pfkfb4.L
gene11465	470.161881948937	0.0920464082577317	0.21970659348234	0.418951506182861	0.675251573538618	0.805682083997381	mier1.L
gene11466	0.386634160219804	-0.0476669510623743	0.645077472179713	-0.073893374235048	0.941095228031496	NA	LOC108707871
gene11467	214.520438695394	1.1101210582564	0.909749476593612	1.22024918597705	0.222370426259809	0.388816255664962	hand1.L
gene11468	2190.77913356307	-1.554032576827	0.369473580917851	-4.20607225276148	2.598471895601e-05	0.000222143148337079	znf750.L
gene11469	711.463996135499	-0.238713253348421	0.16126032295362	-1.48029750267261	0.138793869425082	0.275255914057478	cmtr1.S
gene1147	8.77123894256094	2.37065937014162	0.919060457613669	2.57943789279871	0.00989612519125386	0.0350698451120712	gpbar1.L
gene11470	2.24091030330771	0.54617304544238	0.924177851595248	0.590982617144109	0.554532068062235	NA	htr2c.S
gene11471	2137.50026236292	0.247473851021426	0.140546830228732	1.76079283053682	0.0782734737575303	0.179403779302172	psma7.L
gene11472	3.35768100352642	0.316246959709992	0.885296881146983	0.357221364318222	0.720926093216757	0.837225541197268	LOC108718302
gene11473	193.872750691443	2.18826671124557	0.545254898808019	4.01329124420402	5.98779583041717e-05	0.000457458482973064	LOC108695506
gene11474	23.5085239005052	-0.170599080911574	0.550665594648557	-0.309805229470442	0.756709074603519	0.859600719097311	LOC108702503
gene11475	1130.94229452156	0.508120155989322	0.265244808749426	1.91566484707091	0.0554077696395986	0.13765510679445	ier2.S
gene11476	13.5654533153472	2.22743497835622	0.767197123976961	2.90334114759157	0.00369204217879489	0.0155258677876369	calb2.S
gene11477	257.146694072451	-0.965712112280375	0.275920026039315	-3.49997108271791	0.000465308631848577	0.00269513204245527	poc5.L
gene11478	185.482899479264	-0.422303739548177	0.251463513473018	-1.67938375518439	0.0930772771949182	0.204430435669043	chfr.S
gene11479	1.79755888376447	1.10849102301325	0.803300050654737	1.37992151514216	0.167610811357512	NA	ncam2.S
gene1148	338.733386774764	0.480067613736288	0.383611113165722	1.25144344691833	0.210772734407333	0.37390794898604	lyn.S
gene11480	96.1661084142537	0.431516510755669	0.309686128140058	1.39339954730072	0.163499002552311	0.311131841941276	mthfsd.L
gene11481	633.544833695453	-0.593171748080171	0.202463146378036	-2.92977639976319	0.00339205991165908	0.0144500984150651	snx2.L
gene11482	776.035117115595	3.0690688981746	0.486199453997623	6.31236599082977	2.74801392476084e-10	8.03867513597922e-09	tinagl1.S
gene11483	0.153376358245979	0.0963872962330214	0.643332603262461	0.149824982822607	0.880902698389392	NA	LOC108701852
gene11484	0	NA	NA	NA	NA	NA	bmp15.S
gene11485	152.096322140863	0.129546501191725	0.317973234906587	0.40741322529798	0.683704515090144	0.811810442977181	shpk.S
gene11486	0.835763924268694	-0.391644280133475	0.798755220818389	-0.490318272639525	0.623908698805307	NA	ccl5.L
gene11487	818.017898305268	0.354519678584561	0.220944325045176	1.6045656683514	0.108589421907838	0.229453560119646	got2.S
gene11488	1745.49201259227	-0.0930778999717412	0.154486581647306	-0.602498281593405	0.546842506698149	0.708161516697685	LOC108700868
gene11489	1321.93304874743	0.37472940428449	0.19272563356577	1.94436721961331	0.0518511839091418	0.13067418677571	ccdc47.L
gene1149	147.72638977504	0.37250649453643	0.299614904793825	1.24328425781342	0.213763103101594	0.377610514463678	trmt10c.L
gene11490	619.70370142617	-0.00060171804559335	0.161784330755476	-0.0037192603435916	0.997032466435841	0.998403077128841	txnl1.L
gene11491	2667.94673153343	-0.189271295989365	0.200896651495353	-0.942132656669706	0.34612472683928	0.528062057223749	akt2.S
gene11492	65.7818148740961	0.238716791619657	0.523298830231646	0.456176811085141	0.648262839062837	0.786232300579927	sema3e.S
gene11493	1396.45755811394	0.257835755261056	0.170359833852452	1.51347738155443	0.130158442251094	0.262611386165304	ylpm1.L
gene11494	8.1966766514304	0.171459925456197	0.820285715374841	0.20902463890627	0.834429004370961	0.905425812441042	LOC108714907
gene11495	282.735736285642	-0.351132460211964	0.250334169889348	-1.4026549406626	0.16071976003602	0.307066042325879	snrk.S
gene11496	0	NA	NA	NA	NA	NA	ankmy1.S
gene11497	5.06391983804864	-0.992066378445076	0.905421295584887	-1.09569587470794	0.273211888627869	0.449715702935828	b4galnt2.S
gene11498	91.5004220426758	3.08613561660706	0.525719647961379	5.87030678532634	4.34989458672374e-09	9.90440067738058e-08	scg2.L
gene11499	328.026932958752	-1.45731171100537	0.844054402456082	-1.72656135287583	0.0842464717684714	0.189699509777286	lyar.L
gene115	68.8575378625083	1.28238646836355	0.447288439919646	2.86702349963242	0.00414352244265729	0.0170714712628562	ell3.S
gene1150	3654.18595870255	0.104660307277811	0.142660458397185	0.733632209328974	0.463172924865924	0.637818180661448	ddx3x.S
gene11500	392.214537093514	1.46454491636388	0.246003891046361	5.95334045382185	2.62723968233868e-09	6.29638070685323e-08	LOC108715330
gene11501	1566.82177865678	-0.472698835335495	0.302720455437411	-1.56150278861227	0.118405166398543	0.245074187840372	endou.L
gene11502	125.610318447586	0.276156341600401	0.396835007506096	0.695897126959393	0.486493256700316	0.658412407669106	LOC108703772
gene11503	2014.48603498868	-0.0131581006437059	0.244737147992979	-0.0537642150021433	0.957123020554341	0.977318092259107	MGC69154
gene11504	81.9058837531011	-1.64959551586761	0.543767682216006	-3.0336402287555	0.00241622388102147	0.0108910983891326	il20rb-like.S
gene11505	406.441850371438	5.26295323561874	0.350520221037439	15.014692219587	5.88343254629123e-51	2.2137150384489e-47	enpp6.L
gene11506	20.5414358183194	2.76572886826177	0.712125745927559	3.88376474811952	0.00010285142619693	0.000734455471687359	LOC108696930
gene11507	1510.44234070596	-0.246879254315329	0.267690877899177	-0.922255013890735	0.356395573274122	0.538682558429543	degs1.L
gene11508	235.781089773046	-0.565023263016062	0.29019733346232	-1.94703120209554	0.0515309940218979	0.130012243245168	hyal1.L
gene11509	323.105901325997	-0.0900770908389071	0.273440526916148	-0.329421142706216	0.741837389226647	0.849859077187871	trappc2.S
gene1151	312.291350509369	-0.682247055035157	0.234072561263716	-2.91468188903402	0.00356051262269118	0.0150685524795864	tmem243.S
gene11510	439.737482857015	0.196889058739478	0.207989186645872	0.94663122595266	0.343826726470897	0.52567697549271	fbxl19.L
gene11511	6.64255735362754	1.38098055541526	0.79459946034406	1.73795808370836	0.0822181998591023	0.185981065150585	kcnk10.L
gene11512	4.43313853520944	-0.0852466936212713	0.901725653886124	-0.0945372833232455	0.924682367242181	0.95998537064014	LOC108703740
gene11513	78.1055191432586	0.192307549325756	0.462567313481561	0.415739598802027	0.677600561539768	0.80762045151093	gpr146.L
gene11514	728.341155405222	0.140222164161326	0.203093222060036	0.690432515369099	0.489922234890874	0.660981094188973	znf335.S
gene11515	503.177548403086	-1.23112336788468	0.259433634631823	-4.74542697453951	2.08066969356071e-06	2.49224983867374e-05	grb7.S
gene11516	4.47750553838889	0.666835653140241	0.89717833637722	0.74325875481223	0.457325037490459	0.632436302810328	ccr2.S
gene11517	1167.25669062674	0.274868814705763	0.178457246694833	1.54025022685572	0.123499371109014	0.252750514669052	fam208a.S
gene11518	250.140486607819	-0.215180196601124	0.36641812365526	-0.587253148000872	0.557033702346111	0.716121614176146	brox.L
gene11519	55.4763137056465	-1.25563898679283	0.486907367554538	-2.57880465662124	0.00991428333093897	0.035113850485753	ddx25.L
gene1152	1010.15176886379	-0.476939823255749	0.214187740394408	-2.22673726506245	0.0259648383359793	0.0760057958525054	fam114a2.S
gene11520	5.53407793030881	0.509976448379501	0.924157722531378	0.551828368628047	0.58106594903303	0.735550953860264	clec14a.S
gene11521	14.9735814818596	4.44198522788684	0.869216360476163	5.11033320340805	3.2159112473284e-07	4.81602708735483e-06	ppp1r3a.L
gene11522	1077.66116457879	-0.557939774386896	0.194149352766421	-2.8737658222232	0.00405609586339467	0.016768650128285	heatr6.S
gene11523	198.469306234186	-0.685968477033045	0.252764245686427	-2.71386673051869	0.00665029139458474	0.0253457104670037	fam173a.L
gene11524	96.4561683477656	1.87077747993583	0.516404074465966	3.62270085082204	0.000291542923758958	0.00180015047139864	akap12.S
gene11525	3090.79241362648	-0.121803623847183	0.146184210191151	-0.833220111036019	0.404720602359184	0.586204159927524	sec13.S
gene11526	411.04659834686	-0.569575922874111	0.255373282239181	-2.23036614433553	0.0257231452665892	0.0754597403439821	tfdp1.L
gene11527	10.0635305830782	-0.423005937460537	0.911917681482677	-0.463864168937679	0.642745065588963	0.782379704030239	cd28.L
gene11528	146.830392005832	0.0954143558848613	0.742573682629481	0.128491432051558	0.897760078253612	0.94498642470379	comt.2.L
gene11529	116.603303766975	-0.647443967913741	0.290512016647338	-2.22863059292895	0.0258384937818935	0.0757083216380985	setdb2.S
gene1153	261.463697756386	-1.28545505279961	0.303191625425138	-4.23974458726269	2.23774253689514e-05	0.000195298022914122	spire1.S
gene11530	320.863706729062	-0.377777041383147	0.225955319541088	-1.67191036772406	0.0945419980602289	0.20680246229278	gclc.S
gene11531	3365.13478078601	0.505631919984805	0.280177475705778	1.80468440123925	0.071124082142274	0.166945258621693	polr2a.L
gene11532	731.90034718913	-0.394337485077147	0.176431570191031	-2.23507326183277	0.0254125394326278	0.0747525505190587	trappc12.L
gene11533	472.007659676047	-1.1642674852336	0.274072074864401	-4.24803397358023	2.15654697073691e-05	0.000189033839155946	tmem130.S
gene11534	8.85469947680153	-1.58676307951879	0.805692000907209	-1.9694412725112	0.0489024402153225	0.124894990066301	cel-like.1.S
gene11535	870.721774733584	0.0493349352096765	0.274916310250084	0.179454377096789	0.857580937546975	0.92005716224477	LOC108717861
gene11536	4478.09276090677	-0.310639014064367	0.230932086580058	-1.34515310827833	0.178575795619788	0.331768301688141	cox7a2.L
gene11537	149.431050715356	0.125929788002495	0.275100831069806	0.457758660752792	0.647125838571284	0.785448986565896	tmem53.S
gene11538	646.698098405149	-1.19174135577218	0.269915289309266	-4.4152421258608	1.00896993464819e-05	9.80342285437221e-05	LOC108709373
gene11539	129.692481017359	0.93627695556626	0.471395172404142	1.98618274088637	0.0470130365443185	0.121128084654672	tmem64.L
gene1154	2119.38487242565	0.697816343616051	0.164095707704956	4.2524960181818	2.11400976623581e-05	0.000185743327827212	smarcc1.S
gene11540	0.959366974257797	0.0792402549834933	0.69238168455293	0.114445914372589	0.908884318663871	NA	LOC108699508
gene11541	8.03194262317692	-1.33568411454755	0.91222332622481	-1.46420736693416	0.143137297966332	0.281698320110139	c1qa.L
gene11542	1282.64656539568	-1.55987300713478	0.304080643249227	-5.12980040579662	2.90049553304788e-07	4.39616394966134e-06	irf7.L
gene11543	92.4733648369992	1.03930319996369	0.339975638578502	3.05699315488958	0.0022356938138363	0.0102212362530812	klhl32.L
gene11544	465.756730809958	-0.277586310557957	0.256675737662261	-1.08146688536339	0.279489483244414	0.4564856914999	stau2.S
gene11545	662.739580299846	-0.235423583328927	0.1852200845881	-1.27104781240366	0.203711639622817	0.364886882730521	ap3s1.S
gene11546	217.791348821507	-2.17496515343182	0.417674954311178	-5.20731523636301	1.91592451843735e-07	3.04411519708603e-06	lrrc63-like.L
gene11547	1.51610398887679	0.217162482175308	0.91050879654684	0.238506737111064	0.811488090648834	NA	stc1.S
gene11548	267.578744933805	0.692982218926905	0.465926548000593	1.48732074165051	0.13693011890509	0.272423189116822	nckap5l.S
gene11549	7.80935784727991	2.51784863303574	0.876707421511957	2.87193717225924	0.0040796406646907	0.0168474775206276	slitrk1.L
gene1155	236.704093861769	-0.928121397193557	0.27920899845405	-3.3241099045248	0.000887012318697763	0.0046907866839637	LOC108704617
gene11550	82.9366098149828	0.369328008975963	0.310850678082386	1.18812032598519	0.234786007443053	0.403983857896613	cdc37l1.L
gene11551	995.69907055666	-0.70969299843817	0.23775660996888	-2.9849559115562	0.00283619199274265	0.0124758461454839	chmp4c.L
gene11552	425.884865461781	-0.466171553651523	0.206382566398817	-2.25877389638951	0.0238974530754923	0.0712850297319784	mea1.S
gene11553	37.9622843689122	-1.91920276033623	0.494395487425144	-3.88191803758486	0.000103635810067669	0.000738468741631861	ikbke.S
gene11554	1619.32919656533	-0.0717978068535684	0.243310343496469	-0.295087359714366	0.767927145511222	0.866198568801367	ndufb8.S
gene11555	652.172757595926	-0.0798171467654025	0.182982948831331	-0.436199915211639	0.662691689450578	0.796919122054727	tmem94.L
gene11556	163.94573951867	-1.42826272862844	0.403797732982095	-3.53707465884106	0.000404585280301118	0.002387457659742	fam81b.S
gene11557	7809.93498740326	-0.946875695977621	0.462676955702869	-2.04651579099977	0.0407056504547007	0.10827861296721	col3a1.S
gene11558	689.84929860421	1.01641515478199	0.210605257332759	4.826162307886	1.39189087513574e-06	1.74936564644931e-05	abr.S
gene11559	26.0793328211874	2.79344661076499	0.693756315777768	4.02655305218125	5.66004734980459e-05	0.00043595978832259	matn2.S
gene1156	80.8504613354875	0.0239256847460615	0.506879457473952	0.0472019222583921	0.962352295490929	0.980130822079934	rnf165.S
gene11560	111.428861310691	-0.721889102460113	0.289734053009176	-2.49155767146657	0.0127184317443499	0.0430880713490912	stard13.L
gene11561	13.4300079695182	1.74046946443983	0.880537094981851	1.97659982113042	0.0480868823979894	0.123256235766524	tmem108-like.L
gene11562	0.137015210459874	0.0963872962330214	0.643332603262461	0.149824982822607	0.880902698389392	NA	sftpa.L
gene11563	308.700829351605	0.22925510083716	0.26127791862908	0.87743771857973	0.380248933557115	0.562312608646658	abhd17b.L
gene11564	1609.20816227862	-0.0812684696519215	0.154082727783679	-0.527434001337363	0.597892236970751	0.748355876292815	psmb1.S
gene11565	8.21545322599072	-0.722539335040084	0.916680370642369	-0.788212945515307	0.430572158146324	0.609301180986773	dbh.S
gene11566	421.441988123496	-0.0329499760626938	0.215128091611986	-0.153164451075612	0.878268590777691	0.933040264381989	slc25a19.L
gene11567	1796.1941738483	0.0768434631256836	0.18689306893729	0.411162722955059	0.680953220090719	0.810158489216262	pls3.S
gene11568	2944.82380284162	-0.00167291442983866	0.145939816906072	-0.0114630432277119	0.990854015088374	0.995561108339151	csnk2a2.S
gene11569	234.255634731264	-0.0174524266938755	0.245141623728644	-0.0711932409862565	0.94324396068023	0.970217320404816	LOC108707780
gene1157	20.1292803305217	-0.00517127155299145	0.579608049735093	-0.00892201472245763	0.992881356645273	0.996556242626854	glt8d2.L
gene11570	350.591116999131	0.281057199772876	0.187556882206992	1.49851712432869	0.13399894689516	0.268131509704927	maml1.L
gene11571	2.8597282971579	-0.0490440425567278	0.868810431702413	-0.0564496474341671	0.954983607044601	NA	LOC108696562
gene11572	1722.97797732978	0.155313548693417	0.140872265394573	1.10251331770945	0.270238571913406	0.446408256676843	mfap1.L
gene11573	1403.6765361046	0.13421573841371	0.278431448457812	0.482042309362357	0.629775890794782	0.772646590128948	xpo1.S
gene11574	1.2324598856916	0.306574022023585	0.732322768343612	0.41863237806603	0.675484822862439	NA	pde6g.L
gene11575	288.698521073104	-0.187728034395505	0.289216386462764	-0.649091971210539	0.516278931059089	0.682889313345767	alms1.L
gene11576	143.228680399234	-0.0364532963135954	0.406884613350358	-0.0895912381975635	0.928612047311869	0.962208304169865	lyrm2.L
gene11577	1509.64807827204	1.04916025025085	0.273733763411969	3.83277618797746	0.000126705220938989	0.000879196370558899	notch2.S
gene11578	508.802124064715	-0.3995482266364	0.241663860945059	-1.65332220164783	0.0982653068676965	0.213088682517436	prr5.L
gene11579	479.959054712388	-0.461150077125404	0.235600291823241	-1.95734085707917	0.0503074069316065	0.127573989557564	gng12.L
gene1158	0.852125072054798	-0.368187654524966	0.799872454988723	-0.460307955635448	0.645295191584729	NA	LOC108717530
gene11580	618.147677125998	1.01446434718495	0.194966089515238	5.20328611866459	1.95795065803809e-07	3.1019090925055e-06	erc1.L
gene11581	1566.24405179439	-0.754068139142287	0.260565033739527	-2.89397287241575	0.00380401025132521	0.0159158153849076	dock5.L
gene11582	283.031880135019	-1.70132308728566	0.326168741966509	-5.21608256213695	1.82746746086238e-07	2.92287981080863e-06	LOC108703483
gene11583	11.5361607352113	-1.89627682838652	0.73534421154609	-2.57876080155649	0.00991554197963193	0.035113850485753	LOC108698574
gene11584	683.35518225629	-0.439797140810675	0.237138723521534	-1.85459858381475	0.0636535705197115	0.153210537923036	myo19.S
gene11585	9.31065963520617	2.09651318592556	0.892701407675034	2.34850440236871	0.0188489763766559	0.0590890478977003	wnt8a.L
gene11586	29.3286367132999	2.11093018281106	0.694288576852123	3.04042188391164	0.00236246966713362	0.0106936390150961	LOC108710610
gene11587	1.93188560794769	0.452166840625899	0.861826342422201	0.524661197237328	0.599818736221057	NA	LOC108696898
gene11588	275.384618112217	-0.31326021527358	0.239412397710351	-1.30845444208187	0.190719217275137	0.348017622542661	arf3.L
gene11589	461.496726795577	0.284325007343674	0.170630216656274	1.66632272357968	0.095649153109483	0.208634453891618	kbtbd7.S
gene1159	19.6965093268009	0.692835443189515	0.833529479501992	0.831206886172116	0.405856765350288	0.587260766689432	fads2.L
gene11590	526.956746582372	-0.0109548137154041	0.280464777087154	-0.0390594991256243	0.968842951326183	0.98331382067471	LOC108718667
gene11591	3750.98791940506	-0.239136431035056	0.244759665924196	-0.977025483884744	0.328556536214162	0.508791043141398	sfxn3.L
gene11592	0.137015210459874	0.0963872962330214	0.643332603262461	0.149824982822607	0.880902698389392	NA	LOC108695791
gene11593	382.867847204251	0.0802055564594237	0.217039318490191	0.369543901157469	0.711722356778142	0.831630947154166	nlrc4.L
gene11594	25.0776386343197	0.867613059850036	0.542213505778534	1.60013177577397	0.109569353123104	0.231026896171228	LOC108711820
gene11595	891.667630057296	0.456419843289697	0.204407360556172	2.23289338528625	0.0255559759022347	0.0750717703360171	med24.L
gene11596	105.342382822843	-0.0409674621517512	0.354301526512427	-0.115628805088748	0.907946732863637	0.950711538801556	mtcp1.L
gene11597	2.73417818102645	1.77465036879728	0.892193769809629	1.98908626001272	0.04669168264617	NA	golga7b.L
gene11598	290.200757582073	4.91616474115202	0.578401899160339	8.49956535116632	1.90301898344374e-17	1.69978559111691e-15	loc100495517.S
gene11599	1527.61859991137	0.250381118164417	0.224270034579428	1.11642698336385	0.264239408668633	0.439120290283572	btf3l4.S
gene116	462.907619764638	-0.197333504196317	0.223509245542135	-0.882887433661517	0.377297093815865	0.559790014833958	edrf1.S
gene1160	8.0716453607905	3.3244361071832	0.916706602160078	3.62649957941798	0.000287289287126374	0.00177716704311364	LOC108700040
gene11600	3.99066905405451	0.358240212040851	0.898767252064587	0.398590637584899	0.690194861277593	0.816320887651752	tmem37.S
gene11601	0	NA	NA	NA	NA	NA	LOC108718103
gene11602	1343.81420394422	-0.383999584052327	0.161132971354639	-2.3831223419022	0.0171664882180878	0.0548311186176424	ncoa3.S
gene11603	76.2552645880182	3.000926742099	0.465026128253879	6.45324329058055	1.09481383995043e-10	3.49469686069437e-09	sec16b.L
gene11604	0	NA	NA	NA	NA	NA	LOC108714886
gene11605	839.502199615883	0.799890646015058	0.160083977864152	4.99669396455059	5.83215118262631e-07	8.10496688588341e-06	LOC108711345
gene11606	134.916661181741	-0.983796506698884	0.429804953780647	-2.28893710518043	0.022083006976016	0.0670216367196064	zc2hc1c.S
gene11607	0.290391568705853	0.273833657927544	0.64711774984766	0.423158935127352	0.672179305541213	NA	LOC108712294
gene11608	755.983864551094	0.218846332048369	0.192455775680975	1.13712530202856	0.255485908013327	0.428646587006302	vimp.L
gene11609	28.1843685848244	0.413140361973231	0.816700761540091	0.505865038247489	0.612951397237395	0.760184994777422	LOC733245
gene1161	149.200317141187	0.229665139325772	0.330400096021427	0.6951122051456	0.486984986499218	0.658791284108906	LOC108705694
gene11610	5.19929404176128	-0.428735946270938	0.818378578393517	-0.523884614761728	0.600358796326993	0.750473427252442	nme6.S
gene11611	571.813275501412	0.0303392228889862	0.207639524874888	0.146114873395452	0.883830705158461	0.936305625958149	recql.L
gene11612	619.621039669693	0.376520756771701	0.18452796226378	2.04045366432579	0.0413051615896071	0.109563506257381	hdgfrp2.L
gene11613	6.00993346283766	-0.323520359641292	0.861225812331912	-0.375651025560075	0.707176351444283	0.82830909198118	LOC108703248
gene11614	491.02010561489	-0.309085056388812	0.27961849955058	-1.10538128516387	0.268994409584877	0.445110259079457	pcmt1.L
gene11615	1048.55310022746	0.0844583106729311	0.19496488333579	0.43319755449225	0.664871255361143	0.798583043678456	triobp.L
gene11616	526.904429027376	-1.13215781538202	0.275507943088537	-4.10934727576326	3.96779018103456e-05	0.000320297092960932	bspry.L
gene11617	1428.81561653511	0.149510983770834	0.19505519666169	0.766506026651271	0.443375267304225	0.620348338035114	txndc12.L
gene11618	721.818933850353	-1.41350320944007	0.261596024641338	-5.40338184182292	6.5396039913698e-08	1.15213002852529e-06	c7orf57.L
gene11619	31.5092146793168	2.07473969257554	0.533105146672413	3.89180203103618	9.95024216368367e-05	0.000713126652984694	mfi2.S
gene1162	209.175740321023	-1.206800788776	0.314855094142284	-3.83287680977029	0.000126653386575889	0.000879039333484169	mapkbp1.S
gene11620	87.2175129002849	-0.529813356430124	0.45162481428603	-1.17312720574865	0.240744798055751	0.410738489274849	adamts4.L
gene11621	18.069795916399	-0.140977291202807	0.563424445756275	-0.250215077220471	0.802421026099385	0.887752820753869	rfx3.L
gene11622	226.80216095258	-0.344947147317379	0.375078530412867	-0.919666468079843	0.35774708061288	0.539857867024029	il1rap.L
gene11623	145.293583547893	-0.977713741610144	0.294188524656443	-3.32342582958302	0.000889190651690085	0.0047006546902921	dgkq.L
gene11624	1338.08680637856	0.636523907843052	0.245190648833683	2.59603663871708	0.00943060085008152	0.0336898310216359	LOC108701256
gene11625	7.06963480801139	0.878363807818202	0.775779648365324	1.13223363060508	0.257536224649375	0.43086360038744	LOC108715887
gene11626	0.205184311466178	-0.24267875699261	0.643332603262461	-0.377221293871848	0.706009156984087	NA	trpv3.S
gene11627	361.859765917049	0.397270386911781	0.208220743840187	1.9079289583976	0.0564003988740597	0.139568267552456	c8orf33.L
gene11628	0	NA	NA	NA	NA	NA	LOC108718056
gene11629	1593.2059536653	0.0667530921965155	0.18419356052644	0.362407306779508	0.717047680075123	0.835026700519967	ppm1b.L
gene1163	358.913618248031	-0.0429711350210717	0.261799794910433	-0.164137389931008	0.869622988044214	0.927423261757976	polr3h.L
gene11630	0	NA	NA	NA	NA	NA	LOC108710594
gene11631	201.487903962895	0.603548286981547	0.232698794077333	2.59368893326095	0.00949523528089177	0.0338965935946541	nufip1.S
gene11632	636.179874841673	0.00212040076902344	0.192066573352686	0.0110399260631876	0.991191592370213	0.995757578110766	srbd1.L
gene11633	14.8260184385861	-1.57427607806065	0.763248053283591	-2.06260084292114	0.0391505676074927	0.1050424490198	LOC108715025
gene11634	1803.57916629109	-1.95367241222836	0.393327911357348	-4.96703222887581	6.79852930177597e-07	9.28926602418331e-06	cfap44.L
gene11635	19.6594446382189	1.16401657826857	0.687592808841841	1.69288649226743	0.0904770749394731	0.200106571106031	best2.L
gene11636	23.9264420864281	-0.0983184305531109	0.573600411426947	-0.17140578806163	0.863904703916911	0.923976531147063	arfgef3.S
gene11637	0.205184311466178	-0.24267875699261	0.643332603262461	-0.377221293871848	0.706009156984087	NA	LOC108704726
gene11638	280.883332578888	0.396800794767254	0.301901725464551	1.3143376181659	0.188732613216362	0.345751347478894	LOC108696805
gene11639	170.904545670901	3.14527717671806	0.65670354887679	4.78949319232044	1.67203070354133e-06	2.05343925774368e-05	NA
gene1164	17.992788199589	-0.74684681850872	0.804423290960438	-0.928425154892054	0.353187075084945	0.535581065346697	c11orf96.L
gene11640	32.5251430255616	-0.844124410792488	0.511026065342691	-1.65182261344423	0.0985707173901711	0.213489506703234	arhgap44.L
gene11641	735.121789357792	0.433355280458306	0.154459244944547	2.80562863436168	0.00502185325204108	0.0200907502312186	madd.L
gene11642	4.23989545597441	-0.547619224124743	0.869166164112501	-0.630051245361021	0.528661056677566	0.693386774163461	LOC108700394
gene11643	1.98638204744454	0.787399297413997	0.790259764675696	0.996380345565395	0.319065378943893	NA	obp.S
gene11644	11.3145874300513	-0.791983573054665	0.906760501383407	-0.873420899836692	0.382433703392434	0.564517306091392	dclk2.L
gene11645	1181.86560676397	0.135626140113676	0.211553799775247	0.641095268710676	0.521460787983388	0.687357294582587	rrp8.L
gene11646	1927.26642800334	4.37802525986348	0.386939517852435	11.3144950512217	1.11240920734664e-29	3.6396336467762e-27	f7.S
gene11647	498.459688051145	0.106515777127919	0.176903407571077	0.602112636440443	0.547099163647102	0.708402457303799	fam32a.L
gene11648	2.28736083148701	-0.279588369981272	0.919154296658662	-0.304180017433025	0.760990747772992	NA	kcnh5.L
gene11649	0	NA	NA	NA	NA	NA	LOC108701705
gene1165	1798.41255683952	-0.163401675839924	0.204025176985769	-0.800889763969284	0.423195466453934	0.602695015025419	golga7.S
gene11650	1.03890073432025	0.553936701343607	0.82914677718118	0.668080388887002	0.504082279408276	NA	top1.2.S
gene11651	1069.48477314841	2.61241772662788	0.436023402308378	5.99146218482156	2.07962685637785e-09	5.07695442042413e-08	itga5.L
gene11652	16.8018937126911	3.02030404474474	0.87630331514795	3.44664226704975	0.0005675996250395	0.00321332425656604	stx1b.L
gene11653	315.983268592562	0.0458895339307828	0.195619384380574	0.234585821216499	0.814530215527887	0.894313364864152	phf6.S
gene11654	2522.1237736973	4.6454013834061	0.402172899365618	11.5507568777849	7.31731692884487e-31	2.75323196093949e-28	LOC108711024
gene11655	1460.67370901327	-0.0618325939606728	0.201683652866074	-0.306582080808166	0.759161494667598	0.860892109365181	kank1.L
gene11656	302.624886696663	-0.407715784178564	0.222205822615771	-1.83485643795918	0.0665269636584679	0.158513243229491	nudt5.S
gene11657	1444.19131262536	-0.254461797813831	0.168253666833365	-1.51236999824702	0.130439762809974	0.262932250742853	mboat7.L
gene11658	14.3060066819229	1.70117292943977	0.903721835847672	1.8824076855951	0.0597806832008054	0.14593812740095	pdx1.L
gene11659	2.13599595107042	0.0167175866235275	0.919827431826231	0.018174698911008	0.985499486646884	NA	csmd2.L
gene1166	66.2681687438195	2.95199996188553	0.727751985749918	4.05632690763958	4.98504747747855e-05	0.00039240301809514	tbx1.S
gene11660	0	NA	NA	NA	NA	NA	LOC108695953
gene11661	906.378652866982	0.0955864571524372	0.191894923121981	0.498118739137649	0.618400353310585	0.764081174052918	rif1.S
gene11662	751.161911631008	0.0465645782927661	0.185612351177497	0.250870041769136	0.801914587063197	0.887640998967051	sec24b.L
gene11663	43.7787399270749	0.503988764478417	0.480850881138805	1.04811862522704	0.294583956092465	0.473556771453196	LOC108704327
gene11664	319.444405047608	1.23951834926052	0.380763724434343	3.25534779107945	0.00113253584137494	0.00576339160798426	fermt1.L
gene11665	784.176765400334	-0.955327202708423	0.287974961388764	-3.31739675595872	0.000908604893382341	0.00478731242704391	LOC108703560
gene11666	67.4645059150789	2.32532622089529	0.684995994418972	3.39465666929584	0.000687147121009867	0.00377648630445828	gltpd2.S
gene11667	1040.62118614543	1.38154698297642	0.204176234476106	6.766443638856	1.31986420510062e-11	5.04178076620987e-10	gpc4.L
gene11668	284.229448706348	-0.466979470508478	0.273604904038493	-1.70676571806907	0.0878656067343857	0.195827234437416	mllt6.S
gene11669	878.161131213889	-1.16372671303084	0.216942466072652	-5.36421814547419	8.1300601069304e-08	1.40483891664014e-06	tprg1.L
gene1167	6.11144853223616	1.76664493055951	0.904059908618832	1.95412374082431	0.0506865850701644	0.128340923384675	olfm1.S
gene11670	471.09252689467	-1.35346421432835	0.307170985881958	-4.40622414399668	1.05188117565412e-05	0.000101645827506788	LOC108701030
gene11671	308.511140498297	-0.23746704058678	0.221561226580436	-1.07178970008351	0.283814500413249	0.461395550542474	jkamp.S
gene11672	60.6714966705967	0.587509654474285	0.377390729803435	1.55676758350766	0.119525676200863	0.246731750056383	LOC108699811
gene11673	19.4276794885829	0.593436776382051	0.583786916217411	1.01652976436534	0.309377181156535	0.488951093667587	slc9b2.S
gene11674	5257.89768136374	0.0235717076747643	0.350354898065237	0.067279515157157	0.946359184468869	0.97164094877931	sparc.L
gene11675	0	NA	NA	NA	NA	NA	sh3bgrl3.L
gene11676	285.42023644992	0.13595824670997	0.230871298824165	0.58889193850604	0.555933765914168	0.715318555517755	pcid2.S
gene11677	4895.5481352257	-0.404773708103977	0.205498228349455	-1.96971872387945	0.048870615867862	0.1248348954717	actn4.S
gene11678	421.701683565704	-0.837959659541105	0.290299106153874	-2.88653888964074	0.0038950460740171	0.0162254057395501	unc119.L
gene11679	4.66632429001281	1.44869188670257	0.854494576930919	1.69537867859364	0.090003607961613	0.199323028491209	tmem178a.S
gene1168	21.5864059565947	-0.581724781540109	0.661699193558632	-0.879137812472735	0.379326557805742	0.56162249257005	LOC108700320
gene11680	2.59647270947375	-0.232601088253327	0.920977284908752	-0.252558984966033	0.800609027877261	NA	prr35.L
gene11681	618.888104197855	-0.780443897563305	0.586171743139637	-1.33142531467504	0.183049104424662	0.338221170725355	dmrt2.L
gene11682	251.053743982141	-0.00479020021495901	0.325581141642425	-0.0147127692678832	0.988261332058955	0.994239784635916	blzf1.L
gene11683	2.70305526793119	0.134485922865953	0.91023015525073	0.147749359972488	0.882540575466325	NA	gpr132.S
gene11684	0.402995308005909	-0.0292216121233219	0.646004138173096	-0.0452344039249668	0.963920471939387	NA	loc100489375.L
gene11685	244.196238341566	0.463083184953911	0.442603874653215	1.04627006556764	0.295436361901353	0.474289596244941	trim24.S
gene11686	595.686498507961	0.228792365096212	0.17417396384642	1.31358533757636	0.188985785611549	0.346088771229131	mak16.L
gene11687	1432.06023925883	-0.582958754116385	0.176771284591104	-3.29781364357253	0.000974407816225786	0.00508098565151963	ap3d1.S
gene11688	1737.4583971065	-0.583089886840625	0.213098822828842	-2.73624170748683	0.0062145360496982	0.0239548917443931	stt3b.L
gene11689	83.7944062112843	-0.374940750531432	0.46582810575739	-0.804890786745931	0.42088270548426	0.600796240232452	zbtb43.L
gene1169	9.82150298904392	-1.57165874575829	0.728770302021329	-2.15659000016757	0.0310376243789336	0.0874860503258995	cnksr2.L
gene11690	4.50417573577122	-0.361518570860489	0.921364299933574	-0.392373104630332	0.694782555410719	0.819712476879169	med1.L
gene11691	15.0421742148337	-0.928380802650739	0.649046786873589	-1.43037577787371	0.152609196378802	0.29573742485021	fosb.S
gene11692	54.9660764445516	-1.3327584229645	0.678775466747147	-1.96347465142102	0.0495910470708394	0.126193262987517	LOC108705603
gene11693	287.855001288609	-0.0304220110490019	0.239569859431502	-0.126985970276867	0.898951502747306	0.945439911225567	fbxo7.S
gene11694	625.692132334584	-0.167234149279386	0.164171889958907	-1.01865276279177	0.308367845745208	0.487740030727576	ufl1.L
gene11695	319.79034059945	0.270658386785931	0.212434489336348	1.27407930619682	0.202635311483554	0.363543062997166	ext2.S
gene11696	0.882210040391836	0.158760500884559	0.875044692792551	0.181431305386132	0.856029048465004	NA	LOC108709005
gene11697	85.0897900889727	0.303855486874211	0.36059813097895	0.842642988884344	0.399428140856107	0.581082908893223	LOC108719569
gene11698	128.282024738706	4.15417964322483	0.572336969830627	7.25827591471889	3.92055212210391e-13	1.95062048640413e-11	igsf5-like.L
gene11699	80.8573925112303	0.301370893709125	0.385934585041767	0.780885946452582	0.434869578384187	0.612871718756048	vash2.L
gene117	208.173233089762	-0.23401884510011	0.377319577283593	-0.620213896095357	0.535116973948518	0.698688124959849	timm17b.S
gene1170	194.334417381767	-1.0521680443813	0.279694609072493	-3.76184599292219	0.000168663896066396	0.00111975119882986	ypel2.L
gene11700	1124.24017100089	0.0189008745752457	0.163733160302982	0.115437059544141	0.908098706022856	0.950738379534416	ppig.S
gene11701	2309.02884559522	0.279649273071812	0.165760552214502	1.68706769696286	0.0915903355803638	0.20204915289883	NA
gene11702	0.137015210459874	0.0963872962330214	0.643332603262461	0.149824982822607	0.880902698389392	NA	adi1.S
gene11703	28.9775263536581	0.226904895875026	0.532056529333003	0.426467646510191	0.6697671182858	0.80183987700437	LOC108708225
gene11704	453.943730665994	0.119691906193641	0.245615230105021	0.487314675651272	0.626035349195418	0.769889143987135	plxnb3.S
gene11705	369.239985429637	0.264806456410059	0.22355445760927	1.18452773987128	0.236204222133044	0.405543194753978	arl14ep.S
gene11706	0.717121339424314	0.0181778168989155	0.657715095856227	0.027637828314175	0.977951010548188	NA	calca.L
gene11707	225.496202053475	-0.693933892790955	0.369710355656554	-1.8769663391187	0.0605227074797512	0.147263278461563	c1orf228.L
gene11708	43.9333736931333	3.82124231838034	0.560778224754638	6.81417742290597	9.48046434976993e-12	3.7013159194867e-10	LOC108706943
gene11709	39401.9320199559	-0.502283511564915	0.244230831511195	-2.05659338117551	0.0397253554425494	0.106237890186549	g6pc-like.1.L
gene1171	3950.79338435587	-0.515848713715942	0.247709308050294	-2.08247609981295	0.0372990037427087	0.101039209074415	gpcpd1.L
gene11710	682.668379183743	0.181705077997762	0.195635823627195	0.928792460546595	0.352996652480662	0.535346243264833	birc2.S
gene11711	12.0060309749722	2.13406985721696	0.705855691624697	3.02337982471301	0.00249968288158658	0.011206874354876	coro6.S
gene11712	289.46211591452	-0.352779618731982	0.264073282861877	-1.33591560232355	0.181576860642388	0.336016542616288	snapc3.L
gene11713	7.313074393973	2.92789309433387	0.902673428724739	3.24357957281437	0.00118037834805962	0.00597600609175804	slc28a3.L
gene11714	298.560439932301	4.19087880146727	0.462201670734707	9.06720824874026	1.2210539250105e-19	1.38697902629211e-17	ppp1r16b.S
gene11715	15.4616020400914	0.471846508599138	0.701471642535668	0.672652292676458	0.501168525202845	0.67029564458948	crnkl1.L
gene11716	24.9659059744973	2.73142721983873	0.639172522032633	4.2733802309782	1.92531722188118e-05	0.000171461460638595	gucy2c.L
gene11717	115.758336362782	-0.131694610549848	0.293015058990247	-0.449446560882154	0.653109549700118	0.789994811875512	tmem177.L
gene11718	353.460164605561	0.191009938207338	0.224419448032715	0.851129168535755	0.394697603979883	0.576289899951419	tollip.S
gene11719	240.788148134168	-2.02134415370916	0.380821597151616	-5.30785062829408	1.10925484257825e-07	1.85807902150517e-06	zmynd12.L
gene1172	1.15352036350585	-0.435672988690281	0.664217922952484	-0.655918748403674	0.511876404422307	NA	LOC108718453
gene11720	2282.8620236958	-0.779462787448685	0.238825449643496	-3.26373419839561	0.00109954267035477	0.00562688437952207	afg3l1p.S
gene11721	11.3765992604943	1.50220821920848	0.862355353851293	1.74198282935172	0.0815114488568728	0.18481290464302	grik5.L
gene11722	15.7660258330469	-0.599358855081576	0.911012525009949	-0.657904077745836	0.510599770242588	0.67820861724791	gzma.S
gene11723	543.917084890306	0.220912022364565	0.219005718275238	1.00870435760463	0.313116441315197	0.492842396989581	ttc27.L
gene11724	181.972237492696	0.0606781461970894	0.36119043509297	0.167994886634999	0.866587301784697	0.925530243081932	cbr3.S
gene11725	112.799510062252	-1.18962720510868	0.456480364832477	-2.60608625640505	0.00915833949918408	0.0329322735666805	ntn4.L
gene11726	1012.43671450471	-0.120095022674486	0.267134185720314	-0.449568153737625	0.653021855266366	0.789939455828934	als2cl.L
gene11727	270.178908837553	-0.301719433465877	0.2860718138707	-1.05469822204242	0.291563365205643	0.469840977727069	zc3h7b.S
gene11728	196.173792131285	-0.554040760576557	0.289082569404015	-1.91654848550292	0.0552953178805328	0.13743244682701	glcci1.L
gene11729	2257.68898536727	0.0261524657292361	0.16525227540219	0.158257825289161	0.87425363981174	0.930745872956539	eif3i.S
gene1173	318.513517247167	-0.0348361614437915	0.202022037531331	-0.172437432418178	0.863093646089681	0.923404366125662	dnajc8.L
gene11730	0	NA	NA	NA	NA	NA	klhl32.S
gene11731	588.450235509983	0.219920068282051	0.232806038194708	0.944649331209012	0.344837932988875	0.526750199695229	pgp.L
gene11732	2836.51735228152	-0.0161488138294419	0.146153143522992	-0.110492415285625	0.912018864765406	0.953383568268917	arfgap1.L
gene11733	0.71779834787158	0.577770940674322	0.683676103126706	0.845094538235226	0.398058057553237	NA	vip.S
gene11734	65.8837652720266	-0.0461512080349678	0.706039907344222	-0.0653662881586483	0.947882364806368	0.972453457668355	rab44.L
gene11735	383.684812245029	-0.158566269440725	0.267930357119917	-0.591818975442772	0.553971815164066	0.713617734764991	tspyl2.S
gene11736	6342.6208962497	0.0850753213273459	0.181200320523639	0.469509772838658	0.638705301017661	0.779312318688899	rac1.L
gene11737	185.612127262808	0.216548571935908	0.300988037523297	0.719459064611983	0.471858115690843	0.64548344051028	haus6.L
gene11738	314.445390509747	-0.574609556901065	0.274834488155396	-2.09074763781528	0.0365506921885688	0.0994137874372557	LOC108709986
gene11739	2022.38639749947	-1.20818728846537	0.255143257980262	-4.73532907759154	2.18699950484447e-06	2.60406930756817e-05	NA
gene1174	186.598237209692	0.745213792969899	0.286467078596609	2.60139418679687	0.00928457022924154	0.0332835383736647	NA
gene11740	18.7561122976751	-0.568882485408982	0.602311037222502	-0.944499519770263	0.344914447135957	0.526766421685037	LOC108701370
gene11741	0.425395301336338	-0.0476669158577708	0.645077473983767	-0.0738933194541689	0.941095271621146	NA	mgat4c.S
gene11742	131.496797691647	-1.56837112925273	0.490189060742118	-3.19952290832093	0.00137655247042027	0.00679606460753165	LOC108699378
gene11743	423.920804672705	-0.177913339140187	0.212803727242726	-0.836044281016081	0.403129992337216	0.584716228947263	frs2.S
gene11744	503.864454570283	-1.95288380409909	0.37554400989485	-5.20014632811179	1.99131691979064e-07	3.14979666855587e-06	dnal1.L
gene11745	305.143320874196	1.99257619115139	0.315918432449219	6.30724891771447	2.84038828806499e-10	8.26072732937625e-09	kansl1l.L
gene11746	44.7678002120909	1.19033745905928	0.594852907453138	2.00106184931617	0.0453857250422037	0.117894003235707	prr5l.S
gene11747	20.888628094624	0.951614009145827	0.77917650440947	1.22130737228408	0.221969663128673	0.38835847984087	tc2n.L
gene11748	370.339045406818	-0.169496134361692	0.325995138427916	-0.519934546199285	0.603109196189236	0.752462621803289	eif1ad.L
gene11749	560.044126980901	-0.0621662329917362	0.211853914623346	-0.293439151701592	0.76918650312044	0.867066731469437	slc30a6.S
gene1175	1196.09057617983	-0.0825225940251705	0.146825236798971	-0.5620463881026	0.574084414068802	0.730337472967542	vgll4.S
gene11750	676.928350736267	-0.201732291856277	0.278160980738439	-0.725235765709248	0.468307404696012	0.642076682839186	vrk1.S
gene11751	873.970048467949	0.627274415415037	0.208978456268678	3.00162239981602	0.00268545054902435	0.011904970099585	wdr75.L
gene11752	13.2139310186175	-0.236989958979954	0.668692509830765	-0.354407976006689	0.723033158000629	0.83820608854138	LOC108706777
gene11753	5.98381811453212	1.68129085211115	0.919640431587384	1.82820458340341	0.067518853404244	0.160308014380908	nsmf.S
gene11754	875.398693304762	-0.94280983574479	0.26937357287735	-3.50000865220014	0.000465243057049034	0.00269513204245527	LOC108713066
gene11755	95.9536404823189	-0.79905636694554	0.315975766239159	-2.5288533245956	0.0114435839393232	0.0395298737844352	LOC108714528
gene11756	314.84008163549	-0.121903534631297	0.246083516668415	-0.495374644680309	0.620335689215258	0.765706639892034	nhlrc3.S
gene11757	380.576784815385	-0.702732822449474	0.239777941159483	-2.93076510312543	0.0033812834964687	0.0144143909541431	fam92a1.S
gene11758	283.041653533165	-0.0181752762859128	0.224101738408629	-0.0811027902548967	0.935360206697773	0.965544498690318	borcs6.S
gene11759	562.855286203892	-0.687464944644943	0.219195447255115	-3.13631032602982	0.00171088064130926	0.0081809719116839	rcbtb1.L
gene1176	332.367590916926	-0.363177428601523	0.313610875010405	-1.15805113132468	0.246843170970902	0.41794500446592	sema3f.S
gene11760	1287.93388463664	-0.485530421099487	0.288113946678631	-1.68520277028122	0.0919494567745987	0.20261863824101	usp54.L
gene11761	588.708739584754	-1.06870939353162	0.259291391622285	-4.1216539694786	3.76161930600453e-05	0.000306105711624878	katnb1.S
gene11762	2342.21494810785	-0.458625286164639	0.225620965381849	-2.03272459803745	0.0420803547064026	0.111217908246328	akr1b1.L
gene11763	466.693984989448	-0.0299469409460905	0.547366859154888	-0.0547109136134536	0.956368774580779	0.976882163628382	pbxip1.S
gene11764	0.153376358245979	0.0963872962330214	0.643332603262461	0.149824982822607	0.880902698389392	NA	LOC108715057
gene11765	74.2390363794722	3.1242617641538	0.627427293402784	4.97948016766964	6.37552854623638e-07	8.7750244522296e-06	igsf10.L
gene11766	3.28052406966046	0.323700284629508	0.878285247681776	0.368559400814157	0.712456161758312	0.832129556304786	mylk3.L
gene11767	2823.1517943245	0.451151861496352	0.146358004322209	3.08252263745778	0.0020525411835018	0.00949785429125097	wdr26.L
gene11768	1340.26981680677	-0.966849335238045	0.355533568328917	-2.7194319225114	0.00653941546082701	0.0249800691353241	abcg2.L
gene11769	25.2542647853541	-2.37943392889947	0.681787062489086	-3.48999571832967	0.000483028286074659	0.00278110834719459	LOC108696188
gene1177	683.027003313164	-0.210342959119913	0.190431299409437	-1.10456085618397	0.269349920328422	0.445424467637198	gsn.S
gene11770	54.1429609739266	-0.0843272147193281	0.426651522678219	-0.197648924794598	0.843319753361095	0.910827696301483	dagla.L
gene11771	135.470451638872	-0.157485376148659	0.304877846687331	-0.516552376172378	0.605468667751077	0.754136316794603	tlr6.L
gene11772	4139.8828366369	1.59794870122621	0.218991833726505	7.29684150333143	2.94601486927007e-13	1.50301684033726e-11	LOC108697670
gene11773	9111.04254453886	0.40347374241289	0.138248841858314	2.91846019821558	0.00351764779303766	0.0149091405545236	sfpq.S
gene11774	972.575988156239	-0.81752856042937	0.335497102366759	-2.43676787269436	0.0148191888788063	0.0487564110220733	clic3.S
gene11775	4.07096700519094	0.760002956017856	0.92151310041147	0.824733751130074	0.409522765593469	0.590885090937062	scg5.S
gene11776	108.385622381285	2.6965411844016	0.421959106072991	6.39052729421403	1.65314692193028e-10	5.09328306008427e-09	nme3.L
gene11777	4384.61800097494	0.53955582159295	0.17478634099109	3.0869450011569	0.002022250087007	0.0093793143095528	LOC108716614
gene11778	1860.35073300684	-1.83872070371606	0.36507408671969	-5.03656865990562	4.73951153394467e-07	6.75787969888958e-06	spata18-like.L
gene11779	1348.34022172066	-0.00140121006032358	0.146284265095616	-0.00957867928862824	0.99235743655183	0.99626292224416	adrm1.S
gene1178	2657.53564787319	-0.294945289006286	0.205532975758561	-1.43502660786052	0.151279515546813	0.294010614846826	chmp1b.S
gene11780	256.433055604626	0.0295815496409058	0.231528993507925	0.127766070213117	0.898334101994109	0.945119176577585	oxa1l.S
gene11781	198.477875710718	-0.0187919407161234	0.222789925700439	-0.0843482516412832	0.93277954979653	0.964671274256051	LOC108704635
gene11782	1838.19009000835	-0.16146273433098	0.150504468872476	-1.07281023308211	0.283356268525033	0.460876465925432	leng8.L
gene11783	3.9194505304606	-1.24904173788339	0.876153637108426	-1.42559670471221	0.153984788004791	0.29777053216833	sgcd.S
gene11784	739.643370393576	-0.0341034013277826	0.177660572751587	-0.191958186330219	0.847774958733379	0.914122546143573	lrrk1.L
gene11785	2.86578039534778	1.45247760343503	0.923143586479821	1.57340377456739	0.11562535356289	NA	LOC108713216
gene11786	288.338477836497	-0.0735204427823929	0.211621933280071	-0.347414096652696	0.728280244505359	0.841318271162505	gid4.S
gene11787	592.592402472799	0.623837757085837	0.221441934304205	2.81716179478834	0.00484501118384294	0.0194842594047904	nudt15.L
gene11788	2550.16122604013	0.116149020592001	0.168538382587921	0.689154712466813	0.49072591265365	0.661620563324712	eif3i.L
gene11789	3771.12504376601	0.409789056035674	0.185386455764599	2.21045844123595	0.0270733617234439	0.0785888271977933	vma21.L
gene1179	191.75225898393	0.0846697104965563	0.29204124655351	0.289923808694065	0.771874526815506	0.868795390632074	hus1.L
gene11790	2.41736366333139	1.20980494894006	0.924164387577095	1.30907981870177	0.190507314615142	NA	LOC108710920
gene11791	47.1752061980669	-1.23218895081778	0.64348918825145	-1.91485571679301	0.055510906586449	0.137877201019779	LOC108717820
gene11792	558.89260420408	3.2432130637374	0.878087690411059	3.69349564873089	0.000221192296807282	0.00141692047801574	dab2.S
gene11793	14.8078689498075	-0.0180065588485024	0.632851639724836	-0.0284530492112364	0.977300814153957	0.98837226480851	MGC84258
gene11794	1583.67125441123	-0.453855206022682	0.17473312014284	-2.59741945689327	0.00939271454587323	0.0335767409762544	vps45.S
gene11795	1230.59589758015	0.584855676816176	0.201824070323848	2.89784898242174	0.00375731462174006	0.0157519397533423	kiaa1522.S
gene11796	1008.084607104	-0.39985991632542	0.184852954616869	-2.16312429062429	0.0305316212932179	0.0863833379591269	ube3b.S
gene11797	689.028226425321	-0.00743996664568699	0.261471716836948	-0.0284541928117085	0.97729990206209	0.98837226480851	gfm2.L
[truncated: 48,387 more rows]

## Sheet: file_MutvsCtrl
Gene	Base mean	log2FC	StdErr	Wald-Stats	Pvalue	FDR Padj	GeneSymbol
gene1	4560.72281607641	-3.26589149530378	0.359349236157112	-9.08834962397386	1.00553735689859e-19	3.09222149164405e-18	slc26a4.L
gene10	29.2786563959418	-0.579226542383765	0.402977256941334	-1.43736782264139	0.15061350674907	0.241428715044963	LOC108710558
gene100	801.954107679322	0.441201558928563	0.142815623446528	3.08930877645717	0.00200622809758753	0.00566785678469816	dhx16.S
gene1000	444.26021777914	-0.804116088877292	0.246266707571527	-3.26522450722959	0.0010937734585601	0.00327720573838675	ufm1.L
gene10000	50.3233872719528	0.21118273086984	0.458531871738747	0.460562817736176	0.645112293169625	0.746798174052217	LOC495506.S
gene10001	10.5753147759731	1.98081320552642	0.8537832700663	2.32004218748934	0.0203385952662979	0.0441966650698441	prdm12.L
gene10002	11.3481956922924	2.19049616401044	0.887961788840029	2.46688111080991	0.0136295602382537	0.0310670501273897	mmel1.L
gene10003	620.375171462707	-0.326568425578334	0.192953233839457	-1.69247448762662	0.0905555404877825	0.158796178137399	clptm1l.S
gene10004	31.5238471379928	0.300119619866878	0.538668745542569	0.557150609442888	0.577424531806867	0.690900227623898	rftn1.L
gene10005	0.810525815534031	0.671876595399001	0.816235082103752	0.823141041263891	0.410427792215478	NA	LOC108715047
gene10006	523.30692587338	2.96438660551574	0.357527311569189	8.29135707844259	1.11963609233966e-16	2.3560426859874e-15	supt16h.L
gene10007	34.1930029977036	2.06625503150793	0.601959452119079	3.43254852836697	0.000597936863428099	0.0018992692454592	gpr143.S
gene10008	860.742812863276	-0.943405598381859	0.126394268803484	-7.46399031627494	8.39407734810194e-14	1.23923498717878e-12	naa60.L
gene10009	45.6759663085908	0.189527301735774	0.381733771146953	0.496490790338835	0.619548183497843	0.725877752721066	cpeb3.S
gene1001	420.51840994954	0.216951732321399	0.282295993410785	0.768525722593943	0.442174914826299	0.565230935740122	slc46a3.L
gene10010	478.945597582229	0.517789631872747	0.207644776817099	2.49363186404075	0.0126443608638177	0.0290688910925363	acer3.S
gene10011	789.31397821773	-2.30222570870348	0.319198743869034	-7.21251493911917	5.49278022130599e-13	7.22819021357238e-12	ccdc108.L
gene10012	682.018442592719	-0.90235920420978	0.205625415680051	-4.388364158319	1.14206432963871e-05	5.09665604117657e-05	aldh3b2.L
gene10013	5937.60450974922	-3.38579191908925	0.247340267996271	-13.688801853891	1.18446249192364e-42	3.1186603743963e-40	LOC108700933
gene10014	2.43200788891831	-1.09443275860992	0.964159547865073	-1.13511582292921	0.256326792705812	0.370320845674518	tm4sf4.S
gene10015	394.516887135446	0.0119179983359217	0.368942522940825	0.032303130148631	0.974230313011361	0.983506216099148	atpif1.S
gene10016	1044.09075630264	0.75302608394831	0.124378858544323	6.0542932517745	1.41035481245109e-09	1.15715925752972e-08	exosc6.L
gene10017	834.957027571321	0.0207754880744004	0.130447283708464	0.15926347781094	0.873461293927309	0.918141620424414	ptpn1.S
gene10018	340.740425756069	-0.215383110827902	0.255196539478348	-0.843989151530704	0.398675467782642	0.522562401385962	LOC108711278
gene10019	402.824497840228	-0.586466813566859	0.168205459722858	-3.48660985519223	0.000489184426074696	0.00158062136210078	tgfbrap1.L
gene1002	7.14651961351746	1.72762840314723	0.846443056022041	2.04104504237583	0.0412463502184437	0.0814372902771941	tmem145.L
gene10020	905.703543276745	0.846867075011281	0.125356359694078	6.75567699220041	1.42169834470402e-11	1.53851520257899e-10	phax.L
gene10021	612.435715658283	-1.11616024265185	0.138769856721937	-8.0432470640103	8.74886851498938e-16	1.63958942364145e-14	rabgap1l.S
gene10022	5714.8781046675	-0.597316044676954	0.180989493216763	-3.30028022102684	0.000965883330935729	0.00293151157857306	arf1.S
gene10023	144.133263353551	-0.252127661097832	0.248338397958275	-1.01525846655495	0.309982637086953	0.42945455013712	scnm1.L
gene10024	195.603636494482	-0.654025144432903	0.200017654660769	-3.26983708284218	0.00107609441146093	0.00323122449149236	rab29.S
gene10025	1059.14880618074	0.183243581646941	0.130998821156586	1.3988185544655	0.161867400826129	0.255851038049198	pik3r2.L
gene10026	48.5893613936836	4.84663868102883	0.621128945088645	7.8029509320921	6.04760689171345e-15	1.01780616990544e-13	rab38.L
gene10027	85.7443673893483	-0.332846176630142	0.324553119898907	-1.02555223235512	0.305102693105273	0.42448433117782	dnajc10.L
gene10028	2133.96128969416	0.418843480900596	0.121529481397593	3.44643518662205	0.00056803480367599	0.00181205775611429	ppm1g.L
gene10029	276.018778266889	-0.797035260632814	0.215961575259486	-3.6906345940251	0.000223695287112886	0.000775653912943996	nxpe3.S
gene1003	146.031692422859	0.0406605202452878	0.312822675223771	0.129979453107746	0.896582682814626	0.933080411473497	ereg.S
gene10030	95.4239943114921	4.81911314244991	0.76929045162605	6.2643610514907	3.74357191202475e-10	3.33519176580527e-09	alx1.L
gene10031	399.186187834145	0.523483565384405	0.181098069058933	2.89060821081451	0.00384497133780745	0.0101572920274633	papss1.S
gene10032	4.55710672069331	1.09855613813093	0.855900984818089	1.28350844036523	0.199314004446154	0.302588758772908	MGC130869
gene10033	3180.33099209151	-1.38834220191209	0.365247434027049	-3.80110049399902	0.000144054858006793	0.000520168165163599	angpt4.L
gene10034	17.2210635330838	2.75989432007843	0.696629883132808	3.96177997370272	7.43930809203195e-05	0.000284627016337271	ocel1.L
gene10035	0.548485612059879	-0.386710930879078	0.856366779821207	-0.451571616264489	0.651577621593762	NA	aloxe3.L
gene10036	675.229909770028	1.28732147273739	0.14285304468291	9.01150882429457	2.03240735087499e-19	6.05710624803802e-18	frat1.S
gene10037	1688.54137337425	0.185573424185148	0.145902933073401	1.2718964607229	0.203409909543713	0.307450247089531	glrx3.L
gene10038	405.765528422675	-0.970819179799416	0.206256260165523	-4.70685921978961	2.51562505777921e-06	1.25777304952586e-05	tmem131.S
gene10039	34.27814679202	-2.72024069133133	0.590554863219231	-4.60624551714427	4.10004275081455e-06	1.98485430782861e-05	LOC108698999
gene1004	59.7221723306328	-0.322708098877272	0.554514795153364	-0.581964812657559	0.560590382493265	0.675767111727758	cyp2c8.S
gene10040	464.08185600542	0.321534015793457	0.209535373765297	1.53450947215056	0.124904364785878	0.207145605754446	MGC53694
gene10041	243.707306524522	1.71966826627418	0.476754561072532	3.60703054923172	0.000309721207432938	0.0010428459044183	psat1.L
gene10042	144.272040524998	0.293830889005453	0.255873029490428	1.14834646539582	0.250825564393377	0.364239557683057	trmt61b.L
gene10043	23.5967850120364	-1.73478728431368	0.624433821209975	-2.77817636615544	0.00546649383629275	0.013912528129929	cdkl1.S
gene10044	103.655231086926	-0.802484882386061	0.250531488342331	-3.20312982490062	0.00135942682690018	0.00398295379380804	usp15.L
gene10045	1912.96471985526	-0.107291087494905	0.161599412872748	-0.663932409082397	0.506733572309696	0.626782035183236	atp6ap1.2.S
gene10046	740.672368541346	0.54484787646348	0.169599452998685	3.21255680269031	0.00131559130374417	0.00386869331234868	rbm45.S
gene10047	1.09636071435135	1.1998732994354	0.941659394904202	1.27421157366297	0.202588444592524	NA	npy.S
gene10048	334.397710809171	-0.583701080261224	0.323990856335218	-1.80159738723396	0.0716087726507524	0.130230841870095	stk36.L
gene10049	218.329761234769	2.02219589070453	0.914491712200882	2.21127853180622	0.027016555049964	0.0564443850309399	efemp2.L
gene1005	83.5581204147563	1.82929475764534	0.496736654674659	3.68262486859048	0.000230844731739628	0.000797925822772357	habp2.L
gene10050	7.07166437552043	2.50496867980334	0.848530984196482	2.95212399600873	0.00315596171165093	0.00850929114518339	flt1.S
gene10051	431.478673132994	-2.42983812362564	0.300039803861795	-8.09838592197211	5.56931539491099e-16	1.07339878503611e-14	LOC108711068
gene10052	2.50451574762552	0.34161988174945	0.98823691246947	0.345686219001664	0.72957854214199	0.813055924657257	znf385b.S
gene10053	3496.75530859756	0.220260363975175	0.144752996274883	1.5216290484026	0.128102054751592	0.211395595272504	tspan6.L
gene10054	283.121814765035	-0.509772948703416	0.215182807208709	-2.36902267107697	0.0178351601681046	0.0394070578955299	ttc5.L
gene10055	203.819229440704	-0.463024032500391	0.266036830938507	-1.74045086489327	0.0817798806741376	0.145806996384652	dusp8.S
gene10056	440.7379117607	0.655095230487093	0.195885925240474	3.34426901617809	0.000824996969467242	0.00254119486128366	parn.L
gene10057	243.010000193765	1.3615233481874	0.261072933422254	5.21510725121896	1.83710910119355e-07	1.10057275018663e-06	cuedc1.L
gene10058	977.253882678572	-1.6305323800067	0.156878474192326	-10.3936017251655	2.65147279389025e-25	1.4977530450452e-23	LOC108714295
gene10059	0.420358611450826	0.392032120587377	0.780826223019793	0.502073456333496	0.615615850876012	NA	cryba4.L
gene1006	68.1249363187109	1.07010220580433	0.62088925005517	1.72349932892098	0.0847982664261734	0.15031369109617	tnni1.2.L
gene10060	279.069463562724	-0.925825475769703	0.273007850878934	-3.3912045854691	0.000695861357629175	0.00217774528415598	rsg1.L
gene10061	994.445681126383	-0.112173848422697	0.125735715493877	-0.892139898214993	0.372317951797911	0.495423278987184	hif1an.S
gene10062	27.4584143968467	-0.350252613797403	0.556740229436905	-0.629113175729467	0.529274965196831	0.647513937417914	ntm.S
gene10063	13.2490337318006	3.33836202480115	0.804832026379676	4.14789908376023	3.3554023424417e-05	0.000137327627934622	uts2r.S
gene10064	0.348452481364485	-0.49096197410627	0.775500011535812	-0.633090866283756	0.526674306498754	NA	LOC733441.L
gene10065	623.764947362604	-0.381926485115608	0.157241423170027	-2.4289177585389	0.0151439670980314	0.034084892107113	pacs1.L
gene10066	560.146547128043	-1.30594521918529	0.169588795836058	-7.70065742107018	1.35367958270299e-14	2.1869613501691e-13	casd1.S
gene10067	1.55035149432833	-0.558191542108257	0.985590794499988	-0.566352227743199	0.571154363011583	NA	LOC108708672
gene10068	846.782606838982	0.119917011097565	0.145278830413815	0.82542660039313	0.409129438149918	0.533346485945342	med13l.S
gene10069	278.35335185029	0.00580464836372712	0.198236732450942	0.0292813964998319	0.976640163983	0.985081333006217	tmem57.S
gene1007	965.905290424504	-2.50228782166365	0.270001232198563	-9.26769037788477	1.90220157596008e-20	6.41293545063622e-19	spata18.L
gene10070	57.3956737632971	2.33262056889148	0.971335449654995	2.40145726146409	0.0163299165047251	0.0364732760743155	hoxc12.L
gene10071	157.78800798012	-1.24410933864675	0.247513470002293	-5.02643083883567	4.99692578284775e-07	2.8017785729628e-06	dlx4.L
gene10072	1661.15937767797	-1.15457376436855	0.235714427293744	-4.89818878557542	9.67240831249099e-07	5.19476157160571e-06	vac14.L
gene10073	562.51107561649	-0.091606431317729	0.181195453738075	-0.505566941266361	0.613160694005322	0.721023384280646	rhog-like.1.L
gene10074	176.417978313952	1.50929148716796	0.408402695888441	3.6955962885716	0.000219371319608753	0.000761904597341685	adck3.S
gene10075	422.006648261192	0.271669907730226	0.168145521840264	1.61568327694334	0.106162808439189	0.181227075714736	eif2b1.L
gene10076	182.658371016616	4.50750034650658	0.877365352596811	5.13754085816741	2.78356960432979e-07	1.62599457323694e-06	ptn.L
gene10077	3099.36584765235	-1.74933173405814	0.212478658989428	-8.23297616042076	1.82618549065513e-16	3.74271840016685e-15	osbpl2.S
gene10078	339.801852910734	-0.098258009460206	0.170824383308573	-0.575198970762358	0.565156738793175	0.679805502575389	LOC108714666
gene10079	433.515372399883	-0.550072704432952	0.265813187221134	-2.06939584218348	0.0385089563660167	0.0767121141039784	ppp1r14a.L
gene1008	4034.16456348775	0.433223797826558	0.26338445505952	1.64483434578042	0.100003977214915	0.172522609219763	spint1.L
gene10080	584.322896291757	3.73578694356163	0.463185321491597	8.06542601896635	7.29809203484136e-16	1.38481187693872e-14	hgfac.L
gene10081	1.00663237718173	1.14639469679095	0.937873893238504	1.22233351952299	0.221581528371704	NA	LOC108708443
gene10082	921.687405141469	0.124998837523926	0.160159245939017	0.780465946820958	0.43511666402781	0.558693376616166	sun1.L
gene10083	176.571148540459	-1.96223027239027	0.339320646043881	-5.78282015924403	7.34585829795298e-09	5.43375202030378e-08	dhcr24.L
gene10084	35.1183298000104	-1.89615133633457	0.604078959961426	-3.13891305940476	0.0016957575160486	0.00487063998411398	LOC108711691
gene10085	323.967927520493	0.482194301233915	0.19737048437097	2.4430922524748	0.0145620143904591	0.0329286121417869	shq1.L
gene10086	247.13793082886	0.311627723163959	0.1810354446354	1.72136303910855	0.0851849668522222	0.150890017732956	pc.S
gene10087	358.356584778848	-0.0776583589670665	0.239742328911475	-0.323924270360041	0.745995368731283	0.825919740492422	LOC108696896
gene10088	1936.08927064005	0.391322297196236	0.178033185679856	2.19803007906583	0.0279469625175028	0.0581670006431777	frmd8.L
gene10089	716.678559781303	1.40546387043703	0.14212110963236	9.88919854392278	4.63725459929146e-23	2.06338399830763e-21	chaf1a.S
gene1009	1170.10689235548	-1.26195031843653	0.202455289730568	-6.23322966821941	4.56915519663608e-10	4.02457051173981e-09	bri3.S
gene10090	218.766561071307	0.302463804918604	0.200436527585641	1.50902536858892	0.131292299930224	0.215465996161181	taf5l.S
gene10091	23.8961273904505	2.13580968696889	0.607665953263329	3.51477596449006	0.000440125117284988	0.00143755855152578	myrip.S
gene10092	278.33264045839	0.427697685801429	0.212057478199943	2.01689508633205	0.0437064629666973	0.0855414795218091	zswim3.L
gene10093	2481.26023649794	0.11016179455746	0.108548618931879	1.01486131874781	0.310171939134829	0.429660759550263	abcf1.L
gene10094	266.101663699841	0.453124360001653	0.282354106224562	1.60480881989112	0.108535884375618	0.184556919539703	mybl2.L
gene10095	12.7563241132145	2.08173096940629	0.670423928757224	3.10509646227161	0.00190216979051585	0.00540243737297425	LOC108707880
gene10096	1.00138292051384	0.764901168971737	0.977832442539476	0.78224155355825	0.434072628057625	NA	krt17.L
gene10097	443.687549332075	0.173896385174022	0.18593941401063	0.935231435999258	0.34966904117543	0.471416960139131	nptx1.L
gene10098	27.9028172953585	-0.826208240690821	0.744191047794759	-1.11020986229155	0.266908603931282	0.382005445312071	trappc3l.L
gene10099	0.130055734694402	0.057399342860949	0.775500011535812	0.0740159149027921	0.940997721734696	NA	LOC108718492
gene101	186.914758334109	-0.145633783357537	0.272467595676304	-0.534499462205966	0.592996021443822	0.703832063452005	fzd3.S
gene1010	162.322293571303	0.980065645752556	0.430273387909649	2.27777425537262	0.0227400309487858	0.0487009038718317	LOC108695711
gene10100	358.245122602134	0.218987631434035	0.154258947990947	1.41961055929726	0.15572108959932	0.248068313092891	strada.L
gene10101	179.696442202845	3.13928072611011	0.490040280023116	6.40616874588762	1.49221804162697e-10	1.40279063405706e-09	wnt5b.L
gene10102	4274.57436107929	-0.353122808080018	0.0979503803271891	-3.60511931551937	0.000312009547059302	0.00104988510348144	rnf10.S
gene10103	6968.76531135875	0.82768770432915	0.170415728634386	4.85687389868157	1.19253485460411e-06	6.32057360386496e-06	hmgb3.L
gene10104	101.719470152615	2.89700135102385	0.717597597933638	4.03708340073312	5.41198331500088e-05	0.000213470813956436	pdgfra.L
gene10105	213.528588937132	-2.32496202989876	0.355209370730542	-6.54532853431519	5.9364734868939e-11	5.93070269109291e-10	mab21l3.S
gene10106	804.628922367627	-0.483474561722402	0.19646378775051	-2.46088384662709	0.01385952279219	0.031521311867246	mfsd5.S
gene10107	4417.80408762537	-0.932819295923367	0.104652123127257	-8.91352481008968	4.94353386690357e-19	1.40999145448237e-17	atp5c1.S
gene10108	80.0304784201584	-0.465258759211669	0.412691542849865	-1.12737652920823	0.259583318184507	0.373872736620262	fank1.L
gene10109	178.541824173956	0.403826904870797	0.193356757117848	2.08850681450285	0.036752141341559	0.0736962783862492	med8.S
gene1011	127.535262148729	1.27579159427982	0.382105583508214	3.33884572574531	0.000841272719552346	0.00258607753494965	sdpr.L
gene10110	388.216660285782	-0.695526174767173	0.251583599239067	-2.76459267166398	0.00569939154762827	0.0144269182039501	ndufa8.S
gene10111	2162.95272315482	-0.118782418827903	0.109116074474422	-1.0885877209205	0.276335734036883	0.392885583304224	rab11a.L
gene10112	1792.02676442818	0.954948714626078	0.163970347237171	5.82391103462638	5.74861857502981e-09	4.31946318825176e-08	polr1a.L
gene10113	0	NA	NA	NA	NA	NA	thdl17.L
gene10114	967.807101228874	0.0896432147443922	0.116437760471746	0.769880959417325	0.441370509546403	0.564474451593226	secisbp2.L
gene10115	2.32447049094833	0.59432184387195	0.987952581715071	0.601569199647432	0.54746093623268	0.663423523848794	gabrb2.L
gene10116	10.7624992645613	0.744165628929298	0.63693732769578	1.16834984632073	0.24266567653863	0.354669501277375	cyp2r1.S
gene10117	106.13925106177	0.75605208281865	0.284524618111912	2.65724663066334	0.00787817847670351	0.0191757115203069	pde4d-like.S
gene10118	404.56514376794	-1.90754609745977	0.30194958055147	-6.31743251299072	2.65944513845053e-10	2.41319460740232e-09	LOC108711247
gene10119	1040.06116703525	-2.07289546376068	0.249835692079253	-8.29703492927307	1.06742002200605e-16	2.25510175604051e-15	cfap45.L
gene1012	243.141327412342	1.21585666786627	0.197982816771241	6.14122320156266	8.18884221193412e-10	6.94960905780525e-09	rttn.S
gene10120	4.24301384326627	0.676738036938035	0.8778914887496	0.770867522479262	0.440785459353344	0.563997909536053	esrrgr.L
gene10121	1438.85758375419	-0.80637249482483	0.148286989623909	-5.4379180322561	5.39067622811541e-08	3.48997264685082e-07	LOC108704637
gene10122	200.285812886273	-0.228551203891802	0.220485824589456	-1.03658003555269	0.299931621565779	0.418936451903378	rbsn.L
gene10123	45.0635542738772	0.149806919846254	0.518347750433556	0.289008527037982	0.772574852242676	0.846112038467023	LOC108706708
gene10124	107.994123278549	-2.62652344416838	0.317453180068958	-8.27373486571417	1.29826686870372e-16	2.7104511251659e-15	prkcb.S
gene10125	1473.15897583174	-0.220265403050975	0.216979843715262	-1.01514223293489	0.310038032395348	0.429493941824655	pmm2.S
gene10126	938.067735947763	0.185528395280392	0.137845736751841	1.34591319000596	0.178330514519002	0.276701172558579	nktr.S
gene10127	19.9262970120138	2.34373587601394	0.717303307053809	3.26742655856475	0.00108530020987204	0.00325487897828423	MGC68875
gene10128	51.1167774134828	0.89084195448064	0.354384262167818	2.51377402887824	0.0119446941257118	0.0276519408625965	pip4k2b.S
gene10129	572.741930578902	2.2072848285921	0.290986647482309	7.58551929337684	3.31158037959316e-14	5.12651308617388e-13	meis3.L
gene1013	223.992060887245	0.622266636956236	0.193249142297963	3.22002276210256	0.00128180418623688	0.00378085358479037	pagr1.L
gene10130	263.238537905279	1.24946339275845	0.26733874961525	4.67370852357415	2.95809070465064e-06	1.46543013154198e-05	LOC108695521
gene10131	583.857988774016	0.218821830857303	0.176799183613702	1.23768575388571	0.21583260351595	0.322282101397387	cenpj.L
gene10132	3529.73304165719	0.0351465844628836	0.0957181676953706	0.367188228829661	0.71347861905566	0.800743837830496	eif3g.S
gene10133	2983.91584434359	-1.2728298648927	0.154931366641963	-8.21544334423982	2.11381832971511e-16	4.3086460759049e-15	upk1a.L
gene10134	1072.59103458303	1.34594322162434	0.242294190143978	5.55499585369563	2.77618350659712e-08	1.88264006676624e-07	msh2.L
gene10135	92.9402845080035	4.13428942416017	0.463012322839685	8.92911315794858	4.29437434331946e-19	1.23034597305589e-17	pkig.L
gene10136	228.782239590299	-0.31923673376446	0.216835248252685	-1.47225479407501	0.14095208575987	0.228459121908002	nit1.S
gene10137	4.00363952596135	-0.202506392684228	0.927569973496038	-0.218319262665409	0.827180366992337	0.885611429647104	cck.L
gene10138	0.53870377124842	-0.398452883557969	0.853785925741432	-0.46668944936279	0.640722079346916	NA	pla2g1b.L
gene10139	8.34763988017809	2.26448417237888	0.755908086497482	2.99571364935574	0.00273803418523204	0.00750439015031895	myh6.L
gene1014	39.8842087484361	2.18849001921	0.408549893017534	5.3567264527862	8.47432705892348e-08	5.32092206878682e-07	cacna1s.S
gene10140	1331.38882318653	-0.244056312399214	0.185554803155168	-1.31527887313768	0.188416195770172	0.289163812372558	gstm1.L
gene10141	6.96528397139039	-0.342364022010553	0.766578824086424	-0.446612939535041	0.65515455130239	0.754666600981374	rasa4.S
gene10142	11873.7551462301	0.354069665782431	0.107854126009468	3.28285693726124	0.00102760801509419	0.00309911940138854	serbp1.L
gene10143	1.65789607951356	0.184321192854879	0.985984016741084	0.186941359824579	0.851706610331814	NA	LOC108710966
gene10144	8.94425543929743	-0.339477355424227	0.707632714594538	-0.479736660590575	0.631414656317521	0.735859641852794	trim14.S
gene10145	2.06795642334009	-0.749597225862362	0.943434450034761	-0.794540866972521	0.426880627658547	0.550919141074845	LOC108715679
gene10146	122.389731273704	-0.168886622772517	0.226428324304763	-0.745872334174954	0.455744539026722	0.578474723810978	mtfr1l.L
gene10147	173.568576997162	2.19827800660105	0.366523792817007	5.99764067076151	2.00204916626642e-09	1.60299784840618e-08	scml2.S
gene10148	413.116642004848	0.556831977970213	0.181895966316943	3.06126622401272	0.00220403028875401	0.00617194347977622	dennd5a.L
gene10149	148.896536391033	0.209275734269958	0.258840784319111	0.808511436172876	0.41879622529884	0.54319215656865	nsun4.S
gene1015	70.5086449160253	0.433123355138503	0.281280139988092	1.53982913673478	0.123602007691281	0.205426231217649	LOC108700812
gene10150	1.40070709593245	0.439134290518651	0.930730565792143	0.471816771317599	0.637057578838374	NA	kissr1b.L
gene10151	1979.7029277638	-1.46636640106177	0.190945618131931	-7.67949752085227	1.59713806626454e-14	2.56080632376054e-13	irf1.L
gene10152	357.962266036331	2.84171482368946	0.332704135152821	8.54126691988418	1.32758156107519e-17	3.10311232239871e-16	sox3.L
gene10153	7388.03860923277	-1.42207641273841	0.167793520972734	-8.47515687431993	2.34762968981703e-17	5.34236673484863e-16	unknown.S
gene10154	26.9914767429707	2.74854230920179	0.579983900347155	4.73899759554812	2.14778052758257e-06	1.08716459847876e-05	fbxl7.L
gene10155	624.809505057414	-0.19905204245825	0.199826816533154	-0.996122772266779	0.319190496581729	0.439079880423027	fntb.S
gene10156	1021.39986181309	-0.367388244223012	0.137298442749472	-2.67583693497082	0.00745429036001878	0.0182794209190147	marveld2.L
gene10157	195.80452911082	0.78726656179475	0.193750298465353	4.06330502729797	4.83827374446268e-05	0.000192678204031046	tesk2.S
gene10158	64.5852671365436	2.81050823740402	0.516883980748483	5.43740634665097	5.40617498414624e-08	3.4992955875643e-07	serpine1.L
gene10159	243.906424265587	0.432235114135339	0.177012299991508	2.44183660771638	0.0146127585840205	0.0330222638479436	LOC108716071
gene1016	2575.7822028439	0.778204047824123	0.223663285280901	3.47935534813758	0.000502621631335439	0.00161845790910812	pik3c2a.L
gene10160	567.713786869834	-0.927790459281627	0.289651616276374	-3.20312543464755	0.00135944755183366	0.00398295379380804	lamtor2.S
gene10161	1227.4995336208	-0.092269657418177	0.135807493094266	-0.679415069933818	0.496874903974373	0.617434789018099	rela.L
gene10162	1339.24167182106	0.32241272214212	0.174083834782415	1.85205434235234	0.0640180198933239	0.118413308406161	hat1.L
gene10163	6.73553297882117	2.41211991050076	0.840777080366755	2.86891729904028	0.00411879476967346	0.0107938375065416	march4.L
gene10164	27.3984541058114	-0.640478278648916	0.820563578389576	-0.780534617324727	0.435076259653229	0.558667307093314	NA
gene10165	9.53704689048675	1.20330808135379	0.689202103692915	1.74594371506727	0.0808207326921716	0.144420198712205	masp1.S
gene10166	411.381746861009	0.348263862304731	0.208702046617332	1.66871321076834	0.0951742297442455	0.165547402323237	uxs1.S
gene10167	208.89862391123	0.466363684136417	0.200525041594617	2.3257129405275	0.0200338696821929	0.0436081793968272	LOC108704636
gene10168	1958.06351062765	-1.4010590535336	0.235789497108455	-5.94199093138217	2.81581001266038e-09	2.21448756340032e-08	cyp2e1.L
gene10169	657.864373415392	-1.43986433660317	0.327052039236114	-4.40255422337747	1.06983839863991e-05	4.8012370111662e-05	fam162a.L
gene1017	4091.44028374531	1.03287987036786	0.128452390966436	8.04095480509773	8.91411333160472e-16	1.66761442531764e-14	mybbp1a.L
gene10170	2218.5143485273	1.29750915181818	0.237315229645468	5.46744999786388	4.56555940145844e-08	2.98647170186739e-07	hp1bp3.L
gene10171	243.039649033724	-0.199847179236195	0.260766419028749	-0.766383877113263	0.443447923286506	0.566426404778478	fut4.L
gene10172	656.313420369578	-1.41803946174625	0.335897924137867	-4.22163806277121	2.42533328866335e-05	0.000102166723844408	cdc14a.L
gene10173	151.128522269098	0.208848159122332	0.368973079154788	0.566025466141712	0.571376468978558	0.685243099009519	slc7a7.S
gene10174	4.44182691176067	-1.067581828804	0.855964383932922	-1.24722692771252	0.212314301994776	0.318401494410261	LOC108703769
gene10175	274.101187711636	1.69134800133401	0.246362892706657	6.86527091296938	6.63651859580211e-12	7.53502658387952e-11	disp1.L
gene10176	3441.17109631698	-1.37702628587015	0.208559734732332	-6.60255100361264	4.04142163561727e-11	4.12112120291599e-10	aifm3.L
gene10177	225.973533383559	-1.14027117895854	0.243010103701614	-4.69227888713077	2.70178475057448e-06	1.34430986051152e-05	macc1.S
gene10178	1156.61296153269	-0.336357226460524	0.135726709833124	-2.47819479949139	0.0132049028884038	0.0302201710453025	araf.S
gene10179	18.5411727879755	-1.4491195442971	0.523919507934615	-2.76592018878967	0.00567624250957967	0.0143762946269734	c1qtnf4.L
gene1018	9.75011759422881	2.8226659600906	0.865088386392167	3.26286423964431	0.00110292340776169	0.00330151619354313	hoxb4.L
gene10180	76.623988070625	-1.57145636198266	0.330138459722387	-4.75999180254278	1.93600822280615e-06	9.87816879730638e-06	trim23.S
gene10181	1013.41268819391	-0.841834312185185	0.151269727719564	-5.56512082672513	2.6197082737471e-08	1.78259901523513e-07	ccpg1.L
gene10182	402.004518482453	-2.4415115752457	0.190125217448905	-12.8415978059399	9.58750418257156e-38	1.75544997558935e-35	rnpep.S
gene10183	359.120629274165	-1.5518676599611	0.154145351136299	-10.0675605752709	7.68607709923879e-24	3.71579256911455e-22	LOC108696737
gene10184	53.0072828981011	-0.300396347038622	0.305272652701316	-0.984026392080835	0.325102536510264	0.44522332159258	LOC108702167
gene10185	0.360821681648828	0.348029691253079	0.779326243004631	0.446577661636644	0.655180027424513	NA	mgp.L
gene10186	108.265411616003	0.522316843516749	0.361137509052558	1.44631014620177	0.148090231208705	0.238006693037287	pik3r6.L
gene10187	497.816842372413	0.17263685004851	0.193546760464224	0.891964554893291	0.372411931229925	0.495496835124418	polrmt.L
gene10188	1420.98814864174	-1.12548735664829	0.157976390189395	-7.12440229390581	1.04533311819589e-12	1.3284111612526e-11	ermp1.L
gene10189	379.414031023713	1.73385294235991	0.340038222251942	5.09899425681403	3.41462910807204e-07	1.96436743867944e-06	MGC147419.S
gene1019	517.050157289707	1.20937802974143	0.210880747848071	5.73489065304682	9.75752766335871e-09	7.08120897100103e-08	stag1.L
gene10190	1144.66631492	-0.513798434310752	0.121743135561484	-4.2203482926663	2.43925163101688e-05	0.000102698715095238	exoc1.S
gene10191	346.130008758285	-1.38494684875555	0.304004443863427	-4.5556796182155	5.22164732659904e-06	2.47480604251887e-05	elovl3.S
gene10192	418.189320591692	-0.986954575661041	0.223674680127449	-4.41245551395749	1.02204799280434e-05	4.60167142492275e-05	rnf144b.L
gene10193	7.44286316415393	-1.2957463620944	0.744700943211471	-1.73995531213722	0.0818668651002044	0.145933235928306	LOC108708666
gene10194	4.48804994734769	0.482442016202108	0.967281511688017	0.498760712752786	0.617947967780397	0.724726828842837	fgf7.L
gene10195	844.431863329517	0.0941869107522863	0.148190738451156	0.635578928458679	0.525050907210879	0.643797363184938	NA
gene10196	602.614472033951	0.437238433639188	0.142027451176168	3.07854875954117	0.00208011486753195	0.00585582571040915	spag7.L
gene10197	622.109798780346	-1.79335638857559	0.135634193011847	-13.2220080258003	6.54918748972097e-40	1.41939159343551e-37	LOC108699606
gene10198	2306.22383436775	-0.696826488971197	0.185375990380817	-3.75898997243229	0.000170600674340238	0.000606062319782073	tep1.L
gene10199	2.48212463669234	-0.340007754107662	0.927809884598589	-0.36646274172296	0.714019809619551	0.801101770753253	LOC108699308
gene102	445.334896634849	-0.466548233910615	0.187194499672607	-2.49231806878185	0.0126912329491412	0.0291598146925349	zbtb24.L
gene1020	6.94841617424324	-0.394500785345509	0.842647979660634	-0.468167959655453	0.639664482931114	0.742419152920159	LOC108698758
gene10200	987.705226516153	0.712407278328672	0.198245589293615	3.59355928607092	0.000326191386060461	0.00109356322934865	zdhhc8.S
gene10201	59.6795560986513	1.34611805646182	0.334820453728943	4.02041763419739	5.80950588357245e-05	0.000227349278890474	dpp10.L
gene10202	190.134999024093	-0.651305620172856	0.196294074624268	-3.31800958036833	0.000906613747887902	0.00276903531722372	LOC100301958
gene10203	19.6009727914224	0.466600392110844	0.552823043647815	0.844032095753409	0.398651470663	0.522552446157273	c1orf127.L
gene10204	8.74575377213978	2.20458567354136	0.897239414443153	2.45707626978199	0.0140072944898876	0.0318051739115765	mypn.L
gene10205	589.333031158858	-2.61649025782185	0.301211801927917	-8.6865462809721	3.73624770829027e-18	9.36030710634962e-17	lrrc23.S
gene10206	14.3738193145617	3.79621208033197	0.810336005819875	4.6847382481679	2.80317932093045e-06	1.39258521730116e-05	slc2a9.L
gene10207	679.0972431739	-0.722718126000388	0.150546143863375	-4.80064189924569	1.58157862098627e-06	8.20910936559164e-06	edem1.L
gene10208	12.8671206109586	1.83801593739998	0.680592907559473	2.70060989026596	0.00692124681354912	0.0171345094593878	LOC108696333
gene10209	274.538317356707	-1.01249887618686	0.249767581030777	-4.05376419152689	5.04000215559714e-05	0.000199912137294782	ift57.S
gene1021	283.026340425216	0.171792207853936	0.184230496440604	0.932485181188888	0.351085841495256	0.472844245225284	fam8a1.S
gene10210	5.67259627053209	3.17717128283355	0.968378314345559	3.28091948752561	0.00103469275296165	0.00311866380478762	LOC108695671
gene10211	839.928046621333	0.631629717192409	0.182723218208024	3.45675674600542	0.00054671812368569	0.00174931130887842	ubl7.S
gene10212	861.050065029584	0.983988581310268	0.1447138120714	6.79954848279983	1.04947543062051e-11	1.15413316341521e-10	mrto4.L
gene10213	50.4741321304392	0.263699045011679	0.347859118086579	0.75806276535792	0.448413408964763	0.571172515962052	LOC108704571
gene10214	3.73445736058703	1.22851421457325	0.926743379003634	1.32562502458238	0.184963932975073	0.284894891735295	ankrd63.L
gene10215	633.086161868757	0.100817240010556	0.182844575705254	0.551382175936537	0.58137171663901	0.693834857479012	klhl18.L
gene10216	93.6329146562142	0.688927399047469	0.367409560629004	1.87509382681286	0.0607798166718381	0.113270496908922	sec11c.L
gene10217	197.646510694779	-0.178666735288797	0.232593828907072	-0.768149078280921	0.44239862217973	0.565403470155007	vcpip1.L
gene10218	283.175017799459	0.815065103728709	0.164449114843907	4.95633621684349	7.18348670276397e-07	3.93701535976875e-06	usp44.S
gene10219	12.1026334910486	0.0640212960947273	0.633244773070872	0.101100394061306	0.919470765234418	0.948008742290599	LOC108703809
gene1022	1.08353353439095	-0.109550824569798	0.972939445258394	-0.112597783041578	0.910349442749638	NA	opn1sw.L
gene10220	912.086689090131	-0.0177086729144252	0.15950282448318	-0.111024196416613	0.911597159380018	0.94293079737537	rpap3.L
gene10221	19.6351091724754	2.52744295532213	0.813774243966011	3.10582815082028	0.00189746954043994	0.00539119611958227	LOC108707568
gene10222	6.08738374343101	0.353334932011954	0.810086697243554	0.4361692806637	0.662713914245084	0.760678865612269	fbxo41.L
gene10223	689.626115113474	1.11570154929564	0.217866206379405	5.12103996226331	3.03855238995041e-07	1.76458695937714e-06	rpa1.L
gene10224	0.384647027284965	-0.49096197410627	0.775500011535812	-0.633090866283756	0.526674306498754	NA	cryge
gene10225	130.58662831695	-1.37466799851892	0.23202436540099	-5.92467086869598	3.12923489205247e-09	2.44288886120803e-08	loc548390.S
gene10226	84.9914667995123	0.845534125396554	0.436425417552778	1.9374080688009	0.0526954810906648	0.100306227643394	pfkm.L
gene10227	616.36861891573	-0.194051493919618	0.427044367883316	-0.4544059318273	0.649536683707053	0.750420264223346	fgfbp2.L
gene10228	399.663880481404	0.628433506253152	0.216061617926137	2.90858465416097	0.00363068864737372	0.00965043464180539	mtap.L
gene10229	4912.69978978138	-0.966604510846065	0.143394410181808	-6.74087999400058	1.57430198726283e-11	1.68988163787758e-10	pdha1.L
gene1023	1509.57017728326	-0.0218765259131173	0.135006929302056	-0.162040022880397	0.871274336629535	0.916587276802284	tnfaip1.L
gene10230	36.8070927548667	0.393390427558793	0.777247840599501	0.506132544871873	0.612763605121089	0.720649424985472	LOC108701272
gene10231	92.187942697991	0.288690271913936	0.304787512683842	0.947185366525815	0.343544330741773	0.464676203867126	fggy.L
gene10232	63.5266644944508	3.04700015641179	0.424225059367545	7.18250864518566	6.84437319748274e-13	8.89108051862508e-12	LOC108711198
gene10233	958.06560667562	-1.52156896496666	0.216169241093118	-7.03878570916214	1.93922334313202e-12	2.37439340848744e-11	LOC108697800
gene10234	86.0266821198726	0.443233364046865	0.341118130023275	1.29935446121443	0.193822312164019	0.296062954558828	ate1.S
gene10235	10.862035689016	0.433961565200913	0.625327454783225	0.693974911674636	0.487697942574163	0.608910481344603	LOC108707524
gene10236	133.868821181716	0.608632335379166	0.338264364317649	1.79928008853935	0.0719743861472637	0.130821084451488	c17orf53.S
gene10237	1122.13175478203	-1.39903846587516	0.15717129893214	-8.90136096972262	5.51660312024844e-19	1.56503525207476e-17	gtf3c6.L
gene10238	5447.90470096611	0.160143284747329	0.146497399500879	1.09314762782781	0.274328987286444	0.390625154463163	rpl34.S
gene10239	115.490466596432	1.61376372132991	0.268249670953126	6.01590196027453	1.78887818998921e-09	1.44064383859621e-08	tcf7.S
gene1024	205.151895932536	-1.46895676339693	0.41276638399704	-3.55880909964669	0.000372540178592483	0.00123555668850488	LOC108704815
gene10240	6.95935992097216	-0.547483169761163	0.735112412018282	-0.744761155995209	0.456416121114462	0.578975162356585	adprhl1.S
gene10241	11.9915671374607	1.91445375942568	0.685986257900792	2.79080482644676	0.00525771658905639	0.0134305318161279	LOC108702863
gene10242	22.0755094556443	0.362611592342504	0.501159241235216	0.723545656763245	0.46934471449649	0.591746933362763	xylt1.L
gene10243	78.467788805801	2.76039860670099	0.498697090442283	5.53522099808694	3.10836169036592e-08	2.09231555236357e-07	sept6.L
gene10244	297.10334483672	-1.02625045374692	0.304126332342164	-3.37442156305068	0.000739709929312787	0.00230006037848683	kcne5.S
gene10245	6572.11370851493	-0.608734310809085	0.114817464446579	-5.30175713026923	1.14693360083953e-07	7.0718323183949e-07	actr3.S
gene10246	6.69361605270622	2.23750194893553	0.98538173647486	2.27069557523975	0.0231654130728498	0.0494490381968457	myf5.L
gene10247	1105.110520746	-2.51117395527552	0.256839878442663	-9.77719647938595	1.41063771381412e-22	6.02433068691745e-21	odf3.L
gene10248	48.8446358466438	1.32782568884956	0.364278236546968	3.64508651803129	0.00026730186126643	0.000912360188353033	trmt10b.S
gene10249	263.120164187335	-0.143368988674876	0.176118985952708	-0.814046185306642	0.41561849309739	0.540081966455511	mtss1.2.S
gene1025	1600.22532102367	0.314569892350681	0.118965286005185	2.64421582895174	0.00818804277483703	0.0198314470703613	smndc1.L
gene10250	318.295443177431	1.21385138599597	0.944540989865093	1.28512303756065	0.198749292343094	0.301823428416923	stab2.L
gene10251	576.631305202057	3.80587098853989	0.295937872419171	12.8603715280794	7.52142856052794e-38	1.40131691526234e-35	pkd2.L
gene10252	37.9207820313607	0.129313275370228	0.536594919648195	0.240988631526755	0.809563927634869	0.873500706006289	LOC108701441
gene10253	114.480937163616	-2.56272318459168	0.317547106551555	-8.07037170775045	7.0084471426478e-16	1.33462114475563e-14	gstt1-like.2.L
gene10254	1.45681947282155	0.588088849310879	0.985261707874499	0.596885928490574	0.550583542689101	NA	ltb.L
gene10255	279.745529486171	-1.91226363036893	0.392843489384349	-4.86774932522305	1.12876379491296e-06	6.00455597631191e-06	atp2c2.L
gene10256	12.5897075574701	-2.02666512465592	0.778288462802475	-2.60400252800648	0.00921420771446866	0.0220122558169809	ms4a1.L
gene10257	0	NA	NA	NA	NA	NA	star.S
gene10258	748.261394284005	0.0380224859307585	0.156909230528928	0.242321537124284	0.808531026780804	0.872564953159094	med13l.L
gene10259	408.220016597891	-3.64595804671004	0.349908572964551	-10.4197448374019	2.01493042236078e-25	1.1566426725404e-23	tpte2.L
gene1026	177.265973805302	-0.357619352142276	0.317484081734625	-1.12641663855512	0.259989207328227	0.374372707628022	sash3.L
gene10260	1089.55636621833	1.28596922793479	0.188301736755986	6.82930094054966	8.53294065747755e-12	9.52192491791864e-11	slc13a4.S
gene10261	1395.69318137312	-0.169510389481813	0.129010373528566	-1.31392836750666	0.18887031133159	0.28973513331631	kdelr3.L
gene10262	719.526244622797	-0.938190717275563	0.197395260484621	-4.75285331052139	2.00565865472415e-06	1.02090236588683e-05	ube2j1.L
gene10263	386.326417762365	1.01302892910333	0.167733322544843	6.0395210309657	1.54572366444297e-09	1.25721751915978e-08	elavl1.L
gene10264	1330.6397980948	-2.34021998455909	0.393266714487162	-5.95071969823545	2.66965951445749e-09	2.10682889450337e-08	slc4a9.L
gene10265	30.577931906542	1.1361972495416	0.4390780971844	2.58768828786381	0.00966223728063169	0.0229706154409108	abhd15.L
gene10266	4.34251680266281	-1.03966072065333	0.94886631587955	-1.09568724619508	0.273215665932963	0.389318270907876	gzmh.S
gene10267	885.798901300993	-0.316698384687537	0.199817611728739	-1.5849372933026	0.112980582233601	0.190729565990902	rnf13.L
gene10268	1518.67445886464	-2.1149796268555	0.15083973096067	-14.0213696576199	1.15366432366538e-44	3.53409535458225e-42	loc100492168.L
gene10269	664.116839377618	-0.351849533861819	0.159921974272606	-2.20013250500553	0.0277974952749142	0.0578941518774746	bcl2l2.L
gene1027	4.59532005546474	-1.48504131340745	0.853337887219872	-1.74027350203052	0.081811004576581	0.145854325394812	cracr2b.S
gene10270	69.3669657053557	-0.782757990737306	0.293095767918682	-2.67065606677227	0.00757031702336678	0.0185339837122449	ccr4.L
gene10271	151.059962286996	0.380907111813704	0.257371282471835	1.47999072839601	0.138875721002234	0.225679244856423	sema3c.S
gene10272	681.229518643861	-0.345629440832448	0.144469792601226	-2.39239937020242	0.0167386174947506	0.0372633369272069	vps53.S
gene10273	6.92070301720273	1.55078808540052	0.90626933515388	1.71117793049591	0.0870482714594881	0.153649292876663	ncan.L
gene10274	5028.01310786688	-0.414644694084572	0.141773580581256	-2.92469649411812	0.00344792324008372	0.00921074849118123	rab1a.S
gene10275	261.863158255781	0.178898456577903	0.201433530396851	0.888126501210845	0.374472708821828	0.497698303381361	rev1.S
gene10276	5.04304509142348	-1.5736460499845	0.943679589216949	-1.66756393585908	0.0954023224394818	0.165834929648595	LOC108704005
gene10277	495.943709826576	-0.336599602181299	0.161924960179236	-2.07873821187737	0.037641418767673	0.0752332472094915	aga.L
gene10278	2204.56680544302	-0.7256533592062	0.154696317954972	-4.69082502285166	2.72105603653892e-06	1.35326450621438e-05	arl1.L
gene10279	382.656247970652	-0.115867411394523	0.178318861759745	-0.64977653093499	0.515836580757188	0.635205535959464	LOC100158299
gene1028	43.7061662500839	2.90506081833103	0.650709088009426	4.46445404230922	8.02731759535949e-06	3.68345544102777e-05	igf2.L
gene10280	0.930528989286627	0.733720729556109	0.966066805672972	0.75949274444327	0.447557852692633	NA	LOC108700371
gene10281	16.1572579189871	-1.03182003184602	0.681388640037574	-1.51429004127384	0.129952293250808	0.213740325796463	sh2d6.L
gene10282	2.75530617795879	-0.081137465065939	0.940239067990671	-0.0862945051191428	0.931232306463071	0.95601875589234	LOC108702739
gene10283	11.2194797513157	0.906696507741709	0.654217874471104	1.38592438868278	0.165769992783393	0.260623085278628	sgsm2.L
gene10284	66.2343408757299	-0.0512028116958604	0.942773065663245	-0.054310855454742	0.95668750091743	0.972530538983038	sppl2b.L
gene10285	801.695920553217	-2.55782664683052	0.26963547433754	-9.48623935005132	2.39519669169615e-21	8.88341925503467e-20	nme5.L
gene10286	228.009253189068	-0.0371603180249924	0.27631847612217	-0.134483652872212	0.893020136779898	0.930695913897895	fbxo3.S
gene10287	349.004534659201	6.36903080995221	0.446888200800242	14.2519556312903	4.35901042645048e-46	1.46182855975038e-43	sox10.S
gene10288	169.735550460143	-2.44317112192757	0.401273186892355	-6.08854815555611	1.13939184130873e-09	9.47283002929407e-09	klhdc9.L
gene10289	0	NA	NA	NA	NA	NA	LOC108709478
gene1029	4391.01088980421	-1.01525943260949	0.219723897531078	-4.62061452585462	3.82605069073987e-06	1.86353996263999e-05	anxa11.S
gene10290	2.38734846210818	0.959249549844736	0.958881859988176	1.00038345689068	0.317124972758772	0.436709941954689	krt13.L
gene10291	221.177234863748	-0.213782371782599	0.271411816508366	-0.787667886140134	0.430890994612849	0.554858582812771	spata13.S
gene10292	480.386971442406	-1.00860246959737	0.218055815261107	-4.62543256821489	3.73817411795106e-06	1.82436411188424e-05	ppp1r15a.S
gene10293	41.6877738026917	-1.65527292377414	0.448838229044416	-3.68790538920502	0.000226107685892483	0.000783336751288454	LOC108716250
gene10294	2.60861206221441	1.49215711975042	0.949832927145375	1.57096798511181	0.116190085395271	0.195206451015554	klhl40.L
gene10295	35.450616987094	1.6541654623124	0.563317180951908	2.93647259172381	0.00331968154307726	0.00890175357974062	dpp10.S
gene10296	636.424383946705	2.70016260278418	0.313105211044571	8.62381879169622	6.47575626615947e-18	1.5748940372792e-16	cst3.L
gene10297	4.96808487240995	-1.03514006647892	0.788056502904881	-1.31353533999561	0.189002620659228	0.289826458008391	c7orf62.L
gene10298	120.428848454699	1.04246396694134	0.267599841312089	3.89560756773978	9.79528772054407e-05	0.00036520546692664	ascl2.L
gene10299	620.590463243198	0.920108004177754	0.140979215019177	6.52655076886756	6.73015115777051e-11	6.68170413634811e-10	naf1.L
gene103	19.5010700689356	1.50552339672848	0.528075780005353	2.85096089185006	0.00435873300964638	0.0113563031529542	atp2b4.S
gene1030	8.18917961545039	1.53150260820889	0.897748637249199	1.70593699022656	0.0880198117573991	0.155066533000386	epyc.L
gene10300	115.73124386066	0.623946213554042	0.291953133393911	2.13714511743978	0.0325861902877404	0.0664254550116528	ttbk2.L
gene10301	4.61732725796141	0.377496268444589	0.861166116127426	0.43835476265851	0.661129133850512	0.759297515333218	kcnj8.S
gene10302	0.130055734694402	0.057399342860949	0.775500011535812	0.0740159149027921	0.940997721734696	NA	LOC108715858
gene10303	1081.5698840577	-2.05640251722988	0.125726626336831	-16.356141711149	3.93268042564213e-60	3.57975044801522e-57	acat1.S
gene10304	196.867794414375	-1.01599850134378	0.212186800116188	-4.78822669830284	1.68261512609856e-06	8.68120409755043e-06	slc35e3.S
gene10305	6925.30958080286	-3.24374553876927	0.177716125933801	-18.2523984344423	1.98021471224511e-74	3.7110388539657e-71	atp6v0a4.L
gene10306	410.073488701342	0.751547342670411	0.179790318941267	4.18013242924344	2.91339380786206e-05	0.0001209825512574	pard3.L
gene10307	774.79794876478	1.24256094171106	0.144515551769334	8.5981122896334	8.1037988982787e-18	1.94558348982864e-16	kif22.S
gene10308	0	NA	NA	NA	NA	NA	LOC108719307
gene10309	129.511248663859	-0.288279545944104	0.262667437887108	-1.09750773930343	0.272419499439355	0.388461768536318	cln8.L
gene1031	814.067488944902	-1.22645620379651	0.1970846942241	-6.22299062149361	4.8776654806437e-10	4.27151029543231e-09	fas.L
gene10310	2097.65346186241	-0.678776354745583	0.175206692556283	-3.8741462717101	0.00010699913473346	0.000396566476672092	stat6.L
gene10311	312.972403411228	-0.12901807657543	0.177445345438644	-0.727086282576184	0.467173101372013	0.589639007868274	LOC100126638
gene10312	3869.75775822809	0.177598402050573	0.101892054270549	1.74300541216889	0.0813326694405166	0.145164006482096	psmd2.L
gene10313	8192.40230940246	0.215738768133727	0.127487315116983	1.69223712912742	0.0906007698378426	0.158866747001146	rpl18a.S
gene10314	1177.28830775413	0.0047358590421828	0.111043607557627	0.0426486417934961	0.965981620195763	0.978388441831722	faf1.L
gene10315	2.63227513038341	0.287419772224486	0.964816681883274	0.297900914879972	0.765778789664891	0.841070998722162	rad9b.L
gene10316	1065.24479013877	-0.280656834214296	0.168230067075715	-1.66829175719214	0.0952578234329184	0.165675384214783	aldh7a1.L
gene10317	10.4688816512057	-0.680001564677843	0.696594009061571	-0.976180609985319	0.328974970257559	0.448972480184868	mxra8.S
gene10318	74.5795747004291	0.61428224239	0.270173327620377	2.27365983089616	0.0229864471073645	0.049129559800988	bcl3.L
gene10319	5.52135541825112	1.17777443590748	0.944457134569509	1.24703852911686	0.212383370478846	0.31849008237635	myos.L
gene1032	1515.7097822567	-0.14475093209049	0.199112315484971	-0.726981310713633	0.467237404733944	0.589696806141057	mdm2.L
gene10320	3839.68238417097	0.539674972876783	0.138457467105231	3.89776719276986	9.70836797668819e-05	0.000362303965525722	cct6a.S
gene10321	270.665412357302	-0.0523975447836617	0.251786832240548	-0.208102799965341	0.83514870096411	0.891565943906966	sssca1.L
gene10322	235.300176261822	0.748331798947312	0.176770773875686	4.23334571965825	2.30240149419246e-05	9.7374497814254e-05	LOC108704499
gene10323	449.468229972621	-0.249123079613705	0.179470783863643	-1.38809824223525	0.165107131768958	0.259841492794242	nprl3.L
gene10324	16596.9030729221	-0.0359499417605121	0.110416733231264	-0.325584181930255	0.744738981631591	0.82521700110604	NA
gene10325	495.451898258607	0.00913106533567039	0.144035199868956	0.0633946795226296	0.949452223857148	0.9681100464031	mark1.L
gene10326	10.1021048956527	-0.281535060465492	0.722309204852603	-0.389770833009033	0.696706013261166	0.787691432502484	elf5l.L
gene10327	28.6981166303729	-0.406946493016796	0.444386466571824	-0.915749068949253	0.359798522116944	0.482198431605406	LOC108713712
gene10328	131.140924495363	0.669269158031755	0.329570430941954	2.03073181085724	0.0422822075525321	0.0831355924505218	psmc3ip.L
gene10329	77.9715902903809	0.759433509577765	0.268782833717849	2.82545391412523	0.00472136792836695	0.0122102492759025	tstd2.S
gene1033	276.250454615953	0.254233660195132	0.16503664591883	1.54046792928748	0.123446334376289	0.205232832379804	ap4m1.S
gene10330	588.714011756337	0.0142660311087216	0.133981454497135	0.106477655152092	0.915203383217832	0.945167252939703	isoc1.L
gene10331	0	NA	NA	NA	NA	NA	LOC108702343
gene10332	778.702028042109	-0.412650673969371	0.179434641653251	-2.29972690985054	0.0214636965730525	0.0463036233153358	tcp11l2.L
gene10333	988.729645688853	-0.529733140319208	0.234955024178885	-2.25461507865391	0.0241575001593676	0.051304610751172	slc35e1.L
gene10334	1609.827808386	-2.01267360561806	0.218064013094007	-9.22973753010039	2.712958624766e-20	8.94742741474327e-19	LOC108717807
gene10335	117.400013768419	0.099741975588481	0.306591025881372	0.325325815723888	0.744934494490119	0.825290122751354	stx18.L
gene10336	4.16248187018867	0.534071215080527	0.950644035839495	0.561799364373962	0.574252725224832	0.687967418980104	gria3.S
gene10337	22.0956673564503	0.404861080547896	0.495071889117991	0.817782405842488	0.413481446176293	0.537897321099653	ttc9b.L
gene10338	303.199433257271	0.51911289821435	0.18339945404172	2.83050405426105	0.00464747221744564	0.0120377087297236	znf407.S
gene10339	3.46461879155613	-1.24757056171915	0.920791000052881	-1.35489004741304	0.175452591059305	0.272963380142514	fam26f.L
gene1034	891.450407875741	-0.566962043078859	0.241640674349984	-2.34630218858639	0.0189607277855585	0.0415768343671353	gns.S
gene10340	340.429449665	1.04788946092799	0.214207839804457	4.89192861421212	9.98526634377012e-07	5.35286219832025e-06	rassf10.L
gene10341	521.924200482833	-2.84274492426187	0.251221621499405	-11.3156857570422	1.09740854015758e-29	9.63149825919572e-28	dcdc2b.L
gene10342	321.459483395227	0.432770840749074	0.212178250186729	2.03965694112479	0.0413845064147486	0.081649058079482	c9orf85.L
gene10343	136.736827028872	0.301636262454862	0.261605864313864	1.15301796940213	0.248903008998107	0.361942624659761	snrnp25.S
gene10344	570.976386253061	0.638834574011882	0.126724238115785	5.04113959184506	4.62767735938582e-07	2.60620776016745e-06	gpbp1l1.L
gene10345	3.89689837099003	1.09316717056799	0.975631936739163	1.1204708757502	0.26251315680655	0.377137746333869	stac3.L
gene10346	0.66783016042494	-0.348802365611922	0.784194982075465	-0.444790356460552	0.656471264096982	NA	LOC108699547
gene10347	112.52190139648	1.06995997115929	0.987788708593884	1.08318708429293	0.278725391369333	0.395471285456292	cdh5.L
gene10348	298.412784185745	0.264897436672725	0.225704576755532	1.17364672210278	0.240536558639258	0.352187794553432	icmt.S
gene10349	1957.53269008188	-3.06231850063857	0.33520981382619	-9.1355275840057	6.50886245147341e-20	2.057200881364e-18	slc4a1.L
gene1035	8128.29604969661	-0.73734959789777	0.238652661060754	-3.08963493061602	0.00200402654976687	0.0056626414056783	cth.L
gene10350	2423.31811824095	3.17927587024482	0.389963494665571	8.15275253641712	3.55733067937579e-16	7.05245787891932e-15	c8b.L
gene10351	279.923218226255	4.52105689720522	0.451729371861821	10.0083306041657	1.40096541266471e-23	6.64186861340548e-22	cyyr1.L
gene10352	78.1143722319743	-0.00971643892255326	0.289096456610997	-0.0336096783629123	0.973188404412246	0.982994388585995	lcmt1.S
gene10353	243.535263544917	2.45009004745668	0.272408379676951	8.99418017302641	2.38001817084147e-19	7.04693298372105e-18	rassf8.L
gene10354	1156.421190897	-0.399121353856385	0.112790443232065	-3.53860967666559	0.0004022401441789	0.00132515535225017	ufd1l.S
gene10355	0.410576770639367	0.384987929502838	0.780595120934828	0.493197970596822	0.621872711684355	NA	gsc.S
gene10356	555.708526015596	-0.132997333629734	0.1465896503651	-0.907276422984075	0.364260638821413	0.486929035044325	MGC108429.L
gene10357	804.545130753282	-0.272648506689661	0.201565513944572	-1.35265453575871	0.176166021199702	0.273912799873172	sgpp2.L
gene10358	3.30514846491963	0.154454246360017	0.898285677139846	0.171943347523698	0.863482067642387	0.911520052783924	c1qtnf1.S
gene10359	1356.61062889404	-0.196079094602317	0.168545510756655	-1.16335993597251	0.244683497404293	0.357045369111133	fkbp8.L
gene1036	31.3982891406594	-2.04357561192854	0.582244493223367	-3.50982385529332	0.000448403633633915	0.00146249911588277	p2rx5.L
gene10360	458.966161946103	-0.216946935164543	0.166715538761289	-1.30130002743883	0.193155777853612	0.295271336626756	mrpl28.L
gene10361	70.5692014811997	-1.80803426805837	0.349830689612809	-5.16831233434521	2.3621731457679e-07	1.39467150205744e-06	LOC108719502
gene10362	410.308418799112	0.496467268918726	0.446560566472361	1.11175797012398	0.266242227481588	0.38130865926437	prpf31.L
gene10363	88.5879479614917	-0.327318136341396	0.379213498007834	-0.863150014598463	0.388054992211485	0.511821320507791	kiaa1328.L
gene10364	68.4453731770975	2.97595797119251	0.478170537882951	6.22363306691425	4.85772440600292e-10	4.25638728962726e-09	LOC108700791
gene10365	589.933460226151	-0.282225639895318	0.215189655606233	-1.31152047760024	0.189681979991632	0.290742275706202	fam63a.L
gene10366	7.35472313875467	1.42295791506953	0.966330202884285	1.47253796975641	0.140875661469235	0.228358486758336	LOC108709949
gene10367	47.5640518384279	-0.34274221353572	0.681682014095622	-0.502788993179513	0.615112633035864	0.722518651177584	LOC108711671
gene10368	1415.15401759803	-1.2408257232601	0.261882974444201	-4.73809237081381	2.15739475109742e-06	1.09151086827399e-05	lgalsl.L
gene10369	20.1982514576348	-1.06249319718104	0.539300771394881	-1.97013105401822	0.0488233527156042	0.094014094540129	LOC108698550
gene1037	255.345008655866	2.32016934905889	0.475071089691209	4.88383612348832	1.04041554807576e-06	5.55777983671118e-06	boc.L
gene10370	77.2591169845826	2.31498506906417	0.587128590727613	3.94289275914032	8.05046593275892e-05	0.000305842826319779	gpt2.S
gene10371	451.30964278777	0.00520220982232879	0.138039507352729	0.0376863835730428	0.969937732619838	0.980773993827893	klhl20.S
gene10372	187.875223404691	1.65544112836594	0.285890619316644	5.79047025860063	7.0189626675978e-09	5.20766491911966e-08	lmo4.1.S
gene10373	93.3239517568736	0.126163074768447	0.379897575491491	0.332097604479902	0.739815558930289	0.821218211628866	wdfy2.S
gene10374	398.025113459684	0.192385699362156	0.165866829634089	1.15988048838077	0.24609746776805	0.358681514507631	yrdc.L
gene10375	191.222145365156	2.21708103500219	0.573791203864491	3.86391603787252	0.000111583589773473	0.00041183289928094	mcam.L
gene10376	278.483890715997	0.114415626658401	0.193844121359422	0.59024553262698	0.555026049876236	0.670734549292835	lrrc14.L
gene10377	510.973774179789	0.227282875924724	0.269473117531699	0.84343432104313	0.39898558381829	0.522796813147442	thumpd1.L
gene10378	23.316466357784	0.844602727581411	0.539516763898147	1.56548004454753	0.117470392863385	0.197045714012245	znf33a.L
gene10379	293.561113239616	-0.62881100003765	0.160908970001942	-3.90786790835876	9.3114187155035e-05	0.000348879794022376	ifnar1.S
gene1038	27.2348111502932	-1.98154558096173	0.656096368759712	-3.02020507247686	0.00252603588192602	0.0069777343829386	LOC108703277
gene10380	461.358982996651	-1.03845371289229	0.225008231789951	-4.61518098529704	3.92752902550441e-06	1.90898517620482e-05	tom1.S
gene10381	0.871327185819434	0.609861128535834	0.967356167908185	0.630441143363566	0.528405999260758	NA	mettl21ep.L
gene10382	512.676312785401	0.134375930234097	0.201891168328462	0.665585975586001	0.5056757729605	0.625856736400343	rnf8.L
gene10383	5414.68476277643	-0.014059250651807	0.164159218037845	-0.0856439913631036	0.931749426857499	0.956303114920687	fau.L
gene10384	904.30613295132	-0.294454223514323	0.156110914468537	-1.88618601407059	0.0592698925382704	0.110860066129088	dirc2.L
gene10385	76.0841673907003	2.96473813795688	0.378770796335855	7.82726167549638	4.98610606671432e-15	8.45859175609432e-14	wasf3.L
gene10386	468.024205827859	-0.00675731182125839	0.144654005014288	-0.0467136172316208	0.962741477213167	0.976441510331538	NA
gene10387	0.839271450570923	-1.18591738868302	0.912410775450887	-1.29976258565882	0.193682352451581	NA	mcmdc2.L
gene10388	29.20788981353	-0.465190215819178	0.640240461330373	-0.72658671845348	0.467479166818607	0.589955190163359	LOC108697819
gene10389	814.167064875471	-0.353567585086919	0.164250860568783	-2.15260720012396	0.0313495621980673	0.0642375676658236	mpp5.L
gene1039	190.049849687689	0.561761249148463	0.194568657307872	2.88721347477652	0.00388670426894072	0.010255632872634	ing2.S
gene10390	415.485869804966	-0.282327862259532	0.318070491867506	-0.887626703759547	0.374741584506354	0.497931023096632	selplg.S
gene10391	546.125413871608	0.797400656154997	0.260170566550879	3.0649149391734	0.00217731912181038	0.0061046563321092	pfkfb4.S
gene10392	0.595067813887688	-0.656126126722648	0.777092291474405	-0.844334880066505	0.398482300264908	NA	ifit1
gene10393	3.72725418775523	1.29539882418577	0.910486783758246	1.42275412152465	0.154807445280245	0.246884437061787	LOC733382.L
gene10394	584.574590367638	-2.69594072748531	0.252343267884259	-10.6836245329194	1.21435762503326e-26	8.17932760590583e-25	ccdc17.L
gene10395	2.41475089074957	-1.26757532100776	0.983391224442523	-1.28898376302508	0.197403731462873	0.300223671981845	LOC108701691
gene10396	2618.10167610875	-0.87572348921274	0.169782970527575	-5.15789944357529	2.49735670295132e-07	1.47121463016505e-06	tmco3.L
gene10397	74.6365432144578	-1.38703121705535	0.785521325247742	-1.76574610067766	0.0774384547640634	0.13925895971598	tal1.L
gene10398	60.9907972262981	0.325312496804237	0.288043340500589	1.12938732150127	0.258734478866855	0.372926363235148	siva1.S
gene10399	852.76345402172	1.84246210846342	0.267366588604076	6.89114566664045	5.53448295269982e-12	6.36086191883346e-11	mob2.2.S
gene104	570.060983798149	-0.423944732707237	0.311072845298432	-1.36284712444289	0.172930695843097	0.269724929266356	llgl1.S
gene1040	267.693375615972	1.14454103368624	0.284894368389435	4.0174224578624	5.88381872092264e-05	0.000229974948631916	clns1a.L
gene10400	19.2863701485399	0.570044775329874	0.641489597145713	0.888626686802514	0.374203743791691	0.497423835835085	slc9a5.L
gene10401	693.143590303994	-1.69575641349978	0.226325082015624	-7.49256953050706	6.75381290993305e-14	1.00640657388942e-12	LOC108703157
gene10402	289.074574915781	-1.04208070135106	0.188968713545889	-5.51456736830674	3.49638961223767e-08	2.32793054663072e-07	LOC108718537
gene10403	549.473440564121	-0.466365887398662	0.180368303466879	-2.58563105842097	0.00972009118510613	0.0230874811799222	cops2.S
gene10404	412.734011655419	-0.652123590806068	0.213644366976824	-3.05237905419153	0.0022703520260408	0.00634149966663457	agtrap.L
gene10405	67.4713942489095	1.00760578359946	0.345201881085651	2.91888844994286	0.00351281903176091	0.00935821569804089	ltk.S
gene10406	2.31866333480369	2.11697367002215	0.987891316093794	2.14292163068387	0.0321193917639442	0.0656082389053984	cacng6.L
gene10407	1616.96914578929	-1.96069805274418	0.233963175794366	-8.38037031292251	5.27614383644757e-17	1.15131963346153e-15	slc41a3.S
gene10408	270.973962982499	0.411711934373366	0.244836887380033	1.68157641105081	0.0926510079528272	0.161887174075535	pag1.L
gene10409	463.130121972088	-0.0815439414076713	0.13498697112631	-0.604087496202646	0.545785472179791	0.66202853067489	rgp1.L
gene1041	9280.39432698332	2.09926165670805	0.159749768200832	13.1409371065186	1.91836171224292e-39	4.04748912518856e-37	cfp.L
gene10410	3835.76446670484	0.130187514158703	0.183043587719854	0.711237775550779	0.476936903475607	0.598925219070925	NA
gene10411	756.459005121218	-0.64086920443014	0.157966364068378	-4.05699788185751	4.9707532619966e-05	0.000197383302074879	ubl3.S
gene10412	8.76480440668158	-1.66960271512637	0.844118983357688	-1.97792343027889	0.0479373452895018	0.0925148948133171	LOC108716391
gene10413	676.967271980098	-0.566082817020208	0.226005375113	-2.50473165400236	0.0122544327846885	0.0282847188355712	bet1l.S
gene10414	1.73411668390479	0.395507171294361	0.983262381176967	0.402239706171752	0.687507623063766	NA	jph3.S
gene10415	157.60614573998	0.620995214311797	0.24428179027051	2.54212650735909	0.0110180286473732	0.0258010565730734	lsm11.S
gene10416	1244.24985953313	0.168535727621813	0.128867655241945	1.30782023856485	0.190934287997743	0.292394514579893	cul4b.S
gene10417	112.335750750325	-2.77463691958677	0.282500939126507	-9.8216909585007	9.08073648629539e-23	3.95222928574979e-21	LOC108706691
gene10418	30.5356425239466	-0.747962277385939	0.430800034953325	-1.7362168447061	0.0825254999245587	0.146939020963311	ttc7a.S
gene10419	671.364499477244	1.07312955848901	0.1454502944678	7.37798134005554	1.60707484886268e-13	2.28774788248062e-12	pxn.L
gene1042	8.6537845943816	3.36297858670713	0.899233768314469	3.739826845038	0.000184147063016026	0.000648904023960577	sp5l.L
gene10420	25.6786486033005	0.205414743665026	0.441284833892537	0.465492416435615	0.641578866422944	0.743963789812208	MGC85375
gene10421	996.37274608068	0.0230853114329358	0.14987512584882	0.154030305577338	0.877585840325868	0.920706754079796	plekhj1.L
gene10422	91.1407341766768	0.356121698676742	0.253995696610027	1.40207768647165	0.160892049454873	0.254561968791358	LOC108695528
gene10423	1199.41354672291	-2.3658427392254	0.277586650184238	-8.52289812083957	1.55609655746155e-17	3.61075602506682e-16	cfap43.L
gene10424	185.596402146956	0.327018437348986	0.359485356422982	0.909685002479504	0.362988655751293	0.485636231620563	dctd.L
gene10425	3.38951479222849	-1.22779467183167	0.884265170828192	-1.38849149818004	0.164987431843607	0.259725990271049	LOC108718751
gene10426	15.6659568326957	1.05073778861875	0.550891689721887	1.90734006016537	0.0564765658028503	0.106410457134462	cacna1g.L
gene10427	1122.78686114208	-1.82585447220948	0.113346839140255	-16.1085609978958	2.22133224312608e-58	1.76923559834385e-55	cidec.L
gene10428	1.01962368314727	-0.662886725749026	0.97416664796674	-0.680465428715496	0.496209804687596	NA	LOC108708034
gene10429	36.5980487179968	2.47717957443703	0.437753879078361	5.65884094425945	1.52398711805695e-08	1.07584102801189e-07	LOC100489554.L
gene1043	9.79162756070639	2.08816982397003	0.794670325795073	2.62771838357095	0.00859596463248622	0.0207217643179766	ptges.L
gene10430	67.5577677769264	2.72040414096149	0.492084352662153	5.52832888557466	3.23295546177628e-08	2.16656979505113e-07	clic5.L
gene10431	0.240547787765886	0.230051766109325	0.775797407067093	0.296535879101526	0.766820870824324	NA	grp.S
gene10432	2087.38452140991	-0.476186312266224	0.145057155353798	-3.28274955554446	0.00102799950325975	0.00309995609790367	ap1g1.L
gene10433	2.9329406809686	1.16699621142656	0.961422419601469	1.21382254837608	0.224815493936678	0.333198729308115	LOC108700673
gene10434	551.053858922291	0.594714187699908	0.133044415348283	4.47004247523709	7.82040648495255e-06	3.59524286008807e-05	rbm17.S
gene10435	229.515439974709	1.36877837412588	0.226748062861646	6.03656038711591	1.57433853104106e-09	1.27885903264756e-08	LOC108698614
gene10436	0.120273893882943	0.057399342860949	0.775500011535812	0.0740159149027922	0.940997721734696	NA	LOC108695784
gene10437	32.2395689713891	1.78146077125978	0.570692493471686	3.12157736721338	0.00179884974934259	0.00513801348242681	edar.L
gene10438	49.6062288815801	1.1789886804663	0.569766360546691	2.06924936624033	0.0385226923895175	0.0767346790569988	dennd2c.S
gene10439	24115.3428633984	-0.915494074146537	0.211181075060453	-4.33511418522927	1.45684480433889e-05	6.38251081152816e-05	cldn4.L
gene1044	511.497762274345	2.61035869936	0.254059423775294	10.2745989917255	9.17250933190293e-25	4.95299957296772e-23	fzd8.S
gene10440	20.4537680092682	-0.875841093701954	0.542841014747859	-1.61343942315923	0.106649074008626	0.181940179322132	LOC108718655
gene10441	2.46292077262954	0.601375418167331	0.984859303093889	0.610620640205295	0.541450755113374	0.658173894736807	kpna7.S
gene10442	14.4722174370735	2.19910810291148	0.746091178366629	2.94750583665371	0.00320348704808802	0.00862283658879996	rrad.L
gene10443	445.724431661386	1.83516547972779	0.228366875237498	8.03604059397514	9.27880153526033e-16	1.72873297141438e-14	cdc25b.L
gene10444	12.4402615708619	1.66837601085288	0.63719861351859	2.61829824399674	0.00883695314490034	0.0212224099384426	uggt2.S
gene10445	10.8740037990764	0.939225733907328	0.858591530383236	1.09391451076637	0.273992473970688	0.390233190050166	cpne7.S
gene10446	2.26606645679526	-0.631954637438019	0.951212321092523	-0.66436759010037	0.506455070903157	0.626619931415626	LOC108703561
gene10447	1059.44843749759	0.786010803892023	0.145940182720217	5.38584226250346	7.21061797764656e-08	4.57524553176343e-07	bcl9.S
gene10448	709.443228583892	2.30598948994992	0.206141381389262	11.1864462846276	4.75095493328069e-29	3.95197580207283e-27	slc9a3r1.S
gene10449	170.900131265989	-0.151358460286756	0.364866475599064	-0.414832467242282	0.678264550061845	0.77389980303776	LOC108698354
gene1045	242.330422284762	0.00995663318976715	0.181239277392207	0.0549363986274382	0.95618913374001	0.972427286743799	znf319.L
gene10450	401.683560403229	-0.0321659426733306	0.15298109159063	-0.210260904395982	0.833464046973096	0.89024478065229	znf830.S
gene10451	686.072538133596	-1.9786116352215	0.337170663264214	-5.86827933387259	4.40340944104569e-09	3.36261316831915e-08	adgb.L
gene10452	93.4077140183135	1.22997173355203	0.430657862960596	2.85602990061874	0.00428974733464782	0.0111994640936282	c1galt1.S
gene10453	1279.94684707598	-0.491307556347912	0.19102029995863	-2.5720175104652	0.0101107777767446	0.0239013240849601	znrf1.L
gene10454	7.99686737127264	-2.26125769395186	0.756194607647058	-2.99031184708906	0.00278692764289199	0.00762658716499707	LOC108697178
gene10455	280.479334883356	-0.0720606241161865	0.277336412078386	-0.259831096739722	0.794994062813637	0.863130992611085	LOC108719318
gene10456	30.3680858813014	-0.712988102343265	0.573185967578636	-1.2439036240807	0.213535035401107	0.319825710725582	nktr.L
gene10457	1328.25912113853	0.349713153625225	0.223395666192175	1.56544287356222	0.117479102258574	0.197049948344525	ruvbl2.L
gene10458	677.014292450985	1.30653705205024	0.137679611208459	9.48969161506438	2.31718756342651e-21	8.60411172298429e-20	donson.L
gene10459	604.412192413579	-0.00876173681578653	0.149985445647	-0.0584172469401318	0.953416277160097	0.970629806801417	supv3l1.S
gene1046	107.149685691872	1.01827674273326	0.308282731807527	3.30306124109802	0.000956354994884676	0.00290702354565699	lrch1.S
gene10460	32.2714413313252	-0.0166470985814348	0.529352860106413	-0.0314480185827054	0.97491224677863	0.984086219825118	ankrd1.L
gene10461	24.4441301455733	0.511441301471933	0.445464616600331	1.14810757670299	0.250924156748587	0.364362351978666	LOC108713723
gene10462	520.864432749442	-0.784249668430396	0.161178591142637	-4.86571859743063	1.14041684114881e-06	6.06047375181987e-06	mapkapk2.S
gene10463	68.1170626254317	0.340015144227184	0.28248011141491	1.20367817232897	0.228713992032914	0.337811732599751	cnnm2.S
gene10464	910.16472680823	-0.78090899592515	0.176439799254944	-4.42592317165803	9.60307006040453e-06	4.33963417098479e-05	vps4b.L
gene10465	2.97819306256668	-0.292177478023664	0.956753122965704	-0.305384399601419	0.760073401985908	0.836679514680017	LOC108708645
gene10466	6.97045675945846	1.67381125904448	0.821057909678744	2.03860317197284	0.0414896484112199	0.081820846968637	elfn2.S
gene10467	656.196475916604	4.45380840314118	0.682514118724526	6.52559160455817	6.77336456557094e-11	6.71623472438608e-10	tubb2b.S
gene10468	0.535318642461417	0.476375817793894	0.783347342918127	0.608128465744581	0.543102274027609	NA	chodl.S
gene10469	0.290302876756424	0.246655008469718	0.776047530893358	0.31783492460285	0.750610157287688	NA	slc32a1.L
gene1047	203.877625683404	0.030482511957343	0.210347767082977	0.144914834989993	0.884778113449717	0.92577988427465	tmem86a.L
gene10470	1255.94332831004	-0.329952541125493	0.350567695875721	-0.941194938972541	0.346604969841459	0.468140059953326	capn8-like.L.L
gene10471	1.39970770736498	0.011747122703991	0.976542896333687	0.0120292951268133	0.990402242613753	NA	LOC108707751
gene10472	194.570704231988	2.00135153410159	0.240610741670458	8.31779795119313	8.96126059054054e-17	1.90331200769354e-15	lmnb3.S
gene10473	687.83068256296	-0.831790702861354	0.199020817491784	-4.17941556739758	2.92259200025685e-05	0.000121301274799613	il1rap.S
gene10474	0.936113572289325	1.116029774874	0.939359121505956	1.18807573091408	0.234803574818684	NA	aanat.S
gene10475	632.772047538005	-0.382229064573485	0.137700143581529	-2.77580730587383	0.00550648334102922	0.0140019995819179	atad1.L
gene10476	25.5505560793879	4.57369097756001	0.775948008092079	5.89432659129562	3.76212440192652e-09	2.90282202278946e-08	slc6a17.S
gene10477	61.1690845322394	-0.553350664987062	0.316341225245853	-1.7492208439068	0.0802528524138266	0.143582614985798	trim36.L
gene10478	1504.63578351935	0.231904449223643	0.117750793976369	1.96945125712005	0.0489012946546991	0.0941321977063923	ckap5.S
gene10479	308.584140795757	-2.38511566493404	0.296476632932357	-8.04486897110107	8.63377498564095e-16	1.61897255601845e-14	lrrc71.L
gene1048	36.0811321661025	-1.52905122280124	0.452654953481167	-3.37796197974195	0.000730251764703917	0.0022746471423252	fbxl8.L
gene10480	178.157459923937	1.60178851429335	0.265227046360888	6.03931060678419	1.54774058719445e-09	1.25821554905404e-08	lpin1.L
gene10481	1173.70403519003	-0.648137012118729	0.122589960097984	-5.28703175692925	1.2431706415982e-07	7.63124729685493e-07	ubxn4.S
gene10482	1726.00130804123	1.56717736725213	0.324413031818224	4.83080891809014	1.35979458062511e-06	7.13584179610202e-06	thbs3.L
gene10483	49.3014548781859	0.388067483314111	0.391444246308216	0.99137357867448	0.321503196762017	0.441460664841009	lipg.S
gene10484	273.67216008528	-0.353686208619365	0.232198551812717	-1.52320591949529	0.12770719559818	0.210864138096005	depdc4.L
gene10485	61.2857899040291	1.7949134674576	0.403904304813165	4.44390774267157	8.83394971800045e-06	4.0194345053667e-05	eda.L
gene10486	1402.62910248177	-0.00837111402499357	0.11301190657854	-0.0740728501839396	0.940952418312889	0.962492875330069	smarcd2.S
gene10487	36.8683082570098	0.00886930834241223	0.723350448993941	0.0122614264700436	0.990217042259263	0.994117500136695	ugt1a6.S
gene10488	0.618463008060872	-0.302427463769896	0.778975073560674	-0.388237665150834	0.697840162161133	NA	LOC108703365
gene10489	8.39543564307533	0.375998481005265	0.689936174663897	0.544975745312142	0.585770199317597	0.69772508244137	LOC108703718
gene1049	7.1239145895663	2.25452306783854	0.833411335946308	2.70517446859373	0.00682685234526334	0.0169337191581863	rtn4rl1.L
gene10490	1210.84561103339	-0.275737109387974	0.164145214498255	-1.67983641942182	0.0929891470806989	0.162334084041526	tle1.L
gene10491	287.240603699452	-0.464014585134172	0.304419798106877	-1.52425889518284	0.127444050941346	0.210526362915476	LOC108696548
gene10492	107.226850601372	0.033418017182788	0.258486268677088	0.12928352965834	0.897133303484993	0.933408379485708	sertad1.L
gene10493	312.330331951925	1.2272223886433	0.207128965419059	5.92491922199489	3.12450939168568e-09	2.43979766445378e-08	MGC84224
gene10494	944.710645042788	0.968797689839185	0.158204252976483	6.12371457537993	9.14185989621668e-10	7.7049072790872e-09	cdca5.L
gene10495	5.37750845999437	-0.0487805025692863	0.764106981767234	-0.0638398859495646	0.949097718621432	0.967903464070429	LOC108699925
gene10496	781.073981644924	-0.168344521241583	0.11840746867073	-1.42173904341894	0.155102021229056	0.247236304047383	ptpn1.L
gene10497	201.358008552011	-2.75736838599704	0.370409062843735	-7.44411695768983	9.75950086837415e-14	1.42496763595569e-12	capsl.L
gene10498	0	NA	NA	NA	NA	NA	ighcv.L
gene10499	10.5561194487371	0.167248154301898	0.681040060045376	0.2455775572009	0.806009264045095	0.870698804530472	prlh.L
gene105	36.4433811518776	-1.6840761199933	0.515307720254502	-3.26809798068146	0.00108272875527737	0.00324869612115103	tmprss13.L
gene1050	0	NA	NA	NA	NA	NA	xcr1.L
gene10500	445.722973969526	-0.255103450375849	0.158127740746997	-1.61327449042615	0.106684886115842	0.181991528526698	ube2j2.L
gene10501	865.68883627867	0.464699350471758	0.260932923370297	1.78091497412264	0.0749263419944431	0.135414019151405	hk1.L
gene10502	25.9698263768355	2.63922539122359	0.656464979263894	4.02035976722323	5.81093315283292e-05	0.000227377203778069	meis2.S
gene10503	0.59612001274682	0.207016093559941	0.869760921737526	0.238014939951986	0.811869506738258	NA	LOC108719654
gene10504	472.064843563765	0.320811904500584	0.153020252590997	2.09653231561493	0.0360349963503741	0.0724680563518855	sik3.S
gene10505	76.5727347926387	0.662167392714401	0.51742777977667	1.27972911118186	0.200640422631646	0.304173363055989	dmrta1.L
gene10506	455.422191849717	0.401658991695498	0.326370531843947	1.23068400025634	0.218441074440198	0.325597183053722	tmem254.S
gene10507	374.997372913792	0.145072296549775	0.172708197702398	0.839985006384909	0.400916793308225	0.524825395486734	fblim1.L
gene10508	43.8521027341061	-0.548910784182227	0.811813940942045	-0.676153434302028	0.498943233850749	0.619454911626632	lyl1.S
gene10509	25.4453473000576	0.985996232960786	0.555069293160005	1.77634800755689	0.0756755750043358	0.136620850233078	LOC108697654
gene1051	7563.63615967536	0.0486095388730327	0.153263221545737	0.317163755157832	0.751119350403138	0.82980481949142	rpl37a.L
gene10510	18.2187551829345	0.309171346068281	0.727039751584063	0.425246825080284	0.670656752709311	0.767500753783036	pdzd3.L
gene10511	5.29278795197052	0.551797169410603	0.872964429726813	0.632095822716721	0.527324264647987	0.645831843594365	atl1.S
gene10512	16.5368369609546	2.57715070394122	0.68974955220684	3.73635719761713	0.000186705400007762	0.000657119679501469	srrm3.L
gene10513	1806.51327801751	-0.726900233116581	0.14873684209956	-4.88715655688062	1.02302741824376e-06	5.4731537393498e-06	MGC76064.L
gene10514	195.62113372931	0.764924974057951	0.20957123349276	3.64995214901179	0.000262289165614327	0.00089659555014022	zbtb45.L
gene10515	1.73770343194514	1.20921696270666	0.917077979248465	1.31855413614619	0.187318215241742	NA	foxd4l1.1.S
gene10516	1.0110859954132	-0.946798194826512	0.855819287796298	-1.10630621245343	0.268594003763816	NA	MGC84161
gene10517	365.346534740571	-0.224658450231779	0.207818788251613	-1.08103050798168	0.279683543110595	0.396548197595036	map9.L
gene10518	667.786239718907	0.515906449237399	0.273492306084589	1.8863654946031	0.0592457190311069	0.110827864635784	pcdh1.S
gene10519	638.304168506176	1.18831526287376	0.293399925103555	4.05015530407633	5.11836525297966e-05	0.000202616797458597	st3gal1.L
gene1052	686.389797122959	-0.677962241150894	0.140531655328006	-4.82426709888604	1.40519006599735e-06	7.35589061988326e-06	LOC108702722
gene10520	2.73308321390612	1.46251863258765	0.983127312158752	1.48761875954422	0.136851463287425	0.223026792617223	lrrc4.L
gene10521	493.365247078391	1.04941724083508	0.17332528185436	6.05461147737739	1.40756971402961e-09	1.1551716517071e-08	bard1.L
gene10522	101.143207250983	1.14827255707784	0.308920708834758	3.7170462330256	0.000201565568595805	0.000704749500646813	adamtsl5.S
gene10523	243.603889816219	-1.34482803096567	0.402764422522224	-3.33899410117701	0.000840823497819074	0.00258494604043403	rabac1.S
gene10524	1.19622504167813	1.36236404157983	0.960908166143875	1.41778797348242	0.15625267641876	NA	LOC108711260
gene10525	1386.27592264953	-0.548957883442551	0.231806116657814	-2.36817686848577	0.0178759879320447	0.0394890514163785	sh3bgrl2.L
gene10526	206.152464360665	0.611807070909449	0.255425710719154	2.39524466502177	0.0166092780522859	0.037003845417327	gins1.S
gene10527	1089.60637533604	-0.0686422969188912	0.161854907745929	-0.424097717362035	0.671494550152175	0.76826635327509	loc100158477.L
gene10528	21.2635550103648	0.312256275412635	0.833774865716516	0.374509101020085	0.70802558681833	0.796531910393912	znf81.L
gene10529	979.563919329925	-0.0766829215024225	0.144251464639773	-0.531591978590416	0.595008621598455	0.70566875164744	fbxw4.L
gene1053	1136.22837338631	-0.631886698957531	0.160387868229011	-3.93974124062356	8.15695418651727e-05	0.000309445586363722	abca3.L
gene10530	5.44465557323595	-0.128398925133626	0.86955481199566	-0.147660530839851	0.882610681925915	0.924210146770015	mthfs.S
gene10531	1792.55776960582	0.471119247304531	0.111526582768131	4.22427761714902	2.39708415905866e-05	0.000101043535622453	usp7.S
gene10532	167.020953129547	0.212819079499338	0.24753096784919	0.859767492320395	0.389917222035412	0.513724526563259	relb.S
gene10533	577.235701053448	-0.974817471074328	0.180737360630599	-5.39355818671444	6.90759428787387e-08	4.40023339717521e-07	pebp1.S
gene10534	25.2645068881509	0.705972808315118	0.972971891618679	0.725583970509806	0.46809385069761	0.590473629607822	clec11a.L
gene10535	5634.35180134549	0.507916439862035	0.167433992662607	3.03353238959982	0.00241708762966138	0.00671017730859028	elovl1.S
gene10536	7.50674015556655	-1.64446937712572	0.928176850109572	-1.77171987960225	0.0764410680137972	0.137753039530039	b3galt2.2.L
gene10537	199.253246769935	-2.40841770227507	0.332117434811692	-7.25170511942748	4.11557149792199e-13	5.51147508836892e-12	LOC108710961
gene10538	0.410576770639367	0.384987929502838	0.780595120934828	0.493197970596822	0.621872711684355	NA	kctd8.L
gene10539	409.711360635731	-0.658257429282696	0.171791893200886	-3.83171415727375	0.00012725353660314	0.000464501652456398	pja2.L
gene1054	1138.34999075435	0.85454032334602	0.131871294017831	6.48010872806382	9.16565445625284e-11	8.89185704390254e-10	tonsl.L
gene10540	2.96137620311853	-0.365049067901934	0.952530780505342	-0.383241229966622	0.701540910290152	0.791893135662343	LOC108696115
gene10541	935.94581316371	-1.5003959422986	0.255430269866589	-5.87399427280976	4.25418075086316e-09	3.2541163155282e-08	cfap20.L
gene10542	0	NA	NA	NA	NA	NA	LOC108714954
gene10543	2078.95758959157	-0.191167327984952	0.192726395426016	-0.9919104623027	0.321241204999483	0.441195997330626	rrbp1.L
gene10544	601.128355094549	-1.01175873816117	0.135596138491211	-7.46156011092267	8.55039375845442e-14	1.2599768489852e-12	rhbdf1.L
gene10545	187.049421975828	-0.836722563625583	0.368810469990927	-2.26870610166291	0.0232862043087595	0.0496802506577895	LOC108699374
gene10546	744.177533984122	-0.623783877893106	0.146112608296931	-4.26919952469431	1.96175726515158e-05	8.38808545302162e-05	macc1.L
gene10547	2351.88762337219	0.773633306395653	0.130085416372896	5.94711788582045	2.72904874130042e-09	2.15103324713236e-08	ipo5.S
gene10548	3.76982356924011	1.74861722173576	0.968145604668206	1.80615107201259	0.0708947451326989	0.129175618254656	LOC108702065
gene10549	0	NA	NA	NA	NA	NA	LOC108718063
gene1055	38.2639211111695	2.11917533727773	0.426736277816561	4.9660069870804	6.83454933670067e-07	3.76065470324605e-06	LOC108715123
gene10550	276.500210663222	0.39780397788672	0.176401998232909	2.25509904576867	0.0241271125341166	0.0512443785482947	sav1.S
gene10551	1034.57705850558	0.0974684580632316	0.117634371552484	0.828571248155518	0.407347063066562	0.531632054493368	taf11.S
gene10552	3.7412507517016	2.04610816525269	0.97908619610841	2.0898141280976	0.0366344997351194	0.0734844120313591	crhr1.2.S
gene10553	322.511196388623	0.271398313124963	0.171207986069856	1.58519657496718	0.112921678467007	0.190660435332046	lipe.S
gene10554	152.609975516958	1.06343813039069	0.3644762710815	2.91771567799236	0.00352605702570171	0.00939034111692977	upp2.S
gene10555	297.003597431155	-1.2379989943838	0.415091445743174	-2.9824729154977	0.00285929946465825	0.00780051564005372	LOC100135146.L
gene10556	2499.44092275341	0.725318382360882	0.131198792924145	5.52839219168913	3.23178928473317e-08	2.16624394745033e-07	ppfibp1.S
gene10557	340.638908933882	-1.01863678366801	0.285476551258672	-3.56819773524944	0.000359445203600276	0.00119598587378603	pacrgl.L
gene10558	1053.70869278419	-1.24515027268655	0.324946758081857	-3.83185934839481	0.000127178444152504	0.000464280743927423	smim22.S
gene10559	1070.00402581706	0.305655648864317	0.120638105862968	2.53365755934124	0.0112878981448974	0.0263297745309415	znf652.L
gene1056	197.104533474402	-0.978521888848718	0.198543612610384	-4.92849845927271	8.28639880045715e-07	4.50428901866173e-06	gjb5.L
gene10560	20.8032767069721	1.46072265320786	0.544345358400646	2.6834483488564	0.00728672299512709	0.0179223120436774	nat14.S
gene10561	1413.73846826342	-0.937552460805928	0.110594982501992	-8.47735077664158	2.3037956000529e-17	5.25387430365679e-16	sephs2.L
gene10562	205.091036358088	-1.18843053515137	0.175417445847964	-6.77487081975527	1.24517466920832e-11	1.35485040253784e-10	nr1i3.L
gene10563	77.207161664031	-0.125780986507035	0.320836002780849	-0.392041371344946	0.695027645700774	0.786578583334683	dusp10.2.S
gene10564	8.79235158430068	0.120696556859725	0.94124454731785	0.128230816532919	0.897966313309858	0.933822946772298	LOC108701300
gene10565	147.339191784784	-1.7039245861747	0.431832601298393	-3.94579886060362	7.95343597430672e-05	0.000302625721611654	ttc34.L
gene10566	622.349526833843	-0.432697486681224	0.133418523341541	-3.24315901453619	0.00118212215320787	0.00350990024967844	rap1a.S
gene10567	4087.36642623364	0.362067985214964	0.156945250310416	2.30697000704923	0.021056492209194	0.0455287898878134	rplp2.S
gene10568	2284.36132611403	1.84761101878205	0.266540245114678	6.9318275669294	4.15438163560601e-12	4.86349850240401e-11	angptl4.S
gene10569	603.187405796929	0.503914737196487	0.152620443819237	3.30175122405829	0.000960832479042351	0.0029189627109574	mcrs1.S
gene1057	1.50066081154225	-1.03462611518967	0.985076323045644	-1.05030045995911	0.293579993784926	NA	krt2l.L
gene10570	1133.51212294031	0.619308283090734	0.136270593671196	4.54469498081919	5.50148612949648e-06	2.59661994962413e-05	xpot.S
gene10571	321.620967091485	0.0539680299877039	0.198580598664162	0.271768895605831	0.785799723052715	0.856651840156599	gtf3a.L
gene10572	1056.5875167111	-0.279909283875476	0.122909700529039	-2.27735713837611	0.0227649074262181	0.0487345239680071	pkn2.S
gene10573	1005.86147454959	-0.604390776049906	0.151600324502097	-3.98673801019169	6.69879251874509e-05	0.000259150883421009	mars
gene10574	2801.68057295258	-0.524133799048475	0.124227266845993	-4.21915262531094	2.45222232665433e-05	0.000103203898421242	cope.L
gene10575	330.777513913069	0.985738242253997	0.179320162897549	5.49708536020672	3.86119824275793e-08	2.55533682625727e-07	trim33.L
gene10576	139.046735925634	-0.362992438322898	0.2000723019675	-1.81430630203806	0.0696305818714855	0.127177704972978	tpk1.L
gene10577	553.825862323495	0.46217322273172	0.199055035802226	2.32183637489543	0.0202417478064205	0.0440162339338442	hps5.L
gene10578	2926.58974219273	-0.854543265085841	0.132318113886012	-6.45824853445237	1.05921686962382e-10	1.01673968813936e-09	immt.L
gene10579	3490.39736208031	-0.46872432220086	0.59652277710721	-0.785760980450572	0.432007530194112	0.555991116233476	agr2.L
gene1058	373.676935527946	-0.320305359546935	0.153354734187601	-2.08865648161276	0.036738656913254	0.0736738761628602	aff4.S
gene10580	600.072149907374	1.5467873663651	0.256108545035747	6.0395773446341	1.54518433069557e-09	1.25709978528167e-08	hirip3.L
gene10581	88.0512199930826	0.261621753646518	0.311952030452431	0.838660204477855	0.401660015934091	0.525523057398119	LOC108700245
gene10582	4.35106444140699	2.22037177209418	0.974027884302471	2.27957721527063	0.0226327755770188	0.0485135973294922	ctrc.L
gene10583	102.788253810532	1.51000935127017	0.318514560208525	4.7407859480006	2.12890757455742e-06	1.07898292105989e-05	ska2.S
gene10584	65.5207656803849	-1.33459782843322	0.587787153871884	-2.27054609758299	0.0231744696938136	0.0494617424784087	LOC108705675
gene10585	108.168238238821	1.87285342726124	0.311892380211029	6.00480661308254	1.91560088155158e-09	1.53764496057828e-08	p2ry11.L
gene10586	31.5408266509777	-0.814733029852302	0.434957484307477	-1.87313256869114	0.0610500809683397	0.11372241884876	smim20.S
gene10587	36.9419549996385	0.203758348076285	0.59812559565746	0.340661475709485	0.733358443603842	0.816157232985283	LOC108709264
gene10588	597.427972141533	-0.190029433446086	0.197851477709765	-0.96046507029301	0.336821202570557	0.457466286937604	irak2.L
gene10589	0.410576770639367	0.384987929502838	0.780595120934828	0.493197970596822	0.621872711684355	NA	gcg.L
gene1059	28.7497729964114	-1.08359804582191	0.538708022578867	-2.01147560534662	0.0442752445019826	0.0864516018895744	hsf3.1
gene10590	655.563751070787	-0.597867132800519	0.172409342228286	-3.4677188896695	0.000524896062554779	0.00168473339279999	fabp3.S
gene10591	20.5648576745994	0.128189841155636	0.510298588272019	0.251205557102783	0.801655188349315	0.86808751627007	slc26a2.L
gene10592	45.584011699735	-0.316919333381473	0.456541672451575	-0.694173944033749	0.48757313084803	0.608826227784252	fech.S
gene10593	118.51455089235	0.0996711376002272	0.280735830093242	0.355035328291094	0.722563124886543	0.80749749529116	zdhhc7.L
gene10594	230.398990234434	0.963784429285167	0.184862351550573	5.21352466416886	1.8528588191801e-07	1.1093822424405e-06	med22.L
gene10595	6.22936702068831	-0.02320355705933	0.790118469344261	-0.0293671872758363	0.976571742272109	0.985074694055444	LOC108710304
gene10596	0.340476521297124	-0.125387762794791	0.775500011535812	-0.161686345492724	0.871552857768787	NA	LOC108707640
gene10597	87.6780461635938	-0.636959649076706	0.395451145028291	-1.61071641107813	0.107241547105123	0.182784530773706	pram1.S
gene10598	12.6333582010647	1.22803831504955	0.771324264379167	1.59211679414492	0.111358464246204	0.188480545737651	gngt2.1.S
gene10599	316.500711896143	1.92216314501858	0.205426550427468	9.35693629191938	8.20822476525389e-21	2.87369047028817e-19	slc45a3.L
gene106	507.199730853209	0.741853404085984	0.192618891890252	3.85140521163764	0.000117441987118552	0.000431058095346768	rpa3.L
gene1060	0.174226240682242	-0.30817486845053	0.775500011535812	-0.39738860588824	0.691080916442785	NA	LOC108716719
gene10600	240.248140962638	0.649098096953604	0.166400364448098	3.9008213660257	9.58668724873851e-05	0.000358140559401454	znf821.S
gene10601	9.32408530966014	0.788411501721994	0.816677223542988	0.965389359460315	0.334349829003862	0.454904817314402	veph1.L
gene10602	508.789856295406	-0.0705363673808168	0.164972125411209	-0.427565367209752	0.668967584911424	0.765980386992993	LOC108698269
gene10603	179.103005307478	2.37826301781061	0.36453874512615	6.52403358931739	6.84413716359173e-11	6.7842988766294e-10	zfhx4.L
gene10604	1.77803082946992	1.75102536000852	0.97897486036588	1.78863158891955	0.0736741670356196	0.133461379859431	diras2.L
gene10605	156.197545601465	-1.10736618724298	0.300709024853672	-3.68251730316983	0.000230942187472958	0.00079808950544538	fam210b.L
gene10606	174.104506777842	0.106108995969025	0.185985639187369	0.570522522236929	0.568323350890902	0.682789563165896	tmem11.L
gene10607	130.246215354185	0.362673885970246	0.262988570435142	1.3790480908359	0.167879926946283	0.263420340454178	kdm8.L
gene10608	1200.10389368602	0.491085447309577	0.174381123572021	2.81616173385163	0.00486011931978513	0.0125202992972455	cdk11b.L
gene10609	55.9464019072581	1.63244241056287	0.402564245317624	4.05511028252116	5.01106549118479e-05	0.000198863397463448	gpx7.L
gene1061	7.90731161617209	-0.177704400388234	0.771358265675187	-0.230378552089133	0.817797625912987	0.878912869338896	acsf3.L
gene10610	255.642620732896	-2.48520223801014	0.322242020924703	-7.71222272898681	1.23645097448367e-14	2.00570731140913e-13	MGC82715
gene10611	36.794319810049	1.62196216685908	0.986885717867063	1.64351569537818	0.100276280670952	0.172910912854289	six2.L
gene10612	51.1061357975743	-1.46061081841151	0.383757814835207	-3.80607446141186	0.00014118989123369	0.000510401536912986	plcxd2.S
gene10613	178.782062007543	-0.26701664436928	0.397123617995635	-0.672376641099736	0.501343949651209	0.621665429704013	vamp7.S
gene10614	1.73987975262028	0.0589370616517997	0.987654114300522	0.0596737874104237	0.952415449135996	NA	LOC108702489
gene10615	0.900608302049353	0.716991609310323	0.821409647301164	0.872879459921223	0.382728782985513	NA	aipl1.L
gene10616	55.4149459871462	1.36367867883631	0.667950210600802	2.04158731772794	0.0411924843674503	0.0813659470185752	fam151a.S
gene10617	1163.70892590503	0.497662377598339	0.119443794776339	4.16649838135354	3.09314088010491e-05	0.000127615093627639	wbp11.L
gene10618	117.751316070524	-0.575811627867946	0.242301796030634	-2.37642327585202	0.0174813965089978	0.0387167056920516	c16orf58.S
gene10619	2.29245417982571	0.258297071881946	0.964502668502341	0.267803377136347	0.78885067107166	0.85859702537228	pcmtd1.L
gene1062	141.806760323557	0.249394521444128	0.282312852293419	0.883397689542389	0.377021438679087	0.50020930391359	fignl1.L
gene10620	3258.72245890522	0.730778524231708	0.122502658079757	5.96540953222359	2.44021221804824e-09	1.93437972268721e-08	znf326.S
gene10621	145.688061475243	-0.722916457767278	0.287602661712681	-2.51359446210369	0.0119507768432114	0.0276620022847915	LOC108700223
gene10622	28.0610551193892	1.76602630089039	0.516791570490621	3.41728929365818	0.000632480319417347	0.00199645204560758	lhx6.L
gene10623	0	NA	NA	NA	NA	NA	creg2.S
gene10624	764.134453533831	0.947553618237781	0.15742554220751	6.01905894653846	1.75433979991798e-09	1.41354354288282e-08	mad1l1.L
gene10625	364.814019218351	0.227114179913871	0.205110122231332	1.10727923830946	0.268173217826009	0.383522491660403	senp7.L
gene10626	394.390993499531	0.877142146451525	0.291219328186663	3.0119640475556	0.00259563337317305	0.00715101034554827	plod1.L
gene10627	414.764551545192	-0.0517644518918126	0.21294669772814	-0.243086426998263	0.807938445598102	0.872132240235479	rufy3.L
gene10628	386.223616527444	2.38890366329254	0.335469899681658	7.12106709293286	1.07094639895348e-12	1.358251645074e-11	igsf9.L
gene10629	3764.37230570514	0.00399355129158389	0.245226983805539	0.0162851217660072	0.98700692707971	0.991894949524714	LOC108696784
gene1063	0	NA	NA	NA	NA	NA	LOC108695610
gene10630	159.401708060793	0.853149162442516	0.263987733277877	3.23177577931047	0.00123023548086277	0.00363986554465145	bend3.L
gene10631	870.648645207918	-0.524519632165072	0.12766552258533	-4.10854568675338	3.9815844703069e-05	0.00016109893274004	maea.S
gene10632	2246.3821549107	-0.0799412810732723	0.177892925856511	-0.449378639922721	0.653158537313222	0.753184372385331	cct4.L
gene10633	16524.2100026169	-0.138463188020926	0.233846889598149	-0.592110454232963	0.553776626855905	0.669575064427997	hspa5.S
gene10634	485.025752123671	-0.0876503228935386	0.199926198955352	-0.43841339129902	0.661086640752167	0.759297515333218	kcmf1.L
gene10635	596.93879477008	0.408105450001534	0.175376291939515	2.32702747610996	0.0199638029219755	0.0434800927872037	hspbp1.L
gene10636	2733.62627671337	-0.612633532588229	0.171479668289674	-3.57263073050345	0.000353412953249802	0.00117751341535091	prelid3b.S
gene10637	217.607413242212	5.29217187031907	0.485804205749852	10.8936312359636	1.23611202179666e-27	9.17465469975944e-26	aqp1.S
gene10638	224.101789839388	1.41371761530232	0.20038321863499	7.05506990521744	1.72513973258749e-12	2.12533746096306e-11	ezh2.S
gene10639	4.80407027486384	2.25188137740092	0.898891202408994	2.50517679043467	0.0122390200871091	0.0282532382403601	vipr2.S
gene1064	21.3804367049092	0.528943158718763	0.492085796209895	1.07490027713205	0.282419377904216	0.399502662314644	LOC108704314
gene10640	733.337063517608	-1.24814823458234	0.185880966028303	-6.71477161568166	1.88361004378109e-11	1.99833274674731e-10	rdh11.S
gene10641	51.2011470780828	-0.613025054963267	0.408023872391991	-1.50242448161055	0.132987517688564	0.217776886457978	znf330.L
gene10642	192.18374917818	0.298105426011555	0.284075669675825	1.04938739157683	0.293999858810903	0.412404962216297	rgs10.L
gene10643	343.441118764696	-0.0733434353404112	0.276303445968969	-0.265445242940069	0.790666486942502	0.859809659948157	ehhadh.S
gene10644	28467.6695594285	-1.75382101979342	0.261015916702357	-6.71921100425974	1.82711169408965e-11	1.94292227843799e-10	lgals3.L
gene10645	572.56683830992	0.225984416107865	0.190493579392862	1.18630988418675	0.235499944663851	0.345974026424681	pip4k2c.L
gene10646	526.746514207562	-1.29316598155573	0.227567280589609	-5.68256551735047	1.32689056048533e-08	9.4550226719978e-08	brox.S
gene10647	278.811764346856	0.385383471337376	0.206419260929922	1.86699375630557	0.0619024597712607	0.11506800080825	thyn1.L
gene10648	23.2054120169576	1.95354847611714	0.568386422163236	3.43700764117849	0.000588179009895414	0.00187200750012567	p2ry1.S
gene10649	483.499911906468	0.204560524819502	0.215322725598374	0.950018277221023	0.342102965710534	0.46311967300807	LOC108703581
gene1065	354.443260543946	1.10977567469636	0.291153722898471	3.81164858085416	0.000138043038796754	0.000499933292375331	eya1.S
gene10650	4.00729226194557	1.99239563200572	0.94575025995165	2.10668261630463	0.0351451000379811	0.0708887459392238	art1.L
gene10651	89.0467301787929	-1.9353042256982	0.389993536884783	-4.96240076478487	6.96271424974467e-07	3.82523044115564e-06	LOC108711379
gene10652	1423.06983323307	-2.83244788744316	0.353668115196646	-8.00877366586543	1.15857906203594e-15	2.12499541378256e-14	dsg4.L
gene10653	16.3971673222389	0.405219248108547	0.533994963156525	0.758844700918592	0.447945462013357	0.570729633044733	vat1l.L
gene10654	23.354938888403	2.55751340444213	0.566634935750589	4.51351168641648	6.37629343882289e-06	2.97252462199969e-05	sorbs3.L
gene10655	42.8743960471007	0.650803579888306	0.373477152845212	1.74255258971097	0.081411797651852	0.145297096038897	tgfa.S
gene10656	1.76659097470346	1.30261740695864	0.987903318727472	1.31856770016377	0.187313677961713	0.287846154070143	sntg1.L
gene10657	138.757901277132	0.307933356782811	0.226741976320679	1.35807829577751	0.174438841376871	0.271505547287397	ap4s1.L
gene10658	10.9248924261437	-1.33718518623892	0.639541982134511	-2.09084817508927	0.0365416760220106	0.0733296331812317	laptm4b.L
gene10659	877.837854980593	-1.21479330287078	0.215958046061497	-5.62513564567466	1.85362259136119e-08	1.2939211686717e-07	bdh1.L
gene1066	0.579489148449258	0.234282111086948	0.864639902843017	0.27095917076763	0.78642243489966	NA	LOC108700624
gene10660	4886.69966903385	0.227499160868832	0.154766251469616	1.46995329219753	0.141574404577802	0.229327789070785	mthfd1.L
gene10661	0	NA	NA	NA	NA	NA	ctla4.L
gene10662	2322.65561786902	0.194535774841956	0.105100370821566	1.85095231654537	0.0641764133054622	0.118651958522871	ppp4c.L
gene10663	559.32249487325	-0.217507865054599	0.180292535392906	-1.20641636427482	0.227656989442094	0.336609459629447	ppme1.S
gene10664	503.159811959514	-0.202472184094153	0.284514147725107	-0.711641883938155	0.476686563860634	0.598714158762039	etnppl.L
gene10665	337.450457353537	0.832760172488001	0.200386429929089	4.15577129041469	3.24192005794532e-05	0.000133201473605645	peli1.L
gene10666	123.936317587717	0.979955369993976	0.292179937034444	3.35394476410765	0.000796682645062508	0.00246111823805357	znf507.L
gene10667	43.5093445448354	-0.617718474658611	0.603590660295491	-1.02340628391467	0.306115789521586	0.425386990347178	cbfa2t3.S
gene10668	799.139367680096	0.727626564571363	0.242348737913574	3.00239469301816	0.0026786463123159	0.00735998213575441	LOC108714726
gene10669	44.4279622780839	0.376496112318244	0.344302432203476	1.09350407404541	0.274172541223253	0.390437287271215	rwdd2a.L
gene1067	0.846449641324165	0.575749174087225	0.96242388230329	0.598228269969083	0.549687630777001	NA	dok6.S
gene10670	85.7908370032337	1.83336470456746	0.331262526755954	5.53447660537266	3.12159090884995e-08	2.09988945872151e-07	dnajc18.S
gene10671	271.237399843381	-0.354985715106419	0.265908272685528	-1.33499312195615	0.181878597586618	0.281175768658388	brap.S
gene10672	1112.10117158526	0.493440864635566	0.125065175762124	3.94546972511435	7.96436949540371e-05	0.00030293319932434	numa1.L
gene10673	1233.12380654691	-0.971046436503616	0.266497883118705	-3.64373039342713	0.000268714895664821	0.000916692136308548	cryl1.L
gene10674	253.094232368387	-1.02296061000621	0.208305215189616	-4.91087373436631	9.067146218975e-07	4.89610527780211e-06	ccdc149.S
gene10675	580.521237501888	0.126660066626295	0.196356485369439	0.645051607987321	0.518893742259419	0.637959160832124	mrpl18.L
gene10676	287.49939335739	-1.26352561388485	0.203893148898805	-6.19699887273778	5.75499131151753e-10	5.00131664467095e-09	slco4c1.L
gene10677	675.416954311034	-0.353939738830797	0.127627295414799	-2.77322917233703	0.00555030182573248	0.0140920517904057	exoc6b.L
gene10678	2.57962068912574	1.50841749564275	0.951617515172363	1.58510900818123	0.112941569235549	0.190681889663438	lbx1.L
gene10679	1416.38375694321	-0.265515169941506	0.144714566495585	-1.83475082274877	0.0665426181655244	0.122414901959547	gstk1.L
gene1068	81.9262518677922	2.31430015706852	0.425363438737393	5.44075946898036	5.30539061321317e-08	3.44035089652673e-07	slc16a9.L
gene10680	339.211118535971	-0.2374890600772	0.256325195982576	-0.92651469227139	0.354178565318763	0.476108646096644	acat2.L
gene10681	4421.90062788664	1.18789834671773	0.10687203288034	11.1151469163852	1.05876218958117e-28	8.5611940603722e-27	h2afz.L
gene10682	179.054567135234	-2.26442798857871	0.240389957645035	-9.41981108845826	4.51900333693375e-21	1.6378945086618e-19	mib2.S
gene10683	1355.29666386556	-0.263284616719611	0.128498648197728	-2.04892907756103	0.0404690505250693	0.0801705932519702	napa.L
gene10684	1412.6941121435	-0.183253338949425	0.122961818366322	-1.49032717134586	0.13613823149336	0.222015690538343	zfand6.L
gene10685	75.2019795553632	0.586576442566035	0.2860888690352	2.05032948168935	0.0403322895145135	0.0799294856707442	ing1.S
gene10686	1147.43581849168	0.133594903498201	0.213163053147861	0.626726355835842	0.530838624495909	0.648988362478037	vapb.L
gene10687	770.097648265792	1.28558646042164	0.254444228265234	5.0525274995884	4.36001557901051e-07	2.46199461771882e-06	tmcc1.S
gene10688	8200.57072698817	4.63055548236127	0.76915029292479	6.02035197146322	1.74038205690826e-09	1.4033619830686e-08	ndrg1.S
gene10689	532.871290348097	0.316532412418227	0.174161906339111	1.81746065527043	0.0691466075008426	0.126416949866254	tex261.S
gene1069	525.591335255592	1.1043764809776	0.68993602310941	1.60069404116686	0.109444701616459	0.185774348596024	LOC108704231
gene10690	636.527199695429	0.0104720414606251	0.147763369380218	0.0708703483451228	0.943500942610628	0.963985521474953	usp28.L
gene10691	46.7925091374033	0.476542409004464	0.432548581476345	1.10170840782314	0.270588460508789	0.386231082587343	lrp3.L
gene10692	1429.32696802497	0.461223566817681	0.129725153384562	3.55539041415054	0.000377418232642555	0.00124965365555593	safb.S
gene10693	44.0175223288413	2.20658563776464	0.837296842120457	2.63536839835255	0.00840460096328563	0.0203050111541152	slc22a7.L
gene10694	385.755869841952	-0.124609582357167	0.219890753832336	-0.566688595065619	0.570925770786401	0.684883053373143	iah1.L
gene10695	23.2093835292542	-0.289709221390731	0.644621450890437	-0.44942535032079	0.653124847538611	0.753183269515852	LOC108710847
gene10696	0.210420786602723	-0.30817486845053	0.775500011535812	-0.397388605888239	0.691080916442785	NA	LOC108697915
gene10697	838.309547099894	0.107712019988444	0.123284670109074	0.873685429771182	0.38228958782929	0.505955632213914	LOC108702767
gene10698	834.93176016424	0.595484810822975	0.163993752872461	3.63114326242712	0.000282168489515283	0.000958686776950775	pcnp.S
gene10699	4.86473134608296	0.205647269274372	0.948640979870579	0.216780925174061	0.828379077993726	0.886567086999533	LOC108709103
gene107	4.98740502943869	1.8446702457247	0.971958859879002	1.89788922337139	0.0577106762777547	0.108376329828057	LOC108699574
gene1070	3.15552308953465	0.973495044504141	0.934321768488729	1.04192696492427	0.297445541322267	0.416193838156533	prph2.S
gene10700	1.97590111531026	-0.571985121408982	0.979572907565257	-0.58391276135909	0.559279006976365	0.674645787106131	LOC108719589
gene10701	265.490736850036	1.6916239527936	0.223231123994892	7.5779036655852	3.51182993871336e-14	5.42333446521905e-13	suv39h1.L
gene10702	6.99873014476596	-1.15042530401211	0.768739598584956	-1.49650844854322	0.13452120794284	0.219780059684664	LOC108701701
gene10703	675.728737936176	-0.927006428344177	0.194171591901543	-4.77416093294546	1.80458036839102e-06	9.25948235731512e-06	rala.L
gene10704	578.853215297337	0.0932721964410722	0.213876417140215	0.436103230492794	0.662761833425429	0.760706461472808	rab18.L
gene10705	5.39090018238674	1.995102522226	0.891585255873964	2.23770246208292	0.025240464599786	0.0532258380781429	parp6.S
gene10706	327.564529429136	1.69389326439165	0.319389204052323	5.30353951511195	1.13578604197816e-07	7.00445364138257e-07	cebpb.S
gene10707	18.3736573876678	0.766763118216413	0.622538773487426	1.23167126429901	0.218071908217257	0.325138193742681	slc35a3.1.L
gene10708	6838.54191450855	0.127393864825207	0.125937560377834	1.01156370222675	0.311746708465554	0.43117629789004	NA
gene10709	730.591187853459	-0.616408663525013	0.13345129295209	-4.61897857929566	3.85633661177326e-06	1.87743013622378e-05	idh3a.S
gene1071	2495.21491795381	-1.71310858284078	0.135136578953919	-12.67686807008	7.94432177675425e-37	1.32287379414319e-34	loc100494782.L
gene10710	986.993746691098	0.730086379089995	0.135195612931655	5.40022241297927	6.6558326290113e-08	4.25287147468253e-07	nudt21.L
gene10711	395.634525032157	0.561374453443554	0.258726835562968	2.16975735130857	0.0300252328134744	0.0619061540386021	polr2g.L
gene10712	10867.2626807602	-0.179471607668745	0.0964419167801195	-1.86092949684863	0.0627541336473125	0.116393080507058	vcp.S
gene10713	1.66598174663925	-1.08313724325571	0.986363598690271	-1.09811153279981	0.272155789997492	NA	LOC100126657
gene10714	504.393438313318	0.637488658234809	0.158074372717739	4.03284003140169	5.51067938807467e-05	0.000216960868295441	wwp1.L
gene10715	181.962066331016	0.0549549564575043	0.255695797634536	0.214923189844719	0.829827204470389	0.887610035495119	itfg2.L
gene10716	146.848146150107	0.433856404235806	0.262531927206948	1.65258530210616	0.098415291405794	0.170273312093906	LOC108704989
gene10717	135.409101762519	0.825248861034405	0.35261826621581	2.34034631810405	0.0192658656396181	0.0421675744306535	socs4.S
gene10718	686.483234485044	0.288639037473683	0.182709779041473	1.579767864577	0.11416003746579	0.192384270490484	eif4enif1.S
gene10719	1246.21635000469	-1.35402987291609	0.247421096495486	-5.47257243660623	4.4354936250575e-08	2.90642516249911e-07	LOC108697295
gene1072	295.214532117042	0.211331993100696	0.200706997532873	1.05293784321636	0.292369480474401	0.41051561385782	dsn1.L
gene10720	7040.1980093276	2.03342583744303	0.223116072247251	9.11375777173798	7.95768511993988e-20	2.48309392983511e-18	apoc1-like.L
gene10721	236.620488996661	-0.470283174082623	0.183157486909421	-2.56764373664505	0.0102392329358617	0.0241602519703464	mrps12.S
gene10722	654.604892775684	-0.754966110872874	0.212185245495515	-3.55805187636778	0.000373615536258985	0.00123834970554255	fnip2.S
gene10723	1562.25836438957	0.0485407358384909	0.16517801750091	0.293869224082577	0.768857835893153	0.843522221623333	c1qbp.L
gene10724	753.867008419573	0.282195162640449	0.137114656797508	2.05809626214648	0.0395808937619397	0.0786066384716143	phf3.L
gene10725	48.8266134507957	4.69881532876425	0.754810269356851	6.225160837793	4.81062246225281e-10	4.22208322382678e-09	pou3f4.S
gene10726	301.979752630758	-0.499520433688762	0.220200555077642	-2.26847944825858	0.0233000002448749	0.0497030269703027	mxd3.L
gene10727	91.462554357511	0.184284509485436	0.30188947789446	0.610437007512601	0.541572359549626	0.658246368186004	LOC108705364
gene10728	0.260111469388803	0.245932752033682	0.776027317134852	0.316912493417993	0.751310001920063	NA	LOC108716317
gene10729	244.940287266656	0.442213532565297	0.213496031966183	2.07129626013538	0.0383311185708443	0.0764199691206838	sh3rf1.S
gene1073	801.83796533782	-0.299023292127479	0.147116417616556	-2.03256235416807	0.0420967581201774	0.0828285954144475	NA
gene10730	311.526961113352	-0.488131257917168	0.217015790214925	-2.24928912976213	0.0244941069614433	0.0518785901931009	rspry1.L
gene10731	137.142449346185	-0.462345846550752	0.313571804871096	-1.47444967745367	0.140360557374715	0.227685692332029	glcci1.S
gene10732	14.6183893433849	2.05806564082212	0.65707246177788	3.13217454777132	0.00173516683216683	0.0049735204773732	il1b.L
gene10733	1012.943145346	-0.821605169341842	0.317730148367545	-2.58585838820502	0.00971368302285913	0.0230757010979993	fam3b.S
gene10734	2354.54008344251	-1.64231063214919	0.144412262763926	-11.3723765608043	5.74030167808626e-30	5.18074422555667e-28	epas1.S
gene10735	623.942722870908	0.874801336142515	0.179394706264615	4.87640552142125	1.08036396160805e-06	5.75670102908028e-06	setbp1.L
gene10736	1258.97046114169	0.439284884709713	0.170602864543903	2.57489747246692	0.0100269804388592	0.0237226770979961	klf11.L
gene10737	67.4442477918637	0.00527954218908426	0.357129057215708	0.014783289352721	0.988205071290863	0.992723256803165	tmigd1.L
gene10738	298.398274993443	0.148164465258026	0.174382042279458	0.849654375652874	0.395517271159845	0.519226090589292	ttc33.L
gene10739	373.710549213382	0.282194218078712	0.208551627586082	1.3531144366746	0.17601907426926	0.273737756865389	txlna.L
gene1074	90.254260787402	0.747410097841287	0.390590757945948	1.91353759052517	0.0556792659795061	0.105131614700473	oit3.L
gene10740	199.938768732473	-3.59387188168799	0.407230521213914	-8.82515355424493	1.09309722963494e-18	2.95628052962135e-17	LOC108717023
gene10741	945.209493443203	-0.223534182524766	0.171796717728402	-1.30115514126503	0.193205356511701	0.295332955239722	htra2.S
gene10742	860.205124267601	0.56325872609321	0.160371122016372	3.51222039860587	0.000444379313998927	0.0014502643479504	rnf38.L
gene10743	79.3653803573421	3.53412014502448	0.59561480560309	5.93356664706481	2.96423591084017e-09	2.32204553438547e-08	tln2.S
gene10744	1465.26789213905	-0.248553822379778	0.275157844762215	-0.903313596581525	0.366359482388297	0.489159999556128	slc9a6.L
gene10745	6237.12332880395	-0.72878891476087	0.23175008680314	-3.14471905842236	0.00166246395525958	0.00478407001631425	perp.S
gene10746	182.574186989015	-1.92697180961639	0.332293120603638	-5.79901204730295	6.67067406772523e-09	4.96776543066055e-08	LOC108701823
gene10747	2316.4813998172	-0.68812836736946	0.148057105074589	-4.6477226947183	3.35619678731811e-06	1.65007829393777e-05	gns.L
gene10748	607.826867445236	-1.07940985242396	0.186434585214397	-5.78975114076962	7.04907859480569e-09	5.22635780665382e-08	slc36a1.S
gene10749	267.035177079763	2.92164464246902	0.502684177507755	5.8120879335295	6.16984147262106e-09	4.6163687054071e-08	fgfr4.S
gene1075	532.953871128979	-0.0438067690663057	0.14318628683968	-0.305942489558057	0.759648434047554	0.836324864644671	rfwd2.S
gene10750	1153.11923421368	-0.217204906324212	0.166195397071872	-1.30692492181526	0.191238211096609	0.292789570249741	MGC64308
gene10751	37.1768349353648	3.68277081458154	0.570987018329754	6.44983282694298	1.11973596209485e-10	1.06935455684592e-09	LOC108707235
gene10752	91.3140724416768	0.81468258757841	0.497156185464276	1.63868540993331	0.10127879417019	0.174281144186458	mitf.S
gene10753	15.0062033457221	-1.41824470293728	0.584519346650671	-2.42634347530823	0.0152518278659797	0.0342888987356042	LOC108696993
gene10754	2095.56533805195	-0.277692638738652	0.100454075029071	-2.76437405509224	0.0057032119047622	0.0144342729642373	wipi2.L
gene10755	491.420819577723	-0.0277061822677008	0.138417055035163	-0.200164511957449	0.841351920840937	0.896026436438958	cul5.L
gene10756	444.594950900028	1.32231563768293	0.269957979147516	4.89822764957194	9.67049584281291e-07	5.19461013414562e-06	akap2.L
gene10757	1201.76236169066	-0.0740639617889755	0.146016858101334	-0.507228841601126	0.611994260418495	0.720103602551072	iars.L
gene10758	3804.43583028281	-0.420267241857524	0.0872564712777244	-4.81645929182577	1.46127959555039e-06	7.62195589958084e-06	ndufa9.L
gene10759	5.89556943780448	1.88584853195973	0.843276081179964	2.23633585020096	0.0253297797816703	0.0533832945959156	LOC108697729
gene1076	539.219165104601	-0.0762581294026953	0.187030111994551	-0.407731827722571	0.683470568002354	0.777829380349	snx8.L
gene10760	55.594832072725	0.0574022583682892	0.390652764549951	0.146939337379115	0.883179902160613	0.924641284605132	LOC108699358
gene10761	1.71624166652985	0.976434197056565	0.976124432738717	1.00031734101459	0.317156957760215	NA	dtx3.L
gene10762	0	NA	NA	NA	NA	NA	LOC108701866
gene10763	56.3215720791376	0.866164109651547	0.534663965600653	1.62001587048882	0.1052288677785	0.179902683045626	qdpr.S
gene10764	451.133690639958	0.129581654637759	0.135898536426555	0.953517661375181	0.340327852036316	0.461245800741268	ei24.S
gene10765	624.686806787463	0.391671561899087	0.129954693915491	3.01390854072412	0.00257905541480244	0.0071090263419442	LOC108703717
gene10766	63.5641502724007	-1.77328358067823	0.304149623461361	-5.83030010196119	5.53277818839464e-09	4.16317383807427e-08	sar1b.L
gene10767	397.073324638584	0.376270067112605	0.226629640415856	1.66028621155717	0.0968568882477574	0.167996711818669	lsm14b.L
gene10768	10.4404704104214	3.72711383356576	0.951748059258294	3.91607190296803	9.00034150822103e-05	0.000338212211393394	kcnq2.S
gene10769	1188.00403049627	-0.343370252972655	0.119207580266362	-2.88043975228267	0.00397120842629751	0.0104569575380951	vps16.S
gene1077	300.995359803146	1.93213846677201	0.353283340293059	5.46909023552947	4.52351422181196e-08	2.96044863584033e-07	rassf8.S
gene10770	678.094793453658	0.538146722711715	0.183737240499626	2.92889302815458	0.00340171469929621	0.00909780491013291	ngdn.L
gene10771	17.6471900523828	-3.05749653055436	0.628955677305009	-4.86122733426196	1.16660186376961e-06	6.18930370988107e-06	tapbp.S
gene10772	0.130055734694402	0.057399342860949	0.775500011535812	0.0740159149027921	0.940997721734696	NA	LOC108705386
gene10773	59.9129630601187	-0.0677333735426314	0.354140638137347	-0.191261228586713	0.848320935416834	0.90052834471028	pstk.L
gene10774	511.647071581762	-0.627282580750703	0.19732638944094	-3.17890872339935	0.00147830635164429	0.00429563681658477	fam3c.L
gene10775	0	NA	NA	NA	NA	NA	LOC108710679
gene10776	523.861556585351	0.227766463342206	0.164107487552807	1.38791024552682	0.165164377622495	0.259876131305565	epc2.S
gene10777	0.145151438378212	0.057399342860949	0.775500011535812	0.0740159149027921	0.940997721734696	NA	LOC108697111
gene10778	3.57252348515473	-1.75883014375229	0.912976926169836	-1.92647819822897	0.0540446915453886	0.102482580081217	LOC108711666
gene10779	110.495501826324	1.98060166158313	0.446212663891869	4.43869442052207	9.05062071560385e-06	4.11214668252172e-05	fermt2.S
gene1078	2334.43441936602	0.0778302802617506	0.41304143103549	0.188432138796902	0.850537907803109	0.902160314445973	anxa1.L
gene10780	349.764756743406	-0.585654419661067	0.190812799908696	-3.06926170540605	0.00214588520917401	0.00602660057114553	rapgef5.L
gene10781	841.129854625015	0.275461683249333	0.149039261658501	1.84824911358262	0.0645663134291901	0.119254343993308	thoc2.S
gene10782	73.7934105113698	0.742161610013744	0.436046483063506	1.70202407046052	0.0887508561272492	0.15615582511504	iffo1.S
gene10783	6.81895842298437	-0.104756458777247	0.806905646332617	-0.129824917266802	0.896704948619983	0.933080411473497	LOC108714159
gene10784	1031.04028818987	-1.55751848714237	0.20073557260151	-7.75905569180944	8.55640734648494e-15	1.41756932736175e-13	pank1.L
gene10785	98.0349346189672	-1.08177568887355	0.281808362443951	-3.83869264734365	0.000123691146326413	0.000452379317048927	idnk.L
gene10786	110.170814865925	5.01499772391193	0.603587211814251	8.30865469935644	9.67931302695863e-17	2.04899158621844e-15	elavl3.L
gene10787	504.312804500574	-1.93063243375327	0.242421760522736	-7.96394032280861	1.66645650198309e-15	2.99276424445769e-14	LOC108701546
gene10788	2.6223885994087	-1.41902397635485	0.987387683447993	-1.43714976411248	0.150675443625103	0.241503695650861	rps24.L
gene10789	4.54927765387318	-0.201913545786468	0.952004568842679	-0.212093042822187	0.832034447265696	0.889164948860788	lgals1.S
gene1079	1864.42315333276	0.13565181779784	0.132927026217833	1.02049840169855	0.307492146892416	0.426913858362552	ppp5c.S
gene10790	2612.67548845713	-0.264680310782624	0.158419574351258	-1.67075509365881	0.0947700617838532	0.164969915767226	sdcbp.S
gene10791	65.344774220202	1.11693927397299	0.524179948753086	2.13083174323999	0.0331030062249601	0.0673324826228056	ctse.L
gene10792	919.076708807494	-0.374987015624815	0.182254984674112	-2.0574856500925	0.0396395338588006	0.0787083770151155	mier1.S
gene10793	0.778710150122894	-0.146183254415932	0.792398469166609	-0.184482000034248	0.853635346702433	NA	mesp2.S
gene10794	690.330498053092	0.760147424823677	0.231105015110841	3.28918619294826	0.0010047753072734	0.00303855116415979	vat1.S
gene10795	114.309396202164	1.862222508257	0.515914151508691	3.6095588826383	0.000306718146431112	0.00103371770095724	NA
gene10796	1690.37455973148	1.44764072633665	0.162823819466938	8.89084122382103	6.06479884616676e-19	1.70086642992981e-17	cbx3.S
gene10797	811.729406664916	-0.69111606403768	0.165516284167574	-4.17551703455335	2.97310003720436e-05	0.000123188963565215	rnls.L
gene10798	229.848166491433	0.592165156308554	0.191312002182635	3.09528492490109	0.00196623915226438	0.00556722477355055	cnpy2.L
gene10799	755.106502768296	-0.0655240704760634	0.189763444874645	-0.345293428454294	0.729873786558546	0.813299603580453	c10orf76.L
gene108	634.95874937063	0.155582788194717	0.202861577586061	0.766940640243781	0.44311680918859	0.566071551543338	pcnp.L
gene1080	76.4315935696509	1.21168293725177	0.344099552211168	3.52131506555458	0.000429412076366901	0.00140573770458006	mxi1.L
gene10800	0.49087741634323	0.450028385193836	0.782606516651842	0.575037871035311	0.56526568471657	NA	LOC108703460
gene10801	728.153099603053	-0.118255026534437	0.124289631347568	-0.951447238617547	0.341377390006754	0.462353537738604	btbd10.S
gene10802	0	NA	NA	NA	NA	NA	LOC108697035
gene10803	153.881688537685	1.34924524712442	0.29240314419425	4.61433221192753	3.94361210113275e-06	1.91552886003946e-05	ptrf.S
gene10804	460.546241957465	-0.0100426068156662	0.156042074455982	-0.0643583267569226	0.948684911630954	0.967606370842956	zbtb11.S
gene10805	346.159015716436	0.201754734228994	0.153023768211948	1.31845357480382	0.187351856402922	0.287890936822491	lysmd4.S
gene10806	62.8820758233659	3.02233562586051	0.437383518160382	6.91003547315257	4.84532527748036e-12	5.60316580817593e-11	socs2.L
gene10807	37.9119074300249	-0.103419643951155	0.562198676309644	-0.183955687391541	0.854048217935065	0.904769134279694	LOC108698376
gene10808	71.3917954278163	1.57825096725815	0.621217609073946	2.54057667426856	0.0110669824847727	0.0258985599370041	ppp1r9b.S
gene10809	2460.35980333115	-1.45719157115192	0.2559679742635	-5.69286675547877	1.24923876508487e-08	8.94772882572813e-08	galk2.L
gene1081	0.540632505333769	0.626423889350302	0.866740585170626	0.722735152902739	0.469842614228808	NA	LOC108702004
gene10810	52.8034955551734	-0.268249978915267	0.365479790037835	-0.733966654866191	0.462969061113639	0.585446190284172	homer2.S
gene10811	230.704856906366	-2.35152678693174	0.31638860439292	-7.43240039079094	1.06644406841734e-13	1.54999277261442e-12	iqck.L
gene10812	753.560435929427	-0.8418527602156	0.188890021680408	-4.45684082582175	8.31763151694024e-06	3.80516115017517e-05	tmem55b.L
gene10813	413.558936535948	-0.188775912241571	0.151724719934701	-1.24420010346907	0.213425925697734	0.319737447888841	stx8.S
gene10814	218.32469300727	1.28940872686382	0.377963101152045	3.41146721183537	0.000646142718295342	0.00203554443411167	vash1.L
gene10815	792.822551993824	-0.0695017424322342	0.122123540854322	-0.569110115429266	0.569281414100501	0.683594993721659	atraid.S
gene10816	223.865936500272	0.580748651076317	0.273696600184414	2.12187016822648	0.0338486421988366	0.0686200710562405	cldn12.L
gene10817	91.7044558571957	0.468007850360473	0.310087560184601	1.50927644463344	0.131228151714232	0.215394007494266	clcc1.L
gene10818	45.1112588645408	1.79592863227228	0.483114719491353	3.71739580645177	0.000201286958982756	0.000703852620593965	s1pr2.S
gene10819	278.577454503426	-0.238196616565027	0.20150579533354	-1.18208320594827	0.237172687366697	0.348110414024492	cacybp.L
gene1082	3618.5957678817	-0.108584907967078	0.841242709608139	-0.129076789286719	0.89729688781733	0.933445458031527	mpo.L
gene10820	5.42922882969233	-0.672212003134493	0.886397555831948	-0.758364008013958	0.448233098353458	0.571027602384949	p2ry14.S
gene10821	1236.2255738362	1.06056973259671	0.206584796372214	5.13382277505954	2.83915459960527e-07	1.65512582596202e-06	src.L
gene10822	368.82418150682	0.723587214615012	0.180622760161754	4.00606885847062	6.17376579084432e-05	0.000240481726776512	aebp2.S
gene10823	1873.56339987836	-0.750864357817868	0.132093830201951	-5.68432573020189	1.3132976129712e-08	9.36444687816687e-08	MGC98819
gene10824	2.82830859433342	0.271774387294444	0.897753495741997	0.302727183557021	0.762097779783778	0.838444407974701	LOC108717260
gene10825	555.966198605901	-0.0727209938537219	0.156431682845958	-0.464873819233485	0.642021820147628	0.744302360470263	dcaf12.L
gene10826	128.522132775186	5.66401829189519	0.63841592844344	8.87198774270087	7.18516913864391e-19	1.99054177033092e-17	stmn2.S
gene10827	47.7591685486447	2.77525016010718	0.644909152225359	4.3033195459093	1.68257899674859e-05	7.28332666540943e-05	heg1.S
gene10828	4.94808605379828	1.49294051512712	0.860168036930363	1.73563821373194	0.0826278246568532	0.14710158926598	tmem170b.S
gene10829	5440.11061647104	0.0891235418459737	0.148145010804385	0.60159664751488	0.547442661011349	0.663423523848794	rpl31.L
gene1083	90.4578811702201	0.560095813880698	0.440085907011866	1.27269654618955	0.203125743700475	0.307122731173339	LOC108705634
gene10830	20.7356313951078	4.23852935469173	0.791383866609447	5.35584503744183	8.51574712612252e-08	5.34482245254408e-07	mllt11.S
gene10831	293.474121397427	-0.546815970940177	0.215750620506859	-2.53448156791184	0.0112613851375687	0.0262843875031762	arsk.L
gene10832	79.6980326352185	0.274114969513405	0.307952325523776	0.890121446711534	0.373400678203511	0.496584246405312	usp45.L
gene10833	1.4063751081505	0.702267806111496	0.987261529889488	0.711329049953062	0.476880353940617	NA	LOC108718210
gene10834	878.117601307969	0.251208800352041	0.156457907906307	1.60559989401414	0.108361848780829	0.184398041892343	psmb2.S
gene10835	443.783310149243	0.401724953388749	0.254284920448081	1.57982216436925	0.114147598264197	0.192373483553695	gata3.S
gene10836	161.007314182465	-1.58479839658558	0.34735638788673	-4.56245646215772	5.05585799993446e-06	2.40773027951136e-05	MGC147600.1.L
gene10837	443.858228342112	1.07652407190371	0.184323923767222	5.84039255405184	5.2077963840191e-09	3.93443644767523e-08	brip1.L
gene10838	488.687701421219	0.147416919056519	0.152302482168997	0.967921973149084	0.333083339517268	0.453478036012295	poll.L
gene10839	564.279248541624	-2.69682532774845	0.338646345677344	-7.96354474859131	1.67179514234549e-15	3.00066036281606e-14	tmc5.S
gene1084	47.3554447722559	1.97307224580438	0.386386646084176	5.10647111073952	3.28230764310289e-07	1.89440288408723e-06	LOC108699840
gene10840	456.036583323403	-0.871088227956944	0.22349283390143	-3.89761144798554	9.71461188612269e-05	0.000362452067080434	LOC108715794
gene10841	612.398208956639	-1.1854025383105	0.245117553390461	-4.83605731990236	1.32439745475976e-06	6.9661513143786e-06	ttc30a.S
gene10842	1805.26637123089	0.0881130438697416	0.174119119839172	0.50605036340138	0.612821294565869	0.720677480475953	sec61g.L
gene10843	714.348499714854	1.4859017500508	0.25102654194104	5.9193013557897	3.23312075802193e-09	2.51966717783319e-08	xarp-like.S
gene10844	375.644439008885	-1.52084413193478	0.151655805511975	-10.0282618710214	1.14514648022897e-23	5.46156013676867e-22	oat.1.L
gene10845	267.150480438935	-0.283365736409679	0.202483744292932	-1.399449310853	0.161678288624792	0.255590165101834	otud7b.S
gene10846	63.4897603879487	0.329578997165866	0.314658180277955	1.04741912914748	0.294906312899621	0.41338526146907	asphd2.S
gene10847	209.825992285269	-0.0276181125384678	0.233137119270216	-0.118462957013967	0.905700844397928	0.93897569806943	alg1.L
gene10848	6.40021963884204	1.42751616317089	0.768552693752207	1.85740831406304	0.0632530845191625	0.117182067784846	LOC108706880
gene10849	1053.38944228857	-0.0355786146577831	0.127878634633503	-0.278221727654119	0.780842156804344	0.852910833257778	rnf19a.L
gene1085	90.9229484877547	-1.24099473887595	0.266551369838176	-4.65574324239773	3.22814030594868e-06	1.59129385745349e-05	nudt7.L
gene10850	90.8505577434337	1.01511103212192	0.561528425916585	1.80776428275194	0.0706431949283762	0.128761459306776	cd34.L
gene10851	305.300339698825	-1.23231339691899	0.247644818196765	-4.97613237334068	6.48672955895762e-07	3.57730166208812e-06	LOC108709770
gene10852	207.327308519297	0.955729670501921	0.221421199285749	4.31634221829198	1.58635978474957e-05	6.89869456488351e-05	nipsnap3a.L
gene10853	671.76235615318	0.0914058183266931	0.206557899339666	0.442519112650272	0.658113602905138	0.756980333415943	cebpg.L
gene10854	371.247218819002	0.806826480663047	0.202543356525827	3.98347541238741	6.79147011031827e-05	0.000262393216401443	hemk1.L
gene10855	50.8617081747328	2.98224452339926	0.625177976443316	4.77023285491512	1.84013078453637e-06	9.41762677342077e-06	hoxd3.S
gene10856	351.023750531508	-0.65198872421657	0.194824658351701	-3.34654108844676	0.000818265516965657	0.00252324220009752	ift43.L
gene10857	1310.26453081567	0.154792459523214	0.138808140835023	1.11515404350231	0.264784415748346	0.379681921782675	tardbp.S
gene10858	168.103912951137	0.815129636446337	0.212554417184862	3.8349221213192	0.000125604085938439	0.000458848821684754	znf300.L
gene10859	1088.0593085697	0.233136713975804	0.134644428141748	1.73149915814093	0.0833627749047669	0.148203472379336	rbms2.S
gene1086	522.19020934545	0.754683139138078	0.187534033963269	4.02424628313543	5.71580775900744e-05	0.000224222182982429	eri2.L
gene10860	399.468147167843	-0.434481726483839	0.164076634859428	-2.64804142805634	0.00809596033042023	0.0196352923391335	kiaa0319l.L
gene10861	64.4029802223751	-1.81616447491738	0.686575854626381	-2.6452495564466	0.00816306890973708	0.0197784783934378	apoa4.L
gene10862	538.554793863095	0.289534513104895	0.141887218296495	2.04059616208607	0.0412909839794388	0.08151502407987	rnf40.S
gene10863	314.090057719441	-0.444818901456803	0.209359382057896	-2.12466667165551	0.0336144363230941	0.0682116131730862	irf5.S
gene10864	1.97595956244705	0.287863999517001	0.955662778175274	0.301219223026185	0.763247332299116	0.839332324038436	LOC108711449
gene10865	652.924433330903	-0.737201450505772	0.133876491590146	-5.50657880072525	3.65874230491096e-08	2.42942624202081e-07	lrsam1.L
gene10866	64.3358797262414	2.06951179859615	0.586904085338738	3.52614992857258	0.000421648194203807	0.00138373401515648	pltp.S
gene10867	190.105548996199	0.3737510143229	0.24488579168061	1.52622580411019	0.126953639229965	0.209891852217304	dcaf10.S
gene10868	397.800999549608	0.493931998477824	0.174322709442295	2.83343461134837	0.00460507283383846	0.0119356504566596	ints5.L
gene10869	0.130055734694402	0.057399342860949	0.775500011535812	0.0740159149027921	0.940997721734696	NA	LOC108719908
gene1087	1451.37506909535	0.00447070071593494	0.139639768306297	0.0320159562720595	0.974459326155487	0.983682288645369	dock1.L
gene10870	683.769004859771	-0.473129523471072	0.156017748461398	-3.03253654239302	0.00242507733427179	0.00673059837900209	golgb1.L
gene10871	8.07239933955018	-1.68403534599888	0.826273721084598	-2.03810832055551	0.0415391012347867	0.0818982750318133	LOC108695246
gene10872	6.39358600128262	-0.442392149116286	0.844168967420526	-0.524056398884308	0.600239313256993	0.71023302808002	MGC84396
gene10873	0.145151438378212	0.057399342860949	0.775500011535812	0.0740159149027921	0.940997721734696	NA	LOC108696681
gene10874	64.6520171602653	0.887676314108322	0.330886635031737	2.6827203644027	0.007302602315306	0.0179558236600551	stk35.S
gene10875	389.215108295163	-0.813783618292605	0.174391803835941	-4.66640977610491	3.06508140488035e-06	1.51607558574885e-05	myo1e.1.L
gene10876	38.3069397919716	0.123346047285136	0.496398593801679	0.248481862812076	0.803761601498666	0.869007393428106	mxi1.S
gene10877	0.130055734694402	0.057399342860949	0.775500011535812	0.0740159149027921	0.940997721734696	NA	mc2r.L
gene10878	1099.79283741871	-0.604681309117795	0.154789963423662	-3.90646328575435	9.36568659105606e-05	0.000350830580957619	dnaja3.L
gene10879	2675.87944058784	0.179888300337559	0.111663709333715	1.61098266760914	0.107183500235614	0.182721122589744	stau1.L
gene1088	239.732041834644	-1.68101659057608	0.4122306453605	-4.07785449600919	4.5453195933492e-05	0.00018176143708361	LOC108717696
gene10880	367.813196497753	-0.30532256072088	0.220282649895553	-1.38604906408039	0.165731922173683	0.260588950179221	crtc2.S
gene10881	2863.61090722358	0.0160371694347204	0.121344355204225	0.132162467777999	0.894855787031661	0.932013562854984	psmd11.L
gene10882	1024.9617526332	0.430109920149983	0.149529246518148	2.87642672029236	0.00402205572153046	0.0105742427159795	srf.L
gene10883	103.614784208461	-0.947779396861146	0.324179842327065	-2.92362224022841	0.0034598434664465	0.00923720640275781	spns2.L
gene10884	758.777683188924	0.143840898425163	0.147232109380041	0.976966906409493	0.328585536280167	0.44855628590067	prkra.L
gene10885	1.19091117880578	1.27539487512096	0.94775172297191	1.34570567819348	0.178397454432128	NA	chrm1.S
gene10886	16210.3046050209	0.261892880167606	0.16553027258389	1.58214492176879	0.113616490579928	0.191660900846443	rplp1.L
gene10887	65.8119580711873	1.66078226823936	0.959754283692336	1.73042443931592	0.0835544705086133	0.148505543985155	col8a1.L
gene10888	125.539387359103	-0.559726919509202	0.616394868715792	-0.908065507870543	0.363843612535941	0.486480176228246	gypc.S
gene10889	1114.69974951508	-1.60547658571279	0.225125348177966	-7.13147852388277	9.92964489737402e-13	1.26488827183302e-11	atp11a.L
gene1089	301.953210105211	0.353972599417656	0.22868477852666	1.54786252805361	0.121655398154421	0.202795067486485	arsb.L
gene10890	253.229061668739	0.0827928605392625	0.167921708551126	0.493044414886091	0.621981204920221	0.727885945812478	gpi.L
gene10891	0.708732754121902	-0.148337799668281	0.881414519765968	-0.168295162312129	0.866351079500116	NA	dennd1c.S
gene10892	337.077989462592	1.67541682722909	0.203521924853695	8.2321196030034	1.83929471247137e-16	3.76594410312502e-15	fgl1.L
gene10893	0.555728209017579	0.487720980426325	0.783654068017097	0.62236770066213	0.533700113821991	NA	tal2.S
gene10894	1933.5375051715	-1.59416583624485	0.185817619731278	-8.57919630307539	9.55383106364701e-18	2.26976512943125e-16	grn.S
gene10895	192.843621742193	-1.38167865807461	0.25114377539452	-5.50154450734102	3.7647854622821e-08	2.49464018391942e-07	crem.L
gene10896	1260.90923342683	0.474262487520451	0.246636958519731	1.92291735337188	0.05449043003201	0.103198823587552	jun.L
gene10897	197.418613115582	0.389320938852599	0.222033899796556	1.75343017084023	0.0795281959513679	0.14243809280496	cep83.L
gene10898	60.472291539829	-1.32366108664313	0.542446471506096	-2.44016904187431	0.0146803906411848	0.0331515853017797	cyp51a1.L
gene10899	2726.45916126198	-0.44539448699343	0.232657174714109	-1.91438105246801	0.0555714847664953	0.10495920874886	incenp.S
gene109	129.829197718446	-0.479160026110624	0.307725233956759	-1.55710345865869	0.119445924022017	0.199780958285251	crtc2.L
gene1090	407.934670153527	0.876143377402195	0.216026842531252	4.0557153321141	4.99811021702133e-05	0.000198373979574041	rbm14.L
gene10900	1420.32705956897	0.267050469243412	0.125174787416615	2.13342059335476	0.0328902392135681	0.0669723974884996	poldip3.L
gene10901	393.17612696836	-2.60326273372266	0.383962275394697	-6.77999611041635	1.20179118147906e-11	1.30943451609922e-10	LOC108716775
gene10902	885.156741878996	-0.493009361756803	0.204711327491243	-2.40831500532325	0.0160263462254153	0.0358681675023186	prep.L
gene10903	1.20096966744597	-0.505349242643157	0.987982730551781	-0.511496028236165	0.60900376883566	NA	kcnv2.S
gene10904	87.9521854320041	-0.14906545824959	0.296529395899247	-0.502700441544888	0.615174899211157	0.722538511114037	mrps10.L
gene10905	1.31592969845656	-0.283428856467062	0.978526396373675	-0.289648656916586	0.772085038987916	NA	LOC108709596
gene10906	344.538042852941	-0.0584513452965768	0.167179912383386	-0.349631390896611	0.726615349503647	0.810689491151697	recql5.L
gene10907	10.8140892714802	0.0200027726056959	0.736541884024017	0.0271576851765889	0.978333965583866	0.986258956729943	nrros.L
gene10908	0.620933151037632	0.53029895828221	0.784742700310239	0.675761568820662	0.499192038486477	NA	LOC108719276
gene10909	445.746879185931	-0.871368044638172	0.145056438200407	-6.00709665457459	1.88874930409124e-09	1.51685566118081e-08	ralgapa2.S
gene1091	2344.90432116475	-1.15371982559399	0.24426466662564	-4.7232366495404	2.32120479639638e-06	1.16716009482942e-05	LOC108718588
gene10910	1307.79329428377	-0.385899096900877	0.320540516176034	-1.20390115266723	0.228627786232047	0.33773137856757	xpnpep1.L
gene10911	2763.54477102481	0.747528092918217	0.350794948062234	2.13095455635125	0.0330928861646748	0.0673204942417709	col14a1.L
gene10912	0.174226240682242	-0.30817486845053	0.775500011535812	-0.39738860588824	0.691080916442785	NA	cd40lg.S
gene10913	412.351574756697	-1.02245213002534	0.168361710379791	-6.07294929303635	1.25582119276738e-09	1.03839105581043e-08	auh.L
gene10914	75.006385486086	-0.0590129258929214	0.809142259981687	-0.072932695289277	0.941859676136375	0.963070792021971	itga7.L
gene10915	495.424879636681	0.595822658931648	0.148244772086754	4.01918159099039	5.84006478238884e-05	0.00022834882658582	ccdc59.L
gene10916	743.889837624632	-2.70112571809481	0.265464665979516	-10.1750856677221	2.56174473899586e-24	1.31002609373466e-22	LOC108705105
gene10917	263.70008587194	-0.436003133474233	0.218132970452668	-1.99879519620277	0.0456305177751524	0.0887294107543079	slc5a3.L
gene10918	35.1784049680503	4.32903609545152	0.747282572745523	5.79303767187639	6.91245943792624e-09	5.13342762780634e-08	tlx3.L
gene10919	13.3829487204652	1.65188269804916	0.829271344405755	1.99196886422366	0.0463744742085795	0.0899509512213781	chst15.S
gene1092	445.688377536997	-2.65290856742034	0.353666279907546	-7.50116343608968	6.32538624325972e-14	9.45661568859744e-13	c1orf158.L
gene10920	6.50724972809212	-0.439614854299125	0.7605118272048	-0.578051305151814	0.563229481521856	0.67820634436288	dpcd.L
gene10921	19.4738992609575	1.7611712370843	0.594423868908858	2.96282052118325	0.00304834254990108	0.00825194539020296	lif.S
gene10922	1.10370303110974	-0.419984951830151	0.975304931498073	-0.430619120509369	0.666745336063814	NA	pla2g10.S
gene10923	235.646060439839	0.802996182856733	0.255644541228298	3.14106524238136	0.00168334528492608	0.00483891522443923	zbtb1.L
gene10924	151.428231529009	4.1890354363937	0.445572901505125	9.40145916020326	5.38115564093855e-21	1.92843911771272e-19	bmpr1b.L
gene10925	9.73008624384008	0.11987542604355	0.658392745554335	0.182072823330732	0.855525576071804	0.905912498024781	LOC108702743
gene10926	0.145151438378212	0.057399342860949	0.775500011535812	0.0740159149027921	0.940997721734696	NA	LOC108714218
gene10927	13.4209405873698	-1.9554418702128	0.692735145658954	-2.82278426678166	0.0047608595311649	0.0122954137324402	LOC108696161
gene10928	23.3776910911416	3.04519879810579	0.890257800305085	3.42058086664585	0.000624875548725993	0.00197518703312446	crhr2.S
gene10929	1393.46738369219	-0.0343474629398622	0.143651611975815	-0.239102523580765	0.811026084990617	0.874415515986024	aph1a.S
gene1093	422.1176035308	-0.491663187677658	0.211644492441237	-2.3230615737103	0.0201758448890153	0.0438938980004875	ccdc142.S
gene10930	147.573447809385	-0.379327508240901	0.21975341625632	-1.72615067698631	0.0843203088030692	0.149649641700016	mthfs.L
gene10931	973.45941005872	3.8412650736598	0.944157360503082	4.06845853705259	4.7325180193706e-05	0.000188749739082534	cyp26c1.L
gene10932	88.5357826160038	2.89366518614174	0.392675760462342	7.36909551721424	1.71789548648161e-13	2.43246365794745e-12	tmem178.2.L
gene10933	217.738159228081	0.167369633942761	0.196466304009689	0.851899946845371	0.394269626355121	0.517976426342343	zkscan8.L
gene10934	0	NA	NA	NA	NA	NA	nodal5.3.L
gene10935	1138.85893264678	-0.827503709178274	0.149842507564823	-5.52248973022751	3.34229340551569e-08	2.23467210086725e-07	pla2g7.L
gene10936	673.451530000256	-0.180615631209181	0.14974893246733	-1.20612299689405	0.22777006893639	0.33676102776334	ppp1r15b-like.S
gene10937	2403.54621228662	-1.19972908415687	0.194167162335447	-6.17884646263819	6.45716540304317e-10	5.57050724547935e-09	atp6v1g1.L
gene10938	456.857810891525	-0.141592607209241	0.166093665783277	-0.852486496348358	0.393944130714541	0.517672221808362	armc1.S
gene10939	404.35376576812	-2.04494341643162	0.306022329941943	-6.6823339879138	2.35166301197109e-11	2.47266111875865e-10	tex26.L
gene1094	248.36370698489	0.97254373860508	0.208891156684611	4.6557439483829	3.22812924319489e-06	1.59129385745349e-05	itpa.S
gene10940	296.404366509361	-0.527258115161377	0.173772880981675	-3.03417951168674	0.00241190867724539	0.00669746056122197	ttc19.S
gene10941	81.0318512780279	-1.7669044722768	0.309847083940717	-5.70250476397856	1.18059610843783e-08	8.47703660552647e-08	LOC108711604
gene10942	1815.93656496087	0.167274288772915	0.1808289451341	0.92504155597914	0.354944291780224	0.476936743645135	psmb5.L
gene10943	14.5807200618224	-2.65466353558686	0.757493343862226	-3.50453711190589	0.000457401811104549	0.00148788690014089	LOC108718683
gene10944	1586.28637176193	0.339185561581064	0.191421243055262	1.77193270802835	0.0764057281796601	0.137697143006889	adgrl2.L
gene10945	358.148231795298	0.144790233965823	0.170021328084938	0.851600417410509	0.394435907858017	0.518113861154801	grina.S
gene10946	3.81972241449008	0.492539890443902	0.852432470986059	0.577805171914852	0.56339566311486	0.678250545313495	tnfsf13b.L
gene10947	1410.63168816831	-0.438161906493012	0.180145151271251	-2.43227144000814	0.0150044579938954	0.0338162865893826	bbox1.S
gene10948	216.323723899896	-1.8398947549936	0.304413240929919	-6.04406940175503	1.50274819521726e-09	1.22476476724039e-08	LOC108704662
gene10949	1.3396350055167	0.479297349101322	0.938672314686955	0.510612001229808	0.609622770605986	NA	tmem121.L
gene1095	172.598806169971	-0.901297941401381	0.230391259175141	-3.91203183935126	9.152284176077e-05	0.000343442428228077	wdr47.L
gene10950	238.236943982821	-0.0910805790494072	0.189185302317745	-0.48143580887924	0.630206791594263	0.734910621281172	ppp1r2.S
gene10951	110.405746563263	-0.158006144949712	0.307758469787424	-0.513409574264034	0.607664849693735	0.716672755044431	skap2.S
gene10952	142.903150747529	-1.43318167560332	0.252862758662544	-5.66782425052937	1.44622193486383e-08	1.02480392844365e-07	cyct.L
gene10953	647.422961642539	0.660762751820532	0.189103755845294	3.49418100590822	0.000475518500221169	0.00153974427264419	spred1.L
gene10954	22.9185120976572	1.43866268390072	0.503891857270461	2.85510206831648	0.0043022999792147	0.0112257964813924	ldb3.S
gene10955	359.967319866088	-2.09093307737395	0.188605299512945	-11.0862901666792	1.46227011560931e-28	1.17940414210625e-26	c14orf79.S
gene10956	58.2636180059914	2.55834566513501	0.548772370739386	4.6619432783907	3.13237531276924e-06	1.54719914867465e-05	mcam.S
gene10957	8.01554759395123	1.84118782817652	0.882769974532044	2.08569376088321	0.0370063719641753	0.0741267528705854	fam163b.S
gene10958	698.349477997581	-0.836357402102909	0.206069875276614	-4.05861070658794	4.93655293942025e-05	0.000196150711021439	ano10.L
gene10959	705.019130284077	-0.129747934323028	0.14141062223982	-0.917526083033473	0.358867031462267	0.48129424354268	pin1.S
gene1096	6.25715513285594	1.4101168988711	0.775483962565419	1.81837016229996	0.0690075756239523	0.126198975478072	LOC108715005
gene10960	13.1664757762018	0.396527605131119	0.61667167520445	0.64301251553293	0.520215978905143	0.639239436569558	lmx1b.2.L
gene10961	1840.47085362785	-0.176777536108859	0.142262525256508	-1.24261491766801	0.214009770086626	0.320292249136899	ankrd11.L
gene10962	3995.75438827672	0.98075820765271	0.125308408844074	7.82675493767626	5.00623573260874e-15	8.48370554282882e-14	nop2.L
gene10963	148.176253707103	-0.236594782248352	0.249516629186564	-0.948212481948247	0.343021294054712	0.464145908145639	LOC108703751
gene10964	221.423251708722	-0.0668961014355657	0.249467656257003	-0.26815540915913	0.788579696682827	0.85841939920792	nrg1.L
gene10965	44.6660291026983	-0.165373080886921	0.37390670383704	-0.442284343099117	0.658283459309642	0.757121037189383	rnft2.S
gene10966	1316.83739231182	0.736484375649189	0.137572033839928	5.35344542849548	8.62950690588255e-08	5.40769985276381e-07	ndc80.S
gene10967	198.456021523059	-0.301451250599513	0.302161129099635	-0.997650662405727	0.318448785231441	0.438229875542675	MGC68990
gene10968	16.2559991097922	0.513601450784176	0.666153464077028	0.7709956916546	0.440709485294632	0.563951990904462	arsd.L
gene10969	904.788817009882	-0.311128008625209	0.136806857656024	-2.27421354423244	0.0229531502912447	0.04907814866636	tbc1d23.S
gene1097	1.97839036363761	0.303440818370753	0.953034948193731	0.31839421937869	0.750185922580641	0.829176148608681	pgr.S
gene10970	306.005153155316	-0.377727584898722	0.277210183472678	-1.36260356732512	0.17300748396383	0.269818162894246	loc100145331.L
gene10971	15.875660546774	0.843772706169491	0.526148812340047	1.60367691873486	0.10878528613225	0.184930923157107	sntb1.S
gene10972	1054.53206009126	-0.949109838078353	0.188437954840589	-5.03672330174281	4.73568576533494e-07	2.6618597882464e-06	snx5.L
gene10973	519.315497351096	-0.82100088735738	0.445389057294364	-1.84333421288968	0.065280228827398	0.120412390586618	fgg.S
gene10974	299.437667166325	-0.222067782845377	0.20704832931175	-1.07254081007827	0.283477194056049	0.400686240610408	itgb3bp.L
gene10975	1059.43760041975	0.352771833393123	0.168776590171823	2.09017040238806	0.036602495259895	0.0734331798794078	zswim4.L
gene10976	853.045204859426	-0.844062409023374	0.255994543869503	-3.29718905827011	0.000976577408247758	0.00296114777285289	LOC108714247
gene10977	81.5156214545466	0.0835126328509211	0.286110317748035	0.291889623234305	0.770371017641804	0.84448440460552	c1orf74.L
gene10978	15.6547794834553	2.4643166885647	0.702610043852705	3.50737469543108	0.000452551430708822	0.00147406564062492	dennd6b.L
gene10979	3139.5094468555	0.437153519561773	0.15186048143023	2.87865226979815	0.0039937842701577	0.0105051166663601	pa2g4.L
gene1098	775.385672436164	-0.470267499398163	0.119460167473819	-3.93660505708925	8.26424497621421e-05	0.000313217440753282	tanc2.L
gene10980	0.120273893882943	0.057399342860949	0.775500011535812	0.0740159149027922	0.940997721734696	NA	gpr68.S
gene10981	518.719206798528	0.40689725686624	0.176842524709483	2.30090164984181	0.0213971908424021	0.0461882988717452	accs.L
gene10982	358.37418606438	1.0059978934631	0.282766201169966	3.55770204961097	0.00037411331605138	0.00123974164094871	spats2.L
gene10983	20.8313410840245	2.81746469596817	0.728321318501779	3.86843639530413	0.000109535499877541	0.000405020466177322	rdh5.L
gene10984	313.750166624021	-1.14949913991797	0.201660809078154	-5.70016130140827	1.19694118937872e-08	8.58665826444872e-08	tpgs1.L
gene10985	0.951692237727755	0.105510026975829	0.919520128948004	0.114744662628038	0.908647512041825	NA	ephb6.L
gene10986	1085.95477243003	-0.22409237092809	0.15641906818446	-1.43264100425292	0.151960457225841	0.243135205240964	pmpcb.L
gene10987	1938.07526283586	-0.307290617061804	0.202884003483167	-1.51461234886022	0.129870603073273	0.213639053199329	msx1.L
gene10988	170.077082639935	1.16237533276341	0.256406119100544	4.53333694547131	5.80590879035212e-06	2.72697107698405e-05	chpf2.S
gene10989	1.92461086570597	-0.574920781329382	0.977569991466683	-0.588112141685945	0.556457023942225	0.671954073675297	LOC108717565
gene1099	1.24453435833794	-0.524083785136364	0.98830288704883	-0.530286607480557	0.595913230759913	NA	LOC108699160
gene10990	0.460750415180067	0.042348244018945	0.838471386149699	0.0505064868264738	0.959718780263932	NA	dhx35.L
gene10991	6.24305910859286	0.475944532085641	0.756284320772801	0.629319581290939	0.529139854421612	0.64743323688525	LOC108705015
gene10992	1436.83525443001	-0.795968421623648	0.155424503495694	-5.12125439503623	3.03509860356843e-07	1.76290257814196e-06	pcca.L
gene10993	2097.71126835427	-1.06442556958331	0.170326580052009	-6.24932156365898	4.12239403446979e-10	3.64921788119403e-09	c5orf15.S
gene10994	39.59627750389	-0.918312320698276	0.453183717902252	-2.02635770973649	0.042728141360297	0.0838895578725397	slc47a2.S
gene10995	2.57335437856423	0.0399551458006636	0.98022466198943	0.0407612125566929	0.967486261539074	0.979351978088309	gip.S
gene10996	1308.25877042339	-0.904407307138061	0.219016201734363	-4.12940823544637	3.63698125457018e-05	0.000148020676787623	frrs1.L
gene10997	1035.34142448481	0.10012108338641	0.145308360318405	0.689024934057619	0.49080757677107	0.611738139679571	dazap1.L
gene10998	45.4982160619936	-0.0848883473218658	0.366024095079566	-0.231920107072221	0.816600067074399	0.878090371841612	tmem243.L
gene10999	4.29658697630161	1.11921499482277	0.899676120470323	1.24401989711329	0.213492240054549	0.319806717881224	has-rs.S
gene11	8.10639004607809	0.91836853397244	0.825565454727072	1.11241153407521	0.265961247678536	0.38106041508322	adamts16.L
gene110	566.743238445062	-0.915635604111501	0.19712904562409	-4.64485383781316	3.40317305815884e-06	1.67188420138601e-05	slitrk6.L
gene1100	1214.42712956091	-0.35370023910781	0.195689853922112	-1.80745313064922	0.0706916562461047	0.128835048129092	rin2.L
gene11000	622.973233046811	-0.450021636260672	0.171056427202017	-2.63083734193278	0.00851747909507617	0.0205512243630742	rabggtb.L
gene11001	1434.51020493496	0.0690185157338677	0.181677190787591	0.379896427474822	0.704022299353544	0.793766020281861	prkaa1.L
gene11002	610.082053959164	0.627505551906296	0.142637362769802	4.39930702391777	1.08597096404999e-05	4.86609689784368e-05	tram2.S
gene11003	1087.98769459213	0.212989785260262	0.139797501977553	1.52355930719321	0.127618834915067	0.210761933624961	nrdc.S
gene11004	5.3431179149107	1.73607531777448	0.905517513426062	1.91721892954446	0.0552101241909807	0.104344743821585	gpr63.S
gene11005	1863.89421410137	-1.44329327638008	0.245667878809399	-5.8749775647302	4.22900618495853e-09	3.2371914475395e-08	rab19.L
gene11006	1294.9446817093	-0.0261521454375461	0.114964919814853	-0.227479351785424	0.820051023294186	0.880523256753378	fxr1.S
gene11007	73.3343160636786	-2.14514477674446	0.332536325258473	-6.45085848915028	1.11218314768778e-10	1.06249528566374e-09	mcf2l.2.S
gene11008	1492.75972290871	-0.908963528449808	0.1650099428819	-5.50853792550165	3.61826293936071e-08	2.40354960352571e-07	eci1.L
gene11009	245.620615278248	1.52947905769708	0.464039977819287	3.29600709164052	0.000980695396489442	0.00297250258174837	jag1.L
gene1101	209.403015935998	-0.0190972181947969	0.346177949020977	-0.0551659002221416	0.956006295229189	0.972303417708116	lmo7.S
gene11010	2295.89206990094	-1.39015346231775	0.171075472187556	-8.12596595258072	4.43813610337944e-16	8.66919547011438e-15	lnpep.L
gene11011	59.8650892653931	-0.155501445850805	0.335043506446544	-0.464123144782141	0.642559520414393	0.744654751041509	MGC75760.L
gene11012	64.4932025897859	0.13649959901952	0.304876740178006	0.447720606497638	0.654354847996003	0.754072600097832	tomm40l.S
gene11013	9.12486897128977	0.4162074592525	0.756768449959198	0.549979930155571	0.582333139312304	0.694748033453815	cabp1.L
gene11014	797.84735668524	-0.11435507335269	0.187235306156036	-0.610755928998721	0.541361173484815	0.658140335268744	kcnj16.S
gene11015	51.7577329492666	-0.0114616193611968	0.69546000613286	-0.0164806304605921	0.986850954643846	0.991800774889536	alox5ap.L
gene11016	941.403867764108	-0.301235101726191	0.201297918420037	-1.49646406724197	0.134532764942968	0.219787670289628	pgam5.S
gene11017	14.7089717177781	-1.38500546551398	0.735842654439425	-1.88220329055142	0.0598084190642909	0.111664112925999	LOC108716390
gene11018	2955.76850501009	-0.862959906522258	0.169052745179894	-5.10467845762551	3.31357446166607e-07	1.9107179868637e-06	pdcd6.L
gene11019	797.255509829707	0.193726788325327	0.150559371680976	1.28671358124301	0.198194137571625	0.301165193421504	tmem50a.L
gene1102	36.3033317838399	1.3541322694035	0.712218659051822	1.90128726928645	0.0572643956501483	0.107716028872768	gpc5.S
gene11020	319.962075907001	0.878799636308032	0.236368434768925	3.71792298395152	0.000200867483244661	0.000702617166083845	NA
gene11021	3.03905854820328	0.983344497255618	0.941381016094447	1.04457651093844	0.296218740419942	0.414878131227807	cd302.S
gene11022	153.500599802682	-0.400964201888371	0.416200765625941	-0.963391312568455	0.33535118434648	0.455936217389772	sardh.L
gene11023	645.007880413442	-1.75595253806387	0.152687444980759	-11.5003072995631	1.31446602347354e-30	1.26137268198324e-28	fadd.S
gene11024	0.470532255991526	0.043554650857433	0.779422861529293	0.0558806432389924	0.955436891188977	NA	LOC108695940
gene11025	391.877439588136	0.0258414263852314	0.163037546061069	0.158499848713081	0.874062939865347	0.918526564177965	ptdss2.S
gene11026	1.26680825277499	1.01107540832467	0.986187205979474	1.0252367929682	0.305251471548372	NA	gdf9.S
gene11027	657.785663070161	0.578090846560046	0.169395340569468	3.41267265449356	0.000643291629921467	0.00202756510067946	LOC108718651
gene11028	30.034102578957	0.196987862700183	0.398885918823829	0.493845115618593	0.621415568209162	0.727481391474083	rnft2.L
gene11029	711.948636856021	-0.336493704240641	0.245299983179733	-1.3717640738446	0.170136894603188	0.266305950926745	grk6-like.L
gene1103	0.145151438378212	0.057399342860949	0.775500011535812	0.0740159149027921	0.940997721734696	NA	LOC108705159
gene11030	275.858437828427	0.842862527678919	0.182050490265861	4.62982838688338	3.65968911901665e-06	1.78962449183042e-05	fam110a.L
gene11031	1377.45987127377	-0.260931885670295	0.231390245888739	-1.12767020350443	0.25945922590298	0.373761596945336	dnaja4.1.L
gene11032	0.319377679060455	-0.125387762794791	0.775500011535812	-0.161686345492724	0.871552857768787	NA	prl.1.L
gene11033	6.39759696577292	1.91047133349621	0.88075647993008	2.16912549272175	0.0300731577651845	0.0619889190761524	fam110d.S
gene11034	234.429991353064	0.374424915595047	0.17146369626634	2.18369791243413	0.0289844532817758	0.0600439363485334	tada1.L
gene11035	1164.97802517039	-0.783468065957801	0.175338402019375	-4.46831987137209	7.88363582232477e-06	3.62274273277722e-05	csk.S
gene11036	2.7925326039631	-0.000504388169113842	0.920227023518589	-0.000548112755030012	0.99956266931708	0.999807036676892	dusp27.S
gene11037	726.591942690205	-0.127078861946099	0.170762838913763	-0.744183352504906	0.456765558014263	0.579349228154168	atad1.S
gene11038	22.6427419329474	-0.0062725921377566	0.5049704517245	-0.012421701341802	0.990089171152403	0.994020448862207	cdkn2b.L
gene11039	73.5790236812105	-0.0295392303737265	0.285146011715749	-0.103593349231807	0.917492065810491	0.946640965239214	gltscr1l.L
gene1104	182.357698227676	-0.739197120837862	0.21037560657856	-3.51370167321099	0.000441908814688754	0.00144264503813598	crat.2.S
gene11040	1602.02403806466	-0.439562104627824	0.143369865074686	-3.06593093603626	0.00216993430835516	0.00608770140277273	cacfd1.S
gene11041	2064.1955864316	-0.587132492742724	0.108534411251343	-5.40964368787192	6.31502659170194e-08	4.04646886936911e-07	proser1.S
gene11042	0	NA	NA	NA	NA	NA	LOC108696716
gene11043	0.244203636683235	-0.30817486845053	0.775500011535812	-0.39738860588824	0.691080916442785	NA	ferd3l.L
gene11044	1238.7667501647	0.101008517011363	0.117998042425896	0.856018582467565	0.39198750097733	0.515748318891417	poldip3.S
gene11045	1231.88344878503	-0.166518866164671	0.133795914212733	-1.24457362651529	0.213288519838604	0.319576680315012	rnf157.L
gene11046	59.1946073029802	2.16949310343933	0.35877425377907	6.04695872289454	1.47605554418675e-09	1.20547689264921e-08	chst12.L
gene11047	2021.14190690038	-1.44012901104242	0.126442160189669	-11.3896267580541	4.71002911465299e-30	4.29962227976303e-28	sort1.S
gene11048	692.378949277586	-0.741048298180237	0.176693387938433	-4.19397865888705	2.74103781428967e-05	0.000114346895018272	nus1.L
gene11049	662.868695289966	1.21375197382465	0.175304133330302	6.9236928460651	4.4001943741162e-12	5.12937404189418e-11	zswim5.S
gene1105	1.9329641086596	1.9142548394179	0.985180330732601	1.94305020076316	0.0520100931278555	0.0992031106364335	LOC108713663
gene11050	0	NA	NA	NA	NA	NA	LOC108695719
gene11051	196.030407686496	0.650370110517581	0.210617492310705	3.08792068209676	0.00201562261233783	0.00569136938814775	unnamed.S
gene11052	18558.7286093138	1.11815916157414	0.11959653235212	9.3494279439643	8.81230457927667e-21	3.07841240779798e-19	ncl.S
gene11053	10.8292219067472	-0.804532934514335	0.712368980448449	-1.12937670869367	0.258738953920391	0.372926363235148	LOC108702223
gene11054	279.508489159972	-0.108514936391176	0.25252189038715	-0.429724869494714	0.667395790440898	0.764662483990807	march5.L
[truncated: 49,211 more rows]

## Sheet: file_MutvsWt
Gene	Base mean	log2FC	StdErr	Wald-Stats	Pvalue	FDR Padj	GeneSymbol
[truncated: 50,386 more rows]

[truncated: 1 more sheets: RawCounts_Xenopus]
